# Supplementary material for: TLR4 is a regulator of trained immunity in a murine model of Duchenne muscular dystrophy
Source: Nat Commun. 2022 Feb 15;13:879. doi: 10.1038/s41467-022-28531-1 (PMC8847425; doi:10.1038/s41467-022-28531-1)
Supplement: Supplementary file 4 — Supplementary Data 1 [file 41467_2022_28531_MOESM4_ESM.xlsx]

## Sheet: Supplementary Data 1
	Supplementary Data 1: Genes associated with different histone modification patterns in WT, mdx and mdxTLR4-/- BMDM
							(* p-value=0 indicates that the p-value is smaller than 2.2250738585072014e-308)
	For H3K27me3 (related to Fig. 6b)										For H3K27ac (related to Supplementary Fig. 8b)
	Genes	Pattern	Fold change vs input			p-value *					Genes	Pattern	Fold change vs input			p-value
			WT	mdx	mdxTLR4-/-	WT	mdx	mdxTLR4-/-					WT	mdx	mdxTLR4-/-	WT	mdx	mdxTLR4-/-
	0610025J13RIK	GP1	1.79613	1.46671	1.9822	0	0	0			0610009E02RIK	GP1	1.61224	1.27551	1.18367	0.00102138	0.99951	0.153643
	1110002O04RIK	GP1	1.91946	1.40522	2.24069	0	0	0			0610012G03RIK	GP1	1.98098	1.57717	1.35913	3.69696e-12	0.981799	0.61178
	1110038F14RIK	GP1	2.07652	1.46135	1.75237	0	0	3.77247e-261			0610030E20RIK	GP1	2.52961	1.30415	1.05681	5.94502e-87	1	1
	1190005I06RIK	GP1	1.75747	1.18753	2.09763	0	0	0			1110020A21RIK	GP1	2.0742	2.3382	1.23457	4.0891e-08	0.905024	1
	1500009C09RIK	GP1	1.87088	1.37617	2.26448	0	0	0			1110059G10RIK	GP1	3.9686	2.24979	1.79405	1.13389e-16	0.997824	0.990275
	1500009L16RIK	GP1	1.50462	1.18812	1.65892	0	0	0			1700007F19RIK	GP1	1.82824	0.946852	0.935162	2.30756e-06	1	1
	1500012K07RIK	GP1	1.77634	1.20019	2.16128	0	0	0			1700008J07RIK	GP1	2.25708	1.1573	1.11236	3.08239e-36	0.969776	0.999171
	1500017E21RIK	GP1	1.81999	1.45935	1.72855	0	0	0			1700012D01RIK	GP1	1.97753	1.5618	1.17243	5.43091e-40	0.901637	0.57795
	1600019K03RIK	GP1	1.56717	1.30221	1.55284	0	0	0			1700022N22RIK	GP1	2.52267	1.93333	1.14286	3.96088e-06	1	1
	1700001C19RIK	GP1	1.76724	1.32073	2.1616	0	0	0			1700034P13RIK	GP1	2.42539	1.47882	1.38889	1.44567e-15	0.999934	0.000483262
	1700001L19RIK	GP1	1.63451	1.25111	1.74801	0	0	0			1700052K11RIK	GP1	2.37931	1.21992	1.07448	1.47918e-139	7.08035e-06	0.0622399
	1700001O22RIK	GP1	1.82554	1.44371	1.82665	0	0	0			1700064M15RIK	GP1	1.71111	0.922222	0.962815	7.5834e-05	1	1
	1700003M07RIK	GP1	2.43602	1.34455	3.10191	0	0	0			1700065D16RIK	GP1	1.80097	1.5292	0.947119	9.57026e-05	1	1
	1700007E05RIK	GP1	1.70309	1.04395	1.54582	0	5.987e-250	9.688e-196			1700110C19RIK	GP1	1.69685	1.44967	1.08791	5.22461e-18	4.35017e-31	1
	1700012J15RIK	GP1	1.62568	1.39798	1.60836	0	0	0			1810026J23RIK	GP1	1.9011	1.46154	1.1978	2.62247e-12	4.50454e-11	0.999998
	1700016B01RIK	GP1	2.08577	1.277	2.30307	0	0	0			1810062G17RIK	GP1	2.82418	1.75824	1.36264	5.92185e-91	0.217932	2.81353e-12
	1700016D06RIK	GP1	1.91627	1.3638	1.66887	0	0	0			1810062O18RIK	GP1	2.69149	1.42496	1.43078	1.91421e-10	1	0.38441
	1700018L02RIK	GP1	2.00951	1.08087	1.70971	0	0	4.68228e-264			2210417A02RIK	GP1	2.06897	1.28736	1.10345	2.20731e-15	0.00385113	0.999999
	1700020A23RIK	GP1	2.06894	1.03246	2.64385	0	0	0			2310011J03RIK	GP1	1.78776	1.25271	1.35294	2.3244e-56	0.133095	3.04115e-20
	1700024G13RIK	GP1	2.41833	1.33219	2.29898	0	0	0			2310045N01RIK-MEF2B	GP1	1.93258	1.05618	1	2.03873e-20	1	1
	1700025M24RIK	GP1	1.55096	1.22991	1.56016	0	0	0			2410002F23RIK	GP1	1.73529	1.05647	1.52941	1.39849e-21	0.986207	0.144118
	1700028B04RIK	GP1	1.53172	0.700549	1.62206	0	0	1.14048e-203			2500004C02RIK	GP1	1.8767	1.31917	1.29177	5.92788e-18	1	5.37736e-07
	1700028D13RIK	GP1	2.27722	1.38127	3.21002	0	0	0			2610020H08RIK	GP1	2.14074	2.22552	1.13396	2.97082e-08	0.479829	0.998823
	1700028J19RIK	GP1	1.56937	1.30064	2.21384	0	0	0			2610044O15RIK8	GP1	2.88345	1.98233	1.14056	7.84817e-19	0.998957	0.952748
	1700029J03RIK	GP1	1.65567	1.27989	1.90226	0	0	0			2610206C17RIK	GP1	2.71213	1.4504	1.43933	7.31767e-54	0.0319296	4.4806e-47
	1700030F18RIK	GP1	2.18919	1.07387	2.25943	0	0	0			2700046G09RIK	GP1	2.48804	1.1892	1.33029	3.3446e-05	1	0.999655
	1700030M09RIK	GP1	1.70203	1.22492	1.53943	0	0	0			2810004N23RIK	GP1	2.81111	1.5	1.32222	7.34959e-67	2.98392e-14	1.2811e-16
	1700036A12RIK	GP1	1.8292	1.2009	2.1125	0	0	0			2810408A11RIK	GP1	1.84444	1.46667	1.32222	1.11089e-45	0.000595524	1.92321e-06
	1700047L14RIK	GP1	1.56858	1.23113	1.62315	0	0	0			2810454H06RIK	GP1	2.99136	2.76296	1.20046	1.79396e-06	0.41608	1
	1700057H15RIK	GP1	1.58206	1.32246	2.12652	0	0	0			2900060B14RIK	GP1	3.87619	2.09943	1.43162	2.28898e-17	0.996749	0.999999
	1700123J17RIK	GP1	1.69462	1.31325	1.74519	0	0	0			3110002H16RIK	GP1	2.91733	1.21911	1	2.45563e-91	9.81695e-07	0.474118
	1700123K08RIK	GP1	1.84927	1.27757	1.86275	0	0	0			3110056K07RIK	GP1	2.16	1.4692	1.3	1.09353e-31	1.4374e-07	0.193387
	1810010H24RIK	GP1	2.52524	1.35005	2.36766	0	0	0			4632427E13RIK	GP1	3.28069	1.52518	1.58583	3.98615e-20	0.26303	1
	1810020O05RIK	GP1	1.63134	1.37337	1.53258	0	0	0			4831440E17RIK	GP1	2.82714	1.71648	1.36777	1.92389e-35	0.973102	0.999919
	1810041L15RIK	GP1	1.90577	1.49712	2.4218	0	0	0			4833417C18RIK	GP1	2.11032	1.44393	1.05263	0.0014241	0.999953	1
	1810064F22RIK	GP1	2.06484	1.44641	2.16542	0	0	0			4930405A21RIK	GP1	2.01	1.10227	1.17045	2.83996e-36	0.869131	0.999894
	1810065E05RIK	GP1	1.91246	1.2207	2.08547	0	0	0			4930412F12RIK	GP1	2.85656	1.38462	1.24278	2.02857e-33	6.08651e-07	0.127959
	2010300C02RIK	GP1	1.62564	1.19592	1.68486	0	0	0			4930427A07RIK	GP1	2.42424	1.20202	1.14667	9.5298e-14	0.999902	1
	2210011C24RIK	GP1	1.55443	1.46949	2.19447	0	0	0			4930451G09RIK	GP1	2.01124	1.93258	1.23326	6.07929e-23	0.896325	2.4613e-08
	2210404E10RIK	GP1	2.02826	1.03096	1.55364	0	0	8.41785e-275			4930480K23RIK	GP1	1.73826	1.29898	1.21678	0.000687886	0.00811959	0.478151
	2210406O10RIK	GP1	2.22316	1.35588	2.37078	0	0	0			4930502E09RIK	GP1	2.22612	1.51546	1.36082	0.00140487	0.998258	6.88338e-08
	2310007B03RIK	GP1	1.66829	1.44715	1.9542	0	0	0			4930512H18RIK	GP1	1.97753	1.66667	1.13483	6.18324e-27	0.412401	1
	2310015A16RIK	GP1	2.00147	0.775208	1.56577	0	0	0			4930515G01RIK	GP1	2.21664	1.4466	1.46652	1.52603e-113	1.10398e-65	1.82103e-86
	2310015D24RIK	GP1	1.77651	1.14522	1.71371	0	0	0			4930522P08RIK	GP1	2.07809	1.18598	1.45676	1.40752e-09	0.833069	7.9829e-27
	2310015K22RIK	GP1	1.67221	1.0661	1.51942	0	0	0			4930549G23RIK	GP1	1.8403	0.931818	1.02273	2.62202e-48	1	1
	2310026I22RIK	GP1	1.68593	1.3208	2.29287	0	0	0			4930555B11RIK	GP1	1.89011	0.912088	1.03297	0.000525834	1	1
	2610028E06RIK	GP1	1.64754	1.14344	1.86588	0	0	0			4930583K01RIK	GP1	1.72865	1.38928	1.24123	0.000391656	0.107217	1
	2900055J20RIK	GP1	2.85263	1.21434	2.37957	0	0	0			4930589L23RIK	GP1	1.93392	1.23077	0.978022	3.2419e-08	0.957331	1
	3110021A11RIK	GP1	1.76285	1.21863	1.90607	0	0	0			4930594C11RIK	GP1	2.04846	1.57489	1.47577	5.53651e-48	1	1.53759e-23
	3110035E14RIK	GP1	1.66656	1.17857	1.71508	0	0	0			4931414P19RIK	GP1	1.64376	0.976471	0.976471	1.42622e-06	1	1
	4430402I18RIK	GP1	1.55058	1.32177	1.64654	0	0	0			4931440J10RIK	GP1	2.12903	1.29061	1.23627	2.01022e-23	0.00124632	0.0938681
	4632428C04RIK	GP1	1.59339	1.17485	2.15449	0	0	0			4932416H05RIK	GP1	2.06316	1.73291	1.15789	2.43285e-05	0.987612	1
	4732419C18RIK	GP1	1.77182	1.42077	1.71785	0	0	0			4933432I03RIK	GP1	2.70419	2.01486	1.09272	4.88036e-07	0.0163709	1
	4833412C05RIK	GP1	1.51533	1.09044	1.57484	0	0	0			5031414D18RIK	GP1	2.10505	1	1.26374	6.07155e-37	1	0.00493523
	4921504E06RIK	GP1	1.73441	1.26884	1.56093	0	0	0			5031434O11RIK	GP1	2.8683	1.5898	0.884626	4.74209e-37	0.999999	1
	4921508D12RIK	GP1	1.953	1.49496	1.76738	0	0	0			5031439G07RIK	GP1	1.81663	1.23441	1.14194	0.00381264	0.00215996	0.993265
	4921525O09RIK	GP1	1.81029	1.46305	2.3601	0	0	0			6030443J06RIK	GP1	2.35893	1.53515	1.03985	0.0088409	0.804162	1
	4921528I07RIK	GP1	1.61042	1.34433	1.56581	0	0	0			6230400D17RIK	GP1	2.12386	1.50172	1.13701	5.54504e-06	1	1
	4921529L05RIK	GP1	1.91812	1.42305	2.27433	0	0	0			6430548M08RIK	GP1	2.5725	1.72917	1.46875	8.23766e-29	0.540553	3.45409e-37
	4930407G08RIK	GP1	1.87674	1.24897	2.2733	0	0	0			8430429K09RIK	GP1	2.44681	1.18043	1.53191	4.49296e-36	1	0.0351397
	4930417H01RIK	GP1	1.61921	1.22356	1.77824	0	0	0			9530057J20RIK	GP1	2.37109	1.55499	1.17819	2.01401e-30	1	1
	4930431P22RIK	GP1	1.5147	1.44395	1.82791	0	0	0			A130077B15RIK	GP1	2.6444	1.71	1.2972	4.20213e-10	1	0.999999
	4930434B07RIK	GP1	1.50304	1.36402	2.08659	0	0	0			A230020J21RIK	GP1	1.88394	1.17769	1.16959	1.95243e-39	1	4.02864e-06
	4930444M15RIK	GP1	1.95633	1.16387	2.46469	0	0	0			A230046K03RIK	GP1	1.91011	0.988764	0.966292	0.0070146	1	1
	4930447C04RIK	GP1	1.65574	1.39273	1.82242	0	0	0			A230072C01RIK	GP1	2.45977	1.31034	1.17241	6.6911e-29	5.18404e-32	0.873779
	4930447F24RIK	GP1	1.82658	1.27399	2.55831	0	0	0			A330035P11RIK	GP1	1.75269	1.34409	1.41935	0.00100164	0.000214444	7.19378e-07
	4930447J18RIK	GP1	1.57112	1.32452	1.64259	0	0	0			A330069E16RIK	GP1	1.66092	0.93566	1.08284	0.00105766	1	1
	4930448H16RIK	GP1	1.54709	1.46915	2.38402	0	0	0			A430035B10RIK	GP1	1.71608	1.36471	1.44706	4.26431e-26	1.16068e-16	0.0133673
	4930449E01RIK	GP1	1.79664	1.20195	1.62331	0	0	0			ABCD2	GP1	2.73346	0.923077	1.32513	0.000109826	1	0.999808
	4930455H04RIK	GP1	1.73402	1.14218	1.52724	0	0	0			ABHD15	GP1	1.7359	1.07053	1.14184	3.94973e-42	4.66149e-05	1
	4930456L15RIK	GP1	1.53037	1.38786	1.52455	0	0	0			ACADL	GP1	2.04813	1.53672	1.17561	1.32472e-07	1	1
	4930471G03RIK	GP1	1.69826	1.04996	1.76041	0	0	1.03613e-307			ACAP3	GP1	1.65268	0.910658	1.06641	1.85753e-11	1	1
	4930478P22RIK	GP1	2.30636	1.47096	2.09572	0	0	0			ACIN1	GP1	2.60749	1.30907	1.5645	0.0010485	1	0.0152461
	4930480K23RIK	GP1	1.58306	1.22633	1.51858	0	0	0			ACOX3	GP1	3.02695	1.80602	1.64659	1.24138e-17	0.999883	0.0261848
	4930483O08RIK	GP1	1.53006	1.25129	2.09329	0	0	0			ACP2	GP1	1.84182	1.25263	1.16842	2.16752e-13	1	0.999662
	4930487D11RIK	GP1	2.07464	1.19812	1.92885	0	0	0			ACTRT3	GP1	3.18367	1.64653	1.35714	4.11371e-38	0.0332186	0.477555
	4930500F04RIK	GP1	1.53456	0.919289	1.68714	0	0	0			ACYP2	GP1	1.82955	1.11364	1.02273	0.00240587	1	1
	4930506A18RIK	GP1	1.78233	1.41368	1.90073	0	0	0			ADAM9	GP1	3.09901	1.39591	1.3068	1.30326e-53	0.217806	0.430544
	4930519G04RIK	GP1	2.21639	1.46022	2.81888	0	0	0			ADAMTS4	GP1	1.87356	1.63218	1.18391	1.80748e-26	0.813027	0.970475
	4930524O08RIK	GP1	1.89195	1.22597	1.80767	0	0	0			ADAMTS6	GP1	2.45764	1.375	1.375	1.02841e-20	0.992143	7.54967e-20
	4930525D18RIK	GP1	1.7786	1.24256	1.82455	0	0	0			ADAP1	GP1	1.9151	1.29431	1.29782	8.32011e-19	1	1
	4930528D03RIK	GP1	1.50359	0.877669	1.73175	0	0	0			ADCK5	GP1	2.38462	2.30769	1.40308	8.03492e-46	0.333783	3.69511e-09
	4930538K18RIK	GP1	1.61101	1.19403	1.9381	0	0	0			ADGRE5	GP1	2.06092	1.87033	0.982484	3.34819e-60	0.97306	1
	4930542C21RIK	GP1	1.74586	1.28377	1.70829	0	0	0			ADHFE1	GP1	1.98913	1.27174	1.1087	2.64703e-06	0.0720432	1
	4930542D17RIK	GP1	1.76656	1.38661	1.98709	0	0	0			ADRBK1	GP1	1.65289	1.12015	1.14415	8.86705e-26	1	0.568109
	4930543E12RIK	GP1	1.73894	1.40871	2.07215	0	0	0			ADSSL1	GP1	2.23037	1.33068	1.43546	2.22703e-83	9.04785e-13	7.70018e-43
	4930553P18RIK	GP1	2.3607	1.47883	1.5455	0	0	0			AFF1	GP1	2.23867	1.44319	1.13957	0.0090379	0.995865	1
	4930563D23RIK	GP1	1.55188	1.28106	1.69277	0	0	0			AGL	GP1	2.27835	2.06186	1.96907	1.4866e-05	1	0.115106
	4930563E18RIK	GP1	1.81403	1.37837	1.89985	0	0	0			AGO4	GP1	1.94474	1.54639	1.04124	1.77209e-07	0.996423	1
	4930572G02RIK	GP1	1.77904	1.40507	1.72827	0	0	0			AI480526	GP1	1.75294	1.37914	0.941176	3.99543e-11	3.22553e-10	1
	4930572O13RIK	GP1	2.21223	1.21444	1.55525	0	0	0			AIMP1	GP1	3.45571	1.75281	1.4763	2.84971e-06	1	1
	4930578I06RIK	GP1	1.97575	1.4886	2.23346	0	0	0			AK6	GP1	2.5149	1.49776	1.31893	9.71693e-22	0.733475	0.824482
	4930583P06RIK	GP1	1.6451	1.40282	1.62642	0	0	0			AKIRIN2	GP1	2.51724	1.57916	1.29364	9.65126e-42	0.317001	0.730302
	4930586N03RIK	GP1	1.79721	1.39536	1.87857	0	0	0			ALCAM	GP1	2.22292	1.34831	1.13303	2.99002e-41	0.864814	1
	4930590J08RIK	GP1	1.82122	1.1705	1.51247	0	0	0			ALDH16A1	GP1	2.02151	1.10753	0.989247	1.80915e-12	0.845751	1
	4931422A03RIK	GP1	1.61489	1.08488	1.68392	0	0	0			ALDH2	GP1	1.66803	1.28624	1.13312	1.10525e-09	0.000415735	0.999911
	4932414J04RIK	GP1	1.68862	1.33748	1.64461	0	0	0			ALG1	GP1	1.65372	1.16346	1.21936	0.00230343	0.999984	0.0253627
	4933402P03RIK	GP1	1.89456	1.12318	1.87846	0	0	0			ALKBH1	GP1	2.33459	1.27341	1.06104	5.20183e-09	0.744883	1
	4933404G15RIK	GP1	1.5811	1.49971	1.75476	0	0	0			ALPK1	GP1	1.56	1.31818	1.02273	6.62048e-05	0.00187563	1
	4933407G14RIK	GP1	1.75499	1.26924	1.53516	0	0	0			AMBRA1	GP1	2.50151	1.46237	1.16674	1.01286e-53	0.956345	0.999952
	4933407I05RIK	GP1	1.80811	1.26756	1.60262	0	0	0			AMIGO3	GP1	1.96774	1.43011	0.989247	2.08809e-27	0.000599701	1
	4933413J09RIK	GP1	1.52215	1.37715	1.61645	0	0	0			AMMECR1	GP1	1.61628	0.976744	1.05814	0.000981102	0.999856	1
	4933432G23RIK	GP1	1.76959	1.19552	1.55082	0	0	0			ANAPC1	GP1	1.64835	1.12088	1.07692	2.47768e-15	1	0.999651
	5330413P13RIK	GP1	1.77373	1.479	1.99172	0	0	0			ANAPC2	GP1	1.81176	1.12941	1.23529	1.55068e-60	0.999391	3.00014e-23
	5430421F17RIK	GP1	1.61029	1.4386	1.91463	0	0	0			ANKFY1	GP1	2	1.38776	1.32531	5.76007e-11	0.998708	1.58245e-05
	5730409K12RIK	GP1	2.05278	1.44943	2.53717	0	0	0			ANKRA2	GP1	2.22144	1.83436	1.28729	7.35686e-11	0.964655	0.995942
	5730420D15RIK	GP1	2.50942	1.4196	1.82075	0	0	0			ANKRD10	GP1	1.89247	1.27957	1.19355	6.53469e-27	0.118192	0.999308
	5930412G12RIK	GP1	1.75872	1.47212	2.04122	0	0	0			ANKRD17	GP1	2.42581	1.39785	1.54638	9.38247e-33	0.65163	0.584981
	6430571L13RIK	GP1	1.78301	0.977965	1.68039	0	0	0			ANKRD37	GP1	1.72222	1.46667	1.048	6.20343e-23	2.50178e-13	1
	6430584L05RIK	GP1	1.87963	1.47317	1.78522	0	0	0			ANKRD40	GP1	1.78218	0.90099	1.10891	1.21322e-09	1	0.999999
	6820426E19RIK	GP1	1.5794	1.20644	1.61965	0	0	0			ANKRD44	GP1	1.72543	1.39535	1.42465	1.0925e-12	0.959372	0.99207
	8030411F24RIK	GP1	1.63011	1.22955	1.5674	0	0	0			ANKRD49	GP1	2.29481	1.49074	1.05309	0.000125919	1	1
	8030443G20RIK	GP1	2.06294	1.25864	1.55366	0	0	0			ANKRD52	GP1	1.57303	1.24719	1.21348	4.71194e-45	0.989229	1.99989e-17
	8030451A03RIK	GP1	1.54317	1.41756	1.65847	0	0	0			ANO6	GP1	2.36763	1.50081	1.14589	1.49334e-07	1	1
	9130015L21RIK	GP1	1.5899	1.23875	1.59156	0	0	0			ANP32E	GP1	1.55294	1.31765	1	5.60263e-08	1.71215e-09	1
	9130409I23RIK	GP1	1.59128	1.20957	2.0057	0	0	0			ANXA5	GP1	2.65217	1.73913	1.32609	2.57937e-44	0.999958	0.00984415
	9230104L09RIK	GP1	1.76844	1.25646	1.78506	0	0	0			AOAH	GP1	1.77438	1.24518	1.30077	9.39383e-35	0.997486	2.10851e-20
	9230112J17RIK	GP1	1.51972	1.43576	2.09186	0	0	0			AP1AR	GP1	1.98769	1.53846	1.06593	1.29734e-08	1	1
	9330102E08RIK	GP1	1.83642	1.18194	1.58832	0	0	0			AP3B1	GP1	1.94263	1.0862	0.981757	9.62983e-08	1	1
	9330162012RIK	GP1	1.53389	1.0867	2.29466	0	0	0			AP3S1	GP1	2.96921	1.6093	1.31592	0.000645136	1	1
	9330188P03RIK	GP1	1.61661	1.01108	1.65414	0	0	0			AP5S1	GP1	2.63055	2.14511	1.16505	7.57135e-37	0.987903	1
	9430019J16RIK	GP1	1.52729	1.36668	1.66578	0	0	0			APIP	GP1	2.6381	2.2	1.44762	1.70572e-06	0.914653	0.99998
	9430097D07RIK	GP1	1.85808	1.31883	2.57179	0	0	0			APPBP2OS	GP1	1.87917	1.65417	1.17625	0.000999386	1	1
	9530003J23RIK	GP1	1.67248	1.02852	1.59877	0	0	0			ARCN1	GP1	1.90043	1.29677	1.42316	1.4333e-06	1	6.85795e-30
	9530036M11RIK	GP1	1.65064	1.49369	1.90413	0	0	0			ARFGAP2	GP1	2.04167	1.6875	1.07292	7.23172e-06	0.689496	1
	9830166K06RIK	GP1	1.72861	1.16983	1.71767	0	0	0			ARG1	GP1	1.88043	1.93478	1.08696	1.74326e-49	0.270529	0.97649
	9930038B18RIK	GP1	1.59951	1.33135	1.59052	0	0	0			ARHGAP18	GP1	2.07389	1.15594	1.12662	5.67373e-20	6.69126e-09	0.0141864
	A230009B12RIK	GP1	1.73018	1.38585	1.89772	0	0	0			ARHGAP4	GP1	1.85714	1.10603	1.28571	4.16736e-72	0.000542348	1.25286e-28
	A230050P20RIK	GP1	2.16172	1.19588	1.96954	0	0	0			ARHGAP9	GP1	1.81928	1.12498	1.04482	2.63543e-100	2.09481e-05	3.51225e-11
	A230051N06RIK	GP1	1.91878	1.45133	2.78729	0	0	0			ARHGEF1	GP1	1.56273	1.33045	0.977273	9.95296e-14	1	1
	A230072I06RIK	GP1	1.5309	1.1241	1.61296	0	0	0			ARHGEF39	GP1	2.20619	0.958763	0.845361	1.65387e-22	1	1
	A230087F16RIK	GP1	1.56374	1.08521	1.82106	0	0	0			ARHGEF6	GP1	2.38683	1.28266	1.45889	3.53305e-96	5.90703e-31	2.82708e-41
	A430105I19RIK	GP1	1.81983	1.24328	1.59745	0	0	0			ARID1B	GP1	2.2093	1.39535	1.24419	1.08938e-19	1.89223e-26	3.3085e-06
	A4GNT	GP1	1.50574	1.09695	1.92813	0	0	0			ARID5A	GP1	3.05174	1.19565	1.32609	1.08723e-43	0.975476	0.000922664
	A530016L24RIK	GP1	1.80769	1.30416	2.35176	0	0	0			ARIH1	GP1	1.72247	1.41118	1.19328	1.79073e-07	0.99999	0.999997
	A530020G20RIK	GP1	1.69504	1.30162	1.97025	0	0	0			ARL4C	GP1	2.23134	1.34269	1.46212	5.79561e-13	1	0.00343346
	A530095I07RIK	GP1	1.85885	1.32338	1.62735	0	0	0			ARL4D	GP1	1.55056	1.53933	1.06742	0.00046078	0.0490256	1
	A630076J17RIK	GP1	1.64611	1.32899	1.75885	0	0	0			ARL5C	GP1	2.23144	1.3367	0.944842	8.48399e-35	1.84018e-29	1
	A730056A06RIK	GP1	1.56089	1.18926	1.90655	0	0	0			ARL6IP1	GP1	4.65007	1.8817	1.52908	5.31942e-69	0.014718	0.937392
	A930001C03RIK	GP1	1.69754	1.49355	1.68426	0	0	0			ARL6IP5	GP1	2.20736	0.9375	0.958333	6.92423e-18	1	1
	A930011G23RIK	GP1	1.63453	1.31481	1.67051	0	0	0			ARL8B	GP1	1.80451	1.45489	1.28571	3.32292e-05	9.39308e-09	4.73423e-11
	A930016O22RIK	GP1	1.77713	1.33398	2.17955	0	0	0			ARNT	GP1	3.15957	1.98936	1.15787	7.30838e-46	0.989955	0.999985
	AA388235	GP1	1.53545	0.909608	1.65181	0	0	3.3546e-120			ASGR2	GP1	2.12644	1.21839	0.954023	4.61128e-24	4.99454e-07	1
	AARD	GP1	1.59034	1.46163	1.78374	0	0	0			ASMT	GP1	1.63514	1.07043	1.07059	2.09904e-24	0.497651	0.999715
	ABCA4	GP1	1.59048	1.23	1.5343	0	0	0			ATAT1	GP1	1.75824	1.25275	0.956044	2.35525e-06	0.999311	1
	ABCA8A	GP1	1.55398	1.308	1.52024	0	0	0			ATF5	GP1	1.64124	1.52577	1.08247	0.000132424	1	1
	ABCB11	GP1	1.58421	1.31047	1.51551	0	0	0			ATF6	GP1	1.80527	1.81624	1.00214	0.00196588	1	1
	ABCC6	GP1	1.58928	1.27473	1.81602	0	0	0			ATF6B	GP1	1.76527	1.23077	1.30769	1.16328e-08	0.133387	0.947921
	ABCC8	GP1	1.89662	1.25355	1.83094	0	0	0			ATF7	GP1	1.78669	1.85734	0.980125	1.63706e-05	0.0170149	1
	ABLIM2	GP1	1.61678	1.2537	1.82396	0	0	0			ATF7IP	GP1	2.35467	1.51579	1.64211	2.80517e-43	0.199849	0.411834
	ACE	GP1	1.77096	1.2885	2.68802	0	0	0			ATG12	GP1	2.90962	1.69231	1.35577	9.82758e-10	0.997345	1
	ACE3	GP1	1.81941	1.19518	1.70926	0	0	0			ATG2A	GP1	1.79381	1.31959	1.15381	8.1911e-08	1	0.999907
	ACKR1	GP1	1.70617	1.49101	1.7397	0	0	1.23712e-283			ATG2B	GP1	2.02549	1.35616	1.18631	2.98574e-24	0.759206	0.00698929
	ACMSD	GP1	1.73882	1.38545	1.82037	0	0	0			ATM	GP1	1.96881	1.5	1.15812	2.37665e-44	1.45414e-43	0.0229912
	ACPT	GP1	1.62398	1.08348	2.05249	0	0	0			ATP11C	GP1	1.67778	1.06667	1.13333	0.00018992	1	0.997479
	ACRV1	GP1	1.69735	1.36186	1.65552	0	0	0			ATP5G2	GP1	2.60851	1.47265	1.20707	2.45842e-97	0.884771	0.550702
	ACTG2	GP1	1.775	1.29736	2.16408	0	0	0			ATP5G3	GP1	2.09238	1.19048	1.33333	3.13152e-78	4.4222e-29	1.88277e-29
	ACTN3	GP1	1.74347	1.40092	2.17855	0	0	0			ATP5O	GP1	1.79808	1.33654	1.09615	0.00150975	1	1
	ACTRT2	GP1	1.56125	0.777512	1.77715	0	0	2.16182e-287			ATP6V1D	GP1	2.08356	1.5467	1.02781	1.09543e-27	1	1
	ACVRL1	GP1	1.61174	1.25912	1.54028	0	0	3.94912e-228			ATP8A1	GP1	2.08816	1.70588	1.12146	3.80394e-29	0.86426	1
	ADAM2	GP1	1.74141	1.29972	1.64191	0	0	0			ATXN1	GP1	1.8846	1.1931	1.19019	6.84046e-20	0.678902	1.65793e-12
	ADAMTS1	GP1	1.66173	1.48005	2.39466	0	0	0			ATXN7L2	GP1	1.71277	1.34043	0.893617	7.74379e-09	1	1
	ADAMTS13	GP1	1.75615	1.39365	1.99476	0	0	0			ATXN7L3	GP1	1.65472	1.12014	1	1.69561e-06	1	1
	ADAMTS14	GP1	1.71317	1.26404	2.01036	0	0	0			AU019990	GP1	1.75	1.46875	0.937222	4.68149e-16	0.997398	1
	ADAMTS15	GP1	1.57683	1.20543	1.52312	0	0	0			AUP1	GP1	1.56088	1.15341	1.26374	3.02198e-07	0.990818	0.167353
	ADARB1	GP1	1.63509	1.27133	1.87592	0	0	0			AV051173	GP1	1.7732	1.9332	1.53	2.45148e-06	0.993728	0.950662
	ADD2	GP1	1.55722	1.31053	1.83408	0	0	0			AW046200	GP1	2.84444	1.18889	1.17778	5.09469e-12	1	1
	ADGRA1	GP1	1.78906	1.32244	1.62785	0	0	0			AW112010	GP1	2.02922	1.3617	1.05206	4.94191e-23	0.0586385	1
	ADGRA2	GP1	1.5956	0.950837	1.57529	0	0	0			AWAT2	GP1	2.49494	1.41444	0.954462	6.72799e-57	0.999875	1
	ADGRB1	GP1	1.80069	1.31708	2.33443	0	0	0			B230219D22RIK	GP1	2.15715	1.73034	1.02247	3.74683e-15	0.0110172	1
	ADGRG1	GP1	1.73189	1.31424	1.99616	0	0	0			B230398E01RIK	GP1	2.10573	1.02353	1.2	2.70428e-90	0.99825	1.86663e-25
	ADGRL1	GP1	1.60424	1.05392	1.64262	0	0	0			B3GNT2	GP1	1.75281	1.34831	0.954757	4.38073e-05	1.76921e-12	1
	ADORA1	GP1	2.53551	1.34458	3.25966	0	0	0			B4GALT6	GP1	2.22472	1.26966	1.13528	4.52214e-79	1.74468e-07	0.275143
	ADORA2A	GP1	1.99729	1.46176	2.6081	0	0	0			B4GALT7	GP1	1.72117	1.42556	1.16179	1.36502e-08	0.536554	0.00111613
	ADPRHL1	GP1	1.95905	1.45152	2.34643	0	0	0			BAHCC1	GP1	1.66552	1.09677	1.25806	3.47797e-25	1	0.417512
	ADRA1A	GP1	1.75457	1.47215	2.11619	0	0	0			BAHD1	GP1	1.74943	1.03448	1.06897	2.3406e-29	1	1
	ADRA1B	GP1	1.53214	1.30144	1.61253	0	0	0			BANP	GP1	1.58011	1.73157	1.12656	4.26308e-06	0.999808	1
	AFAP1L2	GP1	1.50283	1.16171	1.71844	0	0	0			BAZ1B	GP1	2.30526	1.41404	1.09474	8.11934e-05	0.636928	1
	AGPAT3	GP1	1.64104	1.28378	1.76371	0	0	0			BAZ2B	GP1	2.16092	1.37931	1.12644	6.94728e-47	1.44375e-15	0.401813
	AI314278	GP1	1.72239	1.18797	2.27359	0	0	0			BBX	GP1	2.28297	1.4421	1.06543	0.000785312	1	1
	AICDA	GP1	2.12743	1.15332	1.60815	0	0	0			BC017643	GP1	3.05431	2.10388	1.5659	0.00653412	0.999976	1
	AIFM3	GP1	1.91143	1.48848	1.80645	0	0	0			BC020402	GP1	2.7572	1.35367	1.54706	8.81036e-13	1	0.98051
	AIM2	GP1	1.56052	1.36124	1.81741	0	0	0			BC024978	GP1	1.98006	1.46819	1.29546	7.65133e-05	0.999513	0.999567
	AIPL1	GP1	1.72759	1.47641	1.8774	0	0	0			BC028528	GP1	1.85633	1.35955	1.16764	5.22925e-19	5.76859e-39	6.09074e-23
	AK8	GP1	1.81273	1.37389	1.98658	0	0	0			BC048609	GP1	2.04301	1.21462	1.21505	2.93801e-29	0.99994	1
	AK9	GP1	1.50509	1.22592	1.61851	0	0	0			BCL2A1D	GP1	1.948	1.34444	1.19852	3.89083e-100	3.92679e-16	1.81358e-16
	AKAP3	GP1	1.52215	1.34914	1.66746	0	0	0			BCL2L11	GP1	2.01516	1.1639	1.19641	1.64163e-25	1	1
	AKNAD1	GP1	1.67476	1.36777	2.15122	0	0	0			BCL3	GP1	1.98936	1.61702	1.12766	1.64097e-12	0.946632	1
	ALDH1L2	GP1	1.65164	1.14093	1.55667	0	0	0			BHLHE41	GP1	3.38653	1.47284	1.22105	6.27536e-73	0.0017942	0.999998
	ALDH8A1	GP1	1.64008	0.992926	1.55042	0	0	0			BIN1	GP1	1.86722	1.67648	1.33516	3.10932e-14	1	0.505779
	ALG11	GP1	1.69543	1.10349	2.16169	0	0	0			BIRC2	GP1	4.06944	2.98718	1.44174	2.80386e-17	0.500017	0.87676
	ALOX12	GP1	2.45016	1.47105	2.19411	0	0	0			BLVRB	GP1	1.8692	1.13107	1.15667	8.66042e-12	1	1
	ALOX15	GP1	2.04539	1.34549	2.26841	0	0	0			BLZF1	GP1	2.71508	2.19336	1.08603	0.000916357	0.175989	1
	ALOXE3	GP1	1.75027	1.11123	1.68356	0	0	0			BMI1	GP1	1.86213	1.58756	1.34731	0.000453147	1	4.70141e-11
	ALS2CR11	GP1	1.58531	1.27968	1.66941	0	0	0			BMT2	GP1	2.34066	1.58344	1.26667	8.74735e-14	0.591889	0.15066
	AMER2	GP1	1.9848	1.47119	2.71111	0	0	0			BOLA1	GP1	1.53303	0.984643	1.1851	1.16815e-05	1	1
	AMOTL1	GP1	1.6821	1.43873	1.89014	0	0	0			BORA	GP1	1.63736	1.27473	0.978022	7.85899e-15	3.39813e-05	1
	ANG5	GP1	1.62106	1.41967	1.62889	0	0	0			BORCS8	GP1	1.93258	1.05618	1	2.03873e-20	1	1
	ANK1	GP1	1.7285	1.3521	1.95157	0	0	0			BRD3	GP1	2.03226	0.935484	0.956989	4.96075e-06	1	1
	ANKMY1	GP1	2.19273	1.48994	2.1999	0	0	0			BRD8	GP1	2.30068	1.35951	1.26704	6.9029e-25	0.99983	0.188061
	ANKRD29	GP1	1.62794	1.31432	1.72534	0	0	0			BRD9	GP1	1.59783	1.30435	1.30435	3.06939e-07	0.0116235	0.000818921
	ANKRD42	GP1	1.55985	1.29877	1.63188	0	0	0			BRE	GP1	2.69347	1.2551	1.23469	2.07725e-86	0.997083	0.000547581
	ANKRD45	GP1	1.52369	1.19479	1.70938	0	0	0			BSDC1	GP1	1.85459	1.11765	1.02353	3.6632e-55	0.995328	1
	ANKRD65	GP1	1.96162	1.46047	1.78321	0	0	0			BUB1B	GP1	2.06242	0.956044	1.07692	4.47969e-10	1	1
	ANKS6	GP1	1.53707	1.28284	1.96592	0	0	0			BVHT	GP1	2.02156	1.16995	0.946943	0.000575685	1	1
	ANO9	GP1	1.83052	1.36661	1.88333	0	0	0			BZW1	GP1	2.86863	1.74348	1.64211	2.77543e-17	1	0.189673
	AP1B1	GP1	1.54117	1.14051	1.62523	0	0	0			C030034I22RIK	GP1	2.31381	1.27929	1.33017	2.26717e-09	0.13432	0.59925
	APLN	GP1	2.1397	1.46353	2.06768	0	0	0			C1D	GP1	3.2716	2.26	1.4652	3.77134e-19	0.117977	1
	APOA5	GP1	1.626	1.39014	2.4498	0	0	0			C1GALT1	GP1	1.96471	0.988235	1.01176	2.09982e-28	1	1
	APOH	GP1	1.79971	1.23603	1.69224	0	0	0			C5AR1	GP1	2.0203	1.55556	1.35556	4.06706e-20	0.0343506	0.0075104
	APOL6	GP1	1.76749	1.22158	2.13464	0	0	0			C5AR2	GP1	1.52222	1.16607	1.02222	3.94331e-16	0.904985	1
	APOL7B	GP1	1.709	1.48176	1.99547	0	0	0			C8G	GP1	1.64995	1.34029	0.968614	2.42233e-52	0.00894971	1
	APOL7C	GP1	1.58743	1.22877	2.13976	0	0	0			CABIN1	GP1	1.53571	1.09524	1.11762	6.43949e-32	0.000905917	0.980537
	APOL7D	GP1	1.76097	1.39423	1.62377	0	0	0			CACTIN	GP1	2.71435	1.36957	1.43478	3.85747e-25	1	0.671966
	APOL8	GP1	1.59626	1.31522	2.26958	0	0	0			CALM2	GP1	1.53054	1.38838	1.0673	1.31956e-27	2.5655e-13	0.998025
	APOO-PS	GP1	1.9577	1.10633	1.88833	0	0	0			CAML	GP1	2.26749	1.61414	1.10492	1.42827e-28	0.982452	1
	ARC	GP1	1.97541	1.2143	2.94374	0	0	0			CANX	GP1	2.6297	1.47406	1.37624	2.96886e-35	0.999998	0.885731
	ARHGAP26	GP1	1.63232	1.40353	1.85331	0	0	0			CAPN10	GP1	1.83486	1.82444	1.21504	0.000493523	1	1
	ARHGAP33OS	GP1	1.82474	1.09921	2.11445	0	0	0			CAPN15	GP1	2.43915	1.52128	1.0861	8.24549e-12	0.999851	1
	ARHGAP40	GP1	1.51669	1.25005	2.07763	0	0	0			CARD11	GP1	2.13542	1	0.979167	5.26577e-16	1	1
	ARHGEF15	GP1	1.64819	1.20824	1.708	0	0	0			CARD19	GP1	1.84946	1.70968	1.4086	1.98175e-06	0.586888	1.62105e-16
	ARHGEF17	GP1	1.50883	1.28532	1.8372	0	0	0			CARS2	GP1	1.75824	1.8022	1.42681	0.000220364	0.0300678	3.72894e-32
	ARHGEF5	GP1	1.55466	1.04967	1.51252	0	0	0			CASC3	GP1	2.10713	0.931034	1.08046	8.40749e-26	1	1
	ARL14EPL	GP1	1.84662	1.06985	1.60038	0	0	0			CASC5	GP1	2.539	1.42746	1.46256	1.12121e-124	7.56758e-44	4.3486e-31
	ARNT2	GP1	1.77858	1.42982	1.90294	0	0	0			CASP2	GP1	2.04215	1.37374	1.17562	1.00688e-17	0.90878	1
	ARNTL2	GP1	1.5375	1.18531	1.78463	0	0	0			CASP3	GP1	1.69657	1.34087	0.971139	1.13306e-45	1.05764e-14	1
	ARXES2	GP1	1.71244	1.27238	1.83745	0	0	2.17968e-200			CASP8	GP1	2.65419	1.44	1.02151	7.96657e-52	0.00170967	1
	ASB2	GP1	1.64773	1.10049	1.81437	0	0	0			CAST	GP1	3.05141	2.07216	1.04302	9.98275e-31	0.250696	1
	ASGR1	GP1	1.78066	1.15372	1.67536	0	0	0			CBR1	GP1	2.52	0.882979	0.93617	1.52655e-09	1	1
	ASPG	GP1	1.53621	1.12592	2.0094	0	0	0			CBR4	GP1	3.45648	1.95507	1.50421	6.34574e-09	0.214897	0.386449
	ASTL	GP1	1.81409	1.27649	2.16015	0	0	0			CBWD1	GP1	2.44819	1.27083	1.25694	1.88766e-19	1	0.999101
	ATP1A2	GP1	1.52499	0.996219	1.87456	0	0	0			CBX4	GP1	1.50419	1.43969	1.17411	3.99252e-14	0.264595	1.04066e-07
	ATP1B4	GP1	1.64419	1.4414	1.74815	0	0	0			CBY1	GP1	2.8872	2.16	1.47	6.99446e-07	1	1
	ATP2B2	GP1	1.80432	1.4072	2.09737	0	0	0			CCDC114	GP1	2.25772	1.93095	1.25165	1.36744e-32	0.949972	1
	ATP2C2	GP1	1.98273	1.22203	2.24117	0	0	0			CCDC115	GP1	2.44048	1.32127	1.17857	3.58842e-45	0.000145646	0.000382906
	ATP4A	GP1	1.50352	1.19921	1.63917	0	0	0			CCDC117	GP1	2.24719	1.44165	1.25843	8.35792e-55	1.00557e-16	0.991711
	ATP6V0E2	GP1	1.57668	0.799399	1.63403	0	0	0			CCDC12	GP1	1.80867	1.5006	1.20246	0.00647935	1	0.999999
	ATP6V1C2	GP1	1.71016	1.373	1.76446	0	0	0			CCDC134	GP1	2.4	1.08235	1.48235	2.51379e-102	1.45805e-09	5.13797e-10
	ATP8B1	GP1	1.5573	1.23898	1.51114	0	0	0			CCDC189	GP1	1.99133	1.64109	0.9006	0.000169032	0.984158	1
	ATP8B3	GP1	1.58083	1.22921	1.80479	0	0	0			CCDC25	GP1	1.90255	1.16328	1.16372	2.57099e-58	2.04036e-29	0.00146389
	ATP8B5	GP1	1.71096	1.41148	1.92506	0	0	0			CCDC71L	GP1	1.73864	1.56818	1.19318	2.61205e-09	0.179812	0.00433961
	AU015791	GP1	1.97202	1.24628	1.56998	0	0	0			CCDC74A	GP1	1.50588	0.941176	0.941176	5.47533e-05	1	1
	AW011738	GP1	1.56192	1.15231	1.77114	0	0	8.71532e-222			CCDC85B	GP1	1.67021	1.02128	1.46752	0.00890878	1	7.90299e-05
	AW121686	GP1	2.01121	1.37494	2.07609	0	0	0			CCDC88B	GP1	2.34647	1.89977	1.20582	6.65226e-35	0.361345	1
	AW495222	GP1	1.71484	1.36601	1.94275	0	0	0			CCT3	GP1	2.02041	1.10204	1.13265	2.38608e-05	1	0.999991
	AY702102	GP1	1.95471	0.979296	1.65549	0	0	3.11029e-175			CCZ1	GP1	1.71525	1.56322	1.30667	3.39473e-26	0.98704	1.6069e-09
	B130024G19RIK	GP1	1.56872	1.42138	1.64863	0	0	0			CD151	GP1	1.75556	1.32222	1.27689	1.16053e-06	0.309701	0.0954051
	B230206H07RIK	GP1	2.09083	1.10577	2.23137	0	0	0			CD28	GP1	2.36428	1.20609	1.16298	4.31766e-24	1	1
	B230344G16RIK	GP1	1.51757	1.28192	1.96331	0	0	0			CD300C	GP1	1.68539	1.33798	0.99176	9.43771e-11	2.44388e-42	1
	B3GNT3	GP1	2.2343	1.39421	2.39942	0	0	0			CD300LB	GP1	2.09714	1.60051	1.00127	2.57603e-14	0.0893015	1
	B430212C06RIK	GP1	1.77977	1.4082	1.71253	0	0	0			CD302	GP1	3.00418	1.4216	1.44017	3.88219e-05	0.913354	0.0154991
	B930025P03RIK	GP1	1.63451	1.2718	1.77317	0	0	0			CD37	GP1	2.30814	1.27797	1.62799	0.00112876	1	0.0332636
	B930041F14RIK	GP1	2.03443	1.4614	2.06536	0	0	0			CD48	GP1	1.5634	1.38558	0.993878	0.00258631	0.967413	1
	B930092H01RIK	GP1	1.54632	1.2726	1.90185	0	0	0			CD86	GP1	2.80682	1.375	0.977273	1.33486e-25	1	1
	B930095G15RIK	GP1	1.83811	1.13668	1.76843	0	0	0			CDC25B	GP1	1.63581	1.33566	1.01163	4.58556e-06	1.87039e-13	1
	BAIAP2L2	GP1	1.85773	1.37923	2.18502	0	0	0			CDC42SE1	GP1	1.89639	1.16867	1.16867	4.28256e-105	1.21425e-38	3.77728e-51
	BARX2	GP1	1.95095	1.42903	2.06714	0	0	0			CDIPT	GP1	5.54813	3.90425	2.82659	5.942e-49	0.966586	0.999999
	BC018473	GP1	2.40195	1.41374	2.31304	0	0	0			CDK13	GP1	2.68041	2	1.40206	5.27639e-15	0.997272	4.04517e-10
	BC040756	GP1	1.80797	1.27009	1.999	0	0	0			CDK19	GP1	2.55547	1.97108	1.47583	2.09416e-09	0.944153	1
	BC051142	GP1	1.90493	1.2719	2.02483	0	0	0			CDKN2AIP	GP1	1.74392	1.46265	1.35014	7.41436e-05	0.0149392	0.263323
	BC067074	GP1	1.58159	1.25585	1.57753	0	0	0			CEACAM16	GP1	1.69434	1.22419	1.22349	8.49661e-24	0.600825	7.69285e-14
	BCAS1	GP1	1.5623	1.16898	1.65855	0	0	0			CENPA	GP1	2.49962	1.86792	1.31132	3.20451e-15	0.998902	1
	BDH1	GP1	1.77112	1.27422	1.72233	0	0	0			CENPC1	GP1	2.8036	1.48	0.91	4.21007e-60	1	1
	BEGAIN	GP1	1.90119	1.26107	2.35482	0	0	0			CENPN	GP1	3.41053	1.83256	1.60856	4.3823e-19	0.0554405	0.247951
	BEST2	GP1	1.6531	1.26226	2.69716	0	0	0			CENPT	GP1	1.78889	1.37244	1.21111	1.16472e-10	2.15468e-18	0.999997
	BEST3	GP1	1.62224	1.09969	1.74429	0	0	0			CEP192	GP1	2.69534	1.29032	1.15054	7.83789e-166	0.980521	5.01565e-09
	BGLAP3	GP1	1.70183	1.38748	2.16245	0	0	0			CEP350	GP1	2.26667	1.42859	1.30993	2.13174e-12	0.0608396	0.006698
	BGN	GP1	1.53364	1.26899	2.15927	0	0	0			CERK	GP1	2.03697	1.30121	1.285	1.9369e-115	6.3847e-85	3.3413e-61
	BHMT	GP1	1.58968	1.20062	1.55375	0	0	0			CFAP126	GP1	2.53189	1.62568	1.08378	8.0801e-17	1	0.999999
	BHMT2	GP1	1.68266	1.14005	1.89632	0	0	0			CHAF1A	GP1	1.68132	1.36264	1.07692	1.33044e-12	0.823658	1
	BIRC7	GP1	1.7594	1.25839	2.95912	0	0	0			CHCHD4	GP1	2.55057	1.11809	1.27156	1.08841e-51	0.00136111	1.38815e-11
	BMI1	GP1	1.81571	1.24406	1.80758	0	0	9.09701e-271			CHM	GP1	2.00093	1.2564	1.02373	2.1495e-15	0.714095	0.999999
	BMP6	GP1	1.53182	1.15424	1.64972	0	0	0			CHMP1B	GP1	1.75043	1.32088	0.977234	1.29658e-07	0.810772	1
	BPIFA2	GP1	1.53336	1.33955	1.56575	0	0	0			CHMP5	GP1	1.83333	1.42222	0.933333	3.40625e-06	1	1
	BPIFB4	GP1	1.68472	1.04016	1.74039	0	0	0			CHRAC1	GP1	1.82421	1.13603	1.19065	7.42924e-36	4.11993e-06	0.999979
	BPIFB9A	GP1	1.76695	1.48213	1.66815	0	0	0			CHTOP	GP1	2.15371	1.6104	1.20968	1.76066e-31	0.881166	0.0023585
	BRI3	GP1	1.92855	1.36669	2.05588	0	0	0			CIAPIN1	GP1	2.08496	1.56383	1.26596	0.000216506	0.999999	0.0282494
	BTN1A1	GP1	1.6355	1.12327	1.52416	0	0	0			CIDEB	GP1	2.15333	1.43289	1.01111	0.00014812	0.979189	1
	BTNL10	GP1	2.00583	1.08738	1.77527	0	0	0			CKS1B	GP1	1.56046	1.31034	1.29885	1.44865e-20	0.0815817	1.0081e-08
	BUB3	GP1	1.83696	1.4559	1.99054	0	0	6.17852e-175			CLASRP	GP1	1.54627	1.16936	0.939218	2.72329e-09	0.999991	1
	C030007H22RIK	GP1	1.7931	1.38959	2.41153	0	0	0			CLCN3	GP1	1.78022	1.43956	1.26374	1.31377e-09	0.147515	0.873782
	C030018K13RIK	GP1	1.50438	1.43556	1.52592	0	0	1.22605e-239			CLCN5	GP1	1.50457	1.4805	1.31199	0.000175573	6.22799e-24	0.000175559
	C030037D09RIK	GP1	1.51161	1.1291	1.72784	0	0	0			CLCN6	GP1	2.67925	1.35937	1.39623	1.2061e-53	1.29167e-06	0.0572486
	C1QA	GP1	2.54674	1.13736	2.05516	0	0	0			CLEC4A2	GP1	2.7562	1.53496	1.42292	4.87226e-12	1	1.12741e-09
	C1QTNF2	GP1	2.17721	1.48352	2.35491	0	0	0			CLEC4N	GP1	4.41238	2.35216	1.44311	1.36486e-159	0.995505	5.77657e-08
	C1QTNF6	GP1	1.64176	1.06858	1.69388	0	0	0			CLK2	GP1	2.0242	1.27966	1.13712	1.10548e-57	0.987688	1
	C1RB	GP1	2.0359	1.24327	1.61032	0	0	0			CLK2-SCAMP3	GP1	2.0242	1.27966	1.13712	1.10548e-57	0.987688	1
	C1S1	GP1	2.00559	1.26009	1.60179	0	0	0			CLN3	GP1	1.67	1.4116	1.01	2.00397e-10	0.964194	0.999979
	C230057M02RIK	GP1	1.81365	1.35621	1.80917	0	0	0			CLPP	GP1	1.72414	1.10345	1.13793	4.08231e-08	1	1
	C230072F16RIK	GP1	1.62164	1.23363	1.56637	0	0	0			CLUH	GP1	2.85989	1.54123	1.02082	1.4862e-30	0.999998	1
	C330024D21RIK	GP1	1.53582	1.4888	1.55509	0	0	0			CMAS	GP1	2.43217	1.12275	1.22826	5.67528e-22	1	0.0238052
	C4A	GP1	1.62842	1.2169	2.07463	0	0	0			CMC2	GP1	1.76404	1.21348	1.2809	4.9915e-11	0.35834	0.0657243
	CACNA1A	GP1	1.84398	1.44668	2.17139	0	0	0			CMKLR1	GP1	1.86208	1.39611	0.989915	8.4395e-19	2.51976e-33	1
	CACNA1E	GP1	1.52542	1.26565	1.61815	0	0	0			CMPK2	GP1	2.42152	1.40251	1.10362	3.16021e-58	2.45454e-25	0.954297
	CACNA2D4	GP1	1.54572	1.20866	1.81733	0	0	0			CMTM3	GP1	1.71134	1.06186	1.17443	4.56262e-08	1	1
	CACNG2	GP1	1.80057	1.39796	2.19758	0	0	0			CNNM4	GP1	3.22708	2	1.40625	9.64122e-19	0.553522	1
	CACNG3	GP1	1.56508	1.33037	1.54307	0	0	0			CNPY2	GP1	2.39923	1.41443	1.36637	5.20889e-18	0.00135133	0.187879
	CACNG4	GP1	1.89753	1.48198	2.34705	0	0	0			CNPY3	GP1	2.20415	1.07656	1.17428	1.22151e-06	0.99999	1
	CACNG5	GP1	1.52714	1.18429	1.56684	0	0	0			CNTRL	GP1	2.2914	1.46602	1.26145	1.6667e-14	1.27624e-14	0.000354005
	CACNG8	GP1	1.73482	1.36149	2.62466	0	0	0			CNTROB	GP1	1.67566	1.36077	1.31579	7.62261e-08	0.987289	0.112879
	CADM1	GP1	1.68899	1.47137	1.89667	0	0	0			COASY	GP1	2.16955	1.19879	1.5	1.47789e-16	1.78053e-06	6.06841e-23
	CALHM1	GP1	1.63394	1.19539	1.54388	0	0	0			COLGALT1	GP1	1.9186	1.46837	0.988372	3.97192e-51	2.3384e-49	1
	CAMK2A	GP1	1.66074	1.21174	1.82495	0	0	0			COMMD1	GP1	1.88372	1.22093	1.13953	8.38825e-15	0.999995	1
	CAMSAP3	GP1	1.86033	1.44722	2.26717	0	0	0			COMMD10	GP1	1.53763	0.88172	1.09677	3.32652e-11	1	0.996591
	CAP2	GP1	1.82021	1.45338	1.88508	0	0	0			COMMD2	GP1	1.67742	0.94552	1.06452	0.00358372	1	0.999999
	CAPN8	GP1	1.87877	1.37285	1.93769	0	0	0			COMMD6	GP1	1.57509	1.4098	1.29961	5.14036e-14	6.54341e-08	7.82418e-14
	CAPN9	GP1	1.85548	1.44422	2.17708	0	0	0			COMMD8	GP1	2.27205	1.20953	1.19092	1.31917e-09	1	1
	CAR12	GP1	1.50812	1.31187	1.60866	0	0	0			COMMD9	GP1	1.96226	1.16038	1.18868	8.94958e-05	1	1
	CAR3	GP1	1.90617	1.3844	1.97216	0	0	0			COPE	GP1	1.92222	1.17867	1.16667	1.82088e-08	0.366167	1
	CBLN2	GP1	1.52795	0.850083	1.64591	0	0	0			COQ10A	GP1	2.05451	1.09304	1.21275	2.34801e-82	0.996352	0.256953
	CBR3	GP1	1.72806	1.22463	1.64148	0	0	0			COX10	GP1	2.3908	1.27586	1.47126	4.29023e-19	0.951127	2.82912e-16
	CBX4	GP1	2.21502	1.0712	2.03294	0	0	1.66548e-277			COX14	GP1	1.95	1.24	1.2	9.11316e-19	1	1
	CBX7	GP1	1.78746	1.38222	2.03923	0	0	0			COX16	GP1	2.24405	1.72954	1.47608	4.98463e-05	0.359207	0.998947
	CC2D2B	GP1	1.62826	1.20747	1.55747	0	0	0			COX17	GP1	2.92632	1.08421	1.26316	3.18742e-06	1	0.999985
	CCDC103	GP1	1.8645	1.26563	1.82187	0	0	0			COX18	GP1	3.34085	1.41475	1.50766	7.07244e-26	0.00782802	0.728632
	CCDC110	GP1	1.53649	1.45874	1.54414	0	0	0			COX7B	GP1	2.52831	1.36471	1.05882	5.85868e-62	0.298035	1
	CCDC121	GP1	1.68328	1.22196	2.5468	0	0	0			CPNE3	GP1	1.73352	1.33015	1.23465	1.55017e-05	1	0.224552
	CCDC13	GP1	1.55744	1.07875	1.83482	0	0	0			CPSF7	GP1	2.38851	2.17021	1.14894	6.03124e-25	0.998958	1
	CCDC183	GP1	1.74645	1.46835	2.18012	0	0	0			CRK	GP1	2.17954	1.77182	1.25069	3.42111e-41	0.800435	1
	CCDC185	GP1	2.35136	1.44743	2.73817	0	0	0			CRNKL1	GP1	1.76136	1.02273	1.05667	0.0086851	1	1
	CCDC190	GP1	1.62982	1.45678	1.65257	0	0	0			CRYBG3	GP1	1.51648	1.01714	1.15707	9.82198e-05	1	1
	CCDC24	GP1	1.67864	0.926676	1.99697	0	0	0			CSGALNACT2	GP1	2.119	1.35587	1.00356	1.03294e-11	1	1
	CCDC30	GP1	1.82411	1.46111	2.06788	0	0	0			CSK	GP1	2.77509	1.15385	0.978022	1.41098e-123	1	1
	CCDC54	GP1	1.60204	1.41027	1.98593	0	0	0			CSNK2B	GP1	2.43617	1.42529	1.26467	9.63034e-98	2.70961e-83	8.08003e-28
	CCDC64	GP1	1.61579	1.31838	1.87745	0	0	0			CTC1	GP1	1.74625	1.4433	1.24316	1.91893e-09	0.0018996	0.000727003
	CCDC87	GP1	1.62624	1.41593	1.82088	0	0	5.62538e-176			CTLA2B	GP1	1.54667	1.01176	1.12941	1.57255e-33	0.932704	0.999999
	CCHCR1	GP1	1.61235	1.3871	2.3665	0	0	0			CTSO	GP1	3.62869	1.32202	1.47394	7.77376e-10	1	1
	CCKAR	GP1	1.57944	1.40556	1.50583	0	0	0			CTU2	GP1	2.08889	1.23333	1.01111	9.49826e-25	1	0.999997
	CCND2	GP1	1.62452	1.39397	1.64907	0	0	0			CUL7	GP1	1.79589	1.14513	1.01929	2.13076e-102	4.06916e-22	0.0137086
	CCNJL	GP1	1.67367	1.37164	1.50308	0	0	0			CWC25	GP1	2.02892	1.72345	1.17868	6.03882e-10	0.950432	1
	CCR7	GP1	1.65316	1.492	1.94456	0	0	0			CYB5R4	GP1	3.26162	1.78377	1.23335	3.24898e-10	1	0.999999
	CD177	GP1	1.50962	0.920329	1.79503	0	0	0			CYP20A1	GP1	2	1.1236	1.03371	1.79076e-17	1	1
	CD19	GP1	1.81175	1.39965	2.24175	0	0	0			CYP4F41-PS	GP1	1.98283	1.35866	1.28768	7.41533e-16	0.0355512	0.990848
	CD207	GP1	3.01857	1.49558	2.44223	0	0	0			CYSLTR1	GP1	2.0258	1.11957	1.13696	2.63813e-16	0.996968	0.957082
	CD209G	GP1	1.80195	1.40074	1.8957	0	0	0			CYTH1	GP1	1.88254	1.24809	1.14409	1.17713e-05	0.151139	1
	CD300LD2	GP1	1.51799	1.08203	1.55805	0	0	0			D030047H15RIK	GP1	2.07976	1.39641	1.48554	9.91949e-06	1	0.994471
	CD300LD3	GP1	1.7275	1.07444	1.95586	0	0	0			D1ERTD622E	GP1	1.6	1.46965	1.31671	3.46687e-60	5.04363e-17	7.52579e-97
	CD300LD4	GP1	1.60095	1.05452	1.51591	0	0	0			D3ERTD751E	GP1	1.90217	1.61957	1.19565	0.00949612	1	0.999956
	CD300LD5	GP1	1.77622	1.05462	1.6673	0	0	0			D6WSU163E	GP1	2.62766	2.31915	1.23702	1.9693e-26	0.975936	0.986794
	CD3D	GP1	1.8436	1.43411	2.17418	0	0	0			D830046C22RIK	GP1	2.4573	1.25532	1.08426	3.91701e-65	0.999972	1
	CD7	GP1	2.29	1.26487	2.59977	0	0	0			DBP	GP1	1.76289	1.16495	1.11093	1.55266e-17	0.999987	0.999868
	CD8A	GP1	1.58333	1.11934	1.54929	0	0	0			DCAF17	GP1	1.5618	1.70787	1.40449	1.0132e-07	0.866066	5.77752e-05
	CDH15	GP1	1.84323	1.34575	2.47954	0	0	0			DCP1A	GP1	1.60227	2.07955	1.10227	1.9999e-07	0.78853	1
	CDH23	GP1	1.65227	1.26091	1.96601	0	0	0			DCP2	GP1	1.74958	2.27778	1.51125	0.00547972	0.0234234	0.972858
	CDKL1	GP1	1.84373	1.30099	1.64883	0	0	0			DCTN1	GP1	2.02035	1.3863	0.891962	2.58544e-06	0.998766	1
	CEACAM-PS1	GP1	1.77219	1.11084	1.92241	0	0	0			DCTN2	GP1	1.62791	1.5	1.30233	5.02771e-13	1.03657e-07	2.7488e-05
	CELSR2	GP1	1.54853	1.19514	1.77607	0	0	0			DCTN4	GP1	3.07213	1.5772	1.08123	3.70618e-72	1	1
	CEMIP	GP1	1.50309	1.31473	1.7735	0	0	0			DDHD2	GP1	1.76483	1.67755	1.06959	2.86061e-05	0.464515	1
	CEP41	GP1	1.51462	1.15993	1.6663	0	0	0			DDX50	GP1	1.66304	1.38043	1.03971	3.34506e-10	1	1
	CERS1	GP1	1.58822	1.14203	1.78541	0	0	0			DEK	GP1	2.86429	1.22772	1.38825	2.43622e-51	1	1
	CES3B	GP1	1.78401	1.42737	1.588	0	0	0			DENND1B	GP1	1.81955	1.5723	1.09709	2.04045e-05	0.999959	1
	CES4A	GP1	2.31157	1.4516	2.26506	0	0	0			DENND1C	GP1	2.02888	1.53936	1.34145	0.00039233	0.0570951	0.0173593
	CFAP206	GP1	1.58744	1.17617	1.51776	0	0	0			DENND4B	GP1	2.49594	0.992174	1.18072	8.24618e-08	1	1
	CFAP46	GP1	1.54781	1.22532	1.76381	0	0	0			DENND6B	GP1	2.06818	1.48864	1.10227	7.18063e-16	0.333486	1
	CFAP61	GP1	1.63186	1.10314	1.71494	0	0	0			DERL2	GP1	1.84783	1.17391	1.31565	1.27816e-08	0.999979	0.000423214
	CFI	GP1	1.83079	1.47448	1.58928	0	0	0			DESI2	GP1	2	1.09091	1.32955	2.0315e-19	0.994505	0.924979
	CGREF1	GP1	1.84841	0.94093	1.58122	0	0	0			DGCR8	GP1	1.94718	1.04073	1.26186	1.55423e-07	1	0.993862
	CH25H	GP1	1.55565	0.930488	1.55333	0	0	9.57628e-240			DGKD	GP1	2.35584	2.03172	1.36537	3.98813e-86	0.840008	1.62096e-19
	CHD3OS	GP1	1.86492	1.17767	1.97801	0	0	0			DHDH	GP1	2.02623	1.03297	0.989011	0.000655941	1	1
	CHD5	GP1	1.64783	1.08437	2.21327	0	0	0			DHX30	GP1	1.69231	1.36264	1.34066	4.78393e-35	2.56734e-16	3.21129e-25
	CHDH	GP1	1.59025	1.05346	1.67232	0	0	0			DHX58	GP1	1.75404	0.973774	1.26685	0.00135445	1	0.0230676
	CHGA	GP1	2.33275	1.4524	2.76502	0	0	0			DHX9	GP1	1.53287	1.43678	1.15004	1.00855e-46	8.74837e-09	1.88605e-27
	CHIL1	GP1	1.79791	1.36674	1.93209	0	0	0			DLG2	GP1	2.54639	1.57732	1.20165	1.00866e-90	0.463379	0.945842
	CHMP4C	GP1	1.66807	1.42165	1.98901	0	0	0			DMXL1	GP1	2.0815	1.37633	1.32857	1.76346e-22	0.0200588	0.0727554
	CHN1OS3	GP1	1.72409	1.35565	1.73189	0	0	0			DNAJB1	GP1	2.80956	2.00245	1.35526	1.34598e-25	0.989496	0.947327
	CHN2	GP1	1.54834	1.38323	2.04448	0	0	0			DNAJC15	GP1	1.98936	1.42553	1.31915	1.72894e-05	1.09488e-05	0.489159
	CHRM4	GP1	2.05172	1.26812	2.16637	0	0	0			DNAJC3	GP1	2.00255	1.47191	1.15685	1.9927e-47	0.940595	0.853827
	CHRNA2	GP1	2.08411	1.34097	2.45105	0	0	0			DNAJC5	GP1	3.17458	1.61458	1.53125	7.61583e-40	0.617458	0.397919
	CHRNB1	GP1	1.65696	1.02279	1.65412	0	0	0			DNAJC9	GP1	1.86047	0.976744	1.18605	1.88046e-22	1	0.0361525
	CHRNB2	GP1	1.66587	1.37966	2.71601	0	0	0			DNAL4	GP1	1.68605	1.39535	1.16279	1.72526e-28	1.1067e-07	1.30218e-05
	CHST1	GP1	1.65042	1.47546	2.40861	0	0	0			DNLZ	GP1	1.76159	1.43333	1.28571	4.97035e-42	2.6849e-71	3.47035e-08
	CHST10	GP1	1.59007	1.4558	2.02512	0	0	0			DOK1	GP1	1.53909	1.25	1.06818	2.89938e-05	0.00108293	1
	CHST11	GP1	1.67454	1.22544	1.92653	0	0	0			DPF2	GP1	1.80645	1.28645	1.02595	0.00361306	1	0.999999
	CHST3	GP1	1.78835	1.46601	1.94057	0	0	0			DPY19L4	GP1	2.34047	1.38539	0.986566	1.60284e-25	1	1
	CILP	GP1	1.52821	1.18737	2.44381	0	0	0			DQX1	GP1	1.74593	1.13143	1.1978	1.57602e-32	0.817571	0.363868
	CISD3B	GP1	1.70218	1.48996	1.78091	0	0	0			DR1	GP1	2.25287	1.51898	0.880666	6.4946e-11	0.455287	1
	CLCF1-POLD4	GP1	1.61238	1.40692	2.17322	0	0	0			DRG1	GP1	1.82697	1.56704	1.14382	4.68818e-12	0.999997	0.700792
	CLCNKA	GP1	2.1039	1.40652	2.74988	0	0	0			DSCR3	GP1	2.27325	1.15922	1.11298	2.16336e-20	1	1
	CLEC18A	GP1	1.61207	1.01763	1.8165	0	0	0			DSN1	GP1	2.00668	1.40359	0.991533	6.97106e-19	1	1
	CLIC5	GP1	1.77756	1.46719	1.97857	0	0	0			DTL	GP1	2.21505	1.31183	1.32258	5.55428e-09	0.999274	0.994678
	CLMN	GP1	1.80191	1.40471	1.96423	0	0	0			DUS3L	GP1	2.76348	2.17391	1.33696	1.44328e-32	0.088864	0.975858
	CLMP	GP1	1.70822	1.3187	1.70652	0	0	0			DUSP16	GP1	1.83913	1.13333	1	1.60416e-07	1	1
	CLPSL2	GP1	1.72456	1.36531	2.43945	0	0	0			DUSP22	GP1	2.22665	1.82605	1.0888	6.53478e-06	0.999989	1
	CLRN2	GP1	2.20254	1.41587	2.266	0	0	0			DUSP7	GP1	1.52874	1.44828	1.28736	6.81304e-38	3.5346e-29	1.05506e-22
	CLSTN3	GP1	1.6909	1.2152	1.86467	0	0	0			DXO	GP1	1.94444	0.922222	1.11037	1.06996e-06	1	0.594498
	CLU	GP1	1.88409	1.29527	1.96461	0	0	0			DYNC1I2	GP1	1.82955	1.31818	1.41773	1.51473e-12	0.00839621	0.000540755
	CMTM2B	GP1	1.68192	1.24403	1.77453	0	0	0			DYRK1A	GP1	1.51807	1.49398	1.16867	2.40828e-43	3.60745e-67	1.26243e-11
	CMTR2	GP1	1.54502	1.02214	1.55695	0	0	1.66046e-296			E130112N10RIK	GP1	2.43685	1.30292	1.0782	5.0436e-11	1.77285e-08	0.415834
	CNGA3	GP1	2.00644	1.35757	2.16035	0	0	0			E230016M11RIK	GP1	1.68829	1.47761	1.04392	1.57794e-05	0.980768	1
	CNGA4	GP1	1.93188	1.41396	2.02382	0	0	0			E4F1	GP1	2.34136	1.4442	1.18162	9.67144e-46	1.73764e-07	0.284316
	CNIH2	GP1	1.64073	1.02229	1.75719	0	0	5.62708e-239			EAF1	GP1	2.58947	2.15789	1.47663	3.25529e-18	0.996561	5.51656e-05
	CNN1	GP1	2.11456	1.42358	2.41518	0	0	0			EAF2	GP1	1.81611	1.2988	1.33182	2.28239e-17	1	1
	COL14A1	GP1	1.7887	1.42446	1.81886	0	0	0			EDEM1	GP1	1.78261	1.2601	1.212	9.81298e-06	1	1
	COL16A1	GP1	1.82795	1.4441	2.4208	0	0	0			EEF2KMT	GP1	1.64154	1.45095	1.30213	0.000267101	1	0.987573
	COL20A1	GP1	1.7112	1.2046	1.59276	0	0	0			EGR1	GP1	2.16484	1.09231	1.02198	2.66729e-20	0.933542	1
	COL23A1	GP1	1.59697	1.36917	1.96307	0	0	0			EID1	GP1	2.07171	1.18163	0.932383	3.4487e-23	1	1
	COL26A1	GP1	1.83018	1.38349	2.2589	0	0	0			EIF1A	GP1	1.72696	1.95304	1.02174	1.00818e-06	0.0180001	1
	COL27A1	GP1	1.82446	1.39826	2.06721	0	0	0			EIF2S1	GP1	2.048	1.74	0.97	1.77616e-39	0.998032	1
	COL5A1	GP1	2.03168	1.46427	2.65863	0	0	0			EIF4A1	GP1	2.09783	1.96696	1.30435	1.55985e-14	0.980875	1
	COL7A1	GP1	1.62166	1.0981	1.78059	0	0	0			EIF4EBP1	GP1	2.55203	2.11313	1.63753	1.42995e-41	0.771077	0.229707
	COPZ2	GP1	1.75929	1.0351	1.79501	0	0	0			EIF5B	GP1	2.71708	1.52083	1.30861	8.04243e-47	1	1
	CORIN	GP1	1.53737	1.36183	1.52979	0	0	0			ELF1	GP1	1.95126	1.3554	1.08046	1.94985e-13	9.68887e-10	0.997276
	CORO2B	GP1	1.58112	1.25871	1.80959	0	0	0			ELF2	GP1	1.5814	1.45349	1.4186	0.000181014	1.00417e-56	6.47791e-07
	COX6B2	GP1	2.34493	1.29372	2.25154	0	0	0			ELMO1	GP1	2.24652	1.22826	1.45652	2.42734e-07	0.0156598	2.56556e-15
	CPE	GP1	1.61703	1.26113	1.60628	0	0	0			ELOVL1	GP1	2.24894	1.18455	1.40909	3.69445e-83	1.85059e-51	0.0104249
	CPLX2	GP1	1.57841	1.47356	2.09744	0	0	0			ELP2	GP1	1.6129	1.35484	1.35484	2.52133e-18	1.2442e-19	4.30686e-16
	CPN1	GP1	1.81642	1.26468	1.87633	0	0	0			EMC3	GP1	2.18947	1.28421	1.18947	0.00171347	1	0.979959
	CPNE5	GP1	1.79426	1.26358	2.04416	0	0	0			EMG1	GP1	1.68742	1.12494	0.956202	1.7261e-20	0.999993	1
	CPO	GP1	1.60369	1.36983	1.6801	0	0	0			EMILIN1	GP1	1.93684	1.03158	1	9.04305e-14	1	1
	CRB3	GP1	1.50517	0.877475	1.54325	0	0	2.97332e-166			ENDOD1	GP1	2.05386	2.10891	1.31683	0.00836935	0.0104337	0.691155
	CREB3L3	GP1	1.82419	1.08003	1.93714	0	0	0			ENO1	GP1	2.44186	1.22093	1.46512	9.28141e-98	5.50593e-47	1.04943e-59
	CRH	GP1	1.87894	1.24342	2.47703	0	0	0			ENPP6	GP1	2.21739	1.29812	1.17319	8.26186e-38	7.69819e-09	8.1093e-07
	CRISPLD2	GP1	1.75569	1.29686	1.78918	0	0	0			ERAL1	GP1	2.28603	1.26235	1.27568	0.00321988	0.588546	3.5925e-05
	CRNDE	GP1	1.88475	1.16998	1.76047	0	0	0			ERH	GP1	3.18905	1.68421	1.44084	9.77637e-18	1	1.63599e-20
	CRTAC1	GP1	1.87869	1.45401	1.90111	0	0	0			ERP44	GP1	2.12371	1.10186	0.989691	0.00750751	0.99645	1
	CRYAA	GP1	1.85685	1.08099	2.36001	0	0	0			ESCO2	GP1	1.96887	1.16153	1.1512	1.50581e-52	6.11992e-27	0.34022
	CRYBB3	GP1	1.84862	1.34655	1.8837	0	0	0			ESRRA	GP1	1.89723	1.22666	0.950661	2.35224e-09	1	1
	CSPG4	GP1	1.57737	1.32673	2.03852	0	0	0			ETFB	GP1	1.90909	1.36364	1.63636	2.36808e-11	1	0.0552196
	CSTAD	GP1	1.67194	1.09335	1.62672	0	0	0			ETV3	GP1	2.87631	1.40973	1.36426	5.64777e-101	2.22717e-14	1
	CXADR	GP1	1.63234	1.36105	1.63594	0	0	0			ETV5	GP1	2.06471	0.989783	1.38357	1.07264e-06	1	0.129466
	CXCL5	GP1	1.74267	0.954142	1.61088	0	0	2.86584e-235			EXOSC5	GP1	1.73626	1.49451	1.17582	0.00196314	6.18684e-08	0.140046
	CYP11B1	GP1	1.94621	0.971436	1.84897	0	0	0			F730035M05RIK	GP1	2.075	1.12055	0.980603	2.88148e-12	0.999224	1
	CYP1A2	GP1	2.08965	1.17021	2.00262	0	0	0			FAM110A	GP1	2.21951	2.08409	1.20081	4.65592e-66	0.509821	0.99995
	CYP21A1	GP1	2.75094	1.29797	2.04454	0	0	0			FAM120A	GP1	1.93452	1.45556	1.45941	4.06697e-35	1.26048e-10	1.39146e-36
	CYP2D10	GP1	1.57803	1.30154	2.01231	0	0	0			FAM122A	GP1	2.11224	1.22449	1.33673	7.057e-06	1	0.997283
	CYP2D26	GP1	1.98401	1.3709	1.79201	0	0	0			FAM129C	GP1	1.92473	1.47312	1.34409	1.92921e-15	0.999847	0.99314
	CYP2D37-PS	GP1	1.74351	0.719083	1.51826	0	0	9.59891e-250			FAM160A2	GP1	2.04434	1.19731	1.25102	6.94156e-10	0.784145	0.522908
	CYP2S1	GP1	1.64847	1.36593	2.0646	0	0	0			FAM162A	GP1	2.93606	1.76164	1.45716	8.70325e-08	0.84426	2.37375e-05
	CYSRT1	GP1	2.1504	1.32478	2.85947	0	0	0			FAM173A	GP1	1.56667	1.74444	1.06667	2.1774e-05	0.149402	1
	CYSTM1	GP1	1.96105	1.42724	1.98678	0	0	0			FAM193A	GP1	2.38553	1.21546	1.25054	3.57912e-08	1	1
	D14ERTD670E	GP1	1.54846	1.22744	1.51182	0	0	0			FAM216A	GP1	1.57471	1.32551	1.15665	3.55224e-21	0.375472	3.73887e-21
	D430001F17RIK	GP1	1.97359	1.12936	2.07352	0	0	0			FAM227A	GP1	2.78426	2.29787	1.56383	1.1918e-15	0.961559	0.0823027
	D430019H16RIK	GP1	1.5098	1.48908	1.86991	0	0	0			FAM3A	GP1	2.12222	1.22222	0.888889	1.48023e-12	0.0336859	1
	D430041D05RIK	GP1	1.67385	1.42058	1.86541	0	0	0			FAM53B	GP1	2.15014	1.38185	1.44082	1.05349e-30	1.50101e-30	6.28338e-15
	D630045M09RIK	GP1	1.83484	1.21457	2.62745	0	0	0			FAM84B	GP1	1.7919	1.29762	1.28571	1.01005e-64	9.82799e-18	3.79496e-05
	D6ERTD527E	GP1	1.58872	1.31697	1.81041	0	0	0			FAM98C	GP1	1.91954	0.977011	1.13793	5.3665e-09	1	0.994791
	D830026I12RIK	GP1	1.55906	1.41615	1.67788	0	0	0			FANCD2	GP1	2.28559	1.24075	1.16456	4.77315e-10	1	0.999749
	D930032P07RIK	GP1	2.04198	1.40199	1.68119	0	0	0			FARS2	GP1	2.80567	1.64944	1.55461	9.89026e-05	0.996496	0.999951
	DACT3	GP1	1.64338	1.17679	1.50972	0	0	0			FAU	GP1	1.69779	0.925129	1.00143	1.33884e-08	1	1
	DAO	GP1	1.8812	1.45856	2.40792	0	0	0			FBL	GP1	2.4086	1.51384	1.43011	3.50438e-06	0.534953	0.699417
	DAPL1	GP1	1.84311	1.29818	1.86312	0	0	0			FBRSL1	GP1	2.41935	0.956989	0.989247	5.08923e-06	1	1
	DBNDD1	GP1	1.83788	1.36281	2.0947	0	0	0			FBXL5	GP1	1.62742	1.32584	1.24719	6.90995e-24	0.000824412	2.78377e-06
	DCHS1	GP1	2.15713	1.33706	2.07736	0	0	0			FBXO11	GP1	1.86489	1.02637	0.966667	6.86203e-15	1	1
	DCLK3	GP1	1.7078	1.26581	1.86491	0	0	0			FBXO18	GP1	1.73075	1.26882	1.26882	2.5122e-09	0.999983	0.703543
	DCPP3	GP1	1.90822	1.44162	2.37987	0	0	0			FBXO28	GP1	1.67604	0.945055	1	6.37913e-07	1	1
	DCSTAMP	GP1	1.52892	1.37574	1.73031	0	0	0			FBXO33	GP1	2.36167	2.13486	1.23958	1.83547e-12	0.109095	1
	DCT	GP1	1.52121	1.31708	1.6649	0	0	0			FBXO36	GP1	2.48289	1.7144	1.19099	4.5348e-11	1	1
	DDIT4L	GP1	2.29027	1.45867	2.81283	0	0	0			FBXW11	GP1	2.74884	2.18478	1.48913	1.7313e-07	0.999999	1
	DEFB19	GP1	2.2222	1.35472	2.15648	0	0	0			FBXW5	GP1	1.83776	1.21792	1.0983	7.32918e-37	0.00788307	0.999999
	DEFB28	GP1	2.04736	1.36873	2.39492	0	0	0			FCF1	GP1	1.51485	1.45809	1.40594	1.72104e-07	1	2.01942e-24
	DEFB37	GP1	2.03089	1.45432	2.12772	0	0	0			FCGR2B	GP1	1.68381	1.35791	1.08633	4.14453e-07	0.999861	0.988409
	DEFB47	GP1	2.08566	1.47007	2.22169	0	0	0			FCRLS	GP1	2.21756	1.20256	0.937776	1.59508e-53	1.67975e-14	1
	DGCR14	GP1	2.1318	1.11688	2.25724	0	0	1.02276e-260			FDXACB1	GP1	1.93684	1.44211	1.16842	0.00330525	1	1
	DHRS2	GP1	2.18334	1.29775	1.85299	0	0	0			FEM1A	GP1	1.76471	1.28235	1	7.78151e-21	3.26449e-10	1
	DLEU7	GP1	1.51852	1.25156	1.57397	0	0	0			FGFR1OP	GP1	1.87356	1.40261	1.2069	1.1339e-74	0.82548	3.0426e-13
	DMC1	GP1	1.59259	1.1563	1.73343	0	0	0			FGFR1OP2	GP1	2.23963	2.03822	1.4712	4.83364e-15	0.342178	2.45742e-06
	DMGDH	GP1	1.86489	1.35434	1.90109	0	0	0			FKBP2	GP1	1.87007	1.89796	1.19388	3.07755e-11	0.999926	1
	DNAAF3	GP1	1.54732	1.33092	1.92174	0	0	0			FKBP7	GP1	2.20275	1.31522	1.36957	7.48676e-16	0.0782028	5.24935e-18
	DNAH2	GP1	1.82933	1.36364	1.99844	0	0	0			FKBP8	GP1	1.81087	1.56638	0.920111	1.89855e-09	0.431152	1
	DNAIC1	GP1	1.7298	1.35451	1.95445	0	0	0			FKBPL	GP1	1.93319	1.57163	1.27177	6.98082e-22	0.594103	0.997554
	DNAIC2	GP1	1.85921	1.15103	1.87886	0	0	0			FMR1	GP1	1.74424	1.48864	1.18182	3.09815e-14	1.31067e-49	3.11407e-22
	DOXL2	GP1	1.7167	1.27641	2.25288	0	0	0			FNBP1	GP1	2.0189	1.78022	1.06593	5.27727e-90	0.234451	0.999804
	DPEP1	GP1	1.9572	1.27956	1.9472	0	0	0			FOXP1	GP1	1.89198	1.36957	1.15311	0.00274	3.96654e-05	1
	DPM3	GP1	1.78393	1.03754	1.51893	0	0	0			FPGT	GP1	1.84814	1.06375	1.09599	4.77808e-07	1	1
	DQX1	GP1	1.97575	1.22816	2.30262	0	0	0			FRAT2	GP1	4.14271	1.17582	1.35165	4.01259e-37	0.999996	1
	DSCAML1	GP1	1.83941	1.42769	2.09711	0	0	0			FRG1	GP1	2.06884	1.33721	1.12791	5.44887e-44	9.30908e-07	0.0725499
	DSP	GP1	1.97131	1.42031	1.87746	0	0	0			FRS3	GP1	2.03956	1.3391	0.968274	0.000678873	1	1
	DUSP26	GP1	1.77418	1.30221	2.15548	0	0	0			FSCN2	GP1	1.51641	1.01786	1.27752	1.04646e-06	0.470044	0.000123056
	DUSP3	GP1	1.5609	1.10754	1.51424	0	0	0			FUNDC2	GP1	1.5076	1.19896	1.06838	1.71517e-09	0.724306	0.783043
	DYNLT1A	GP1	1.62789	1.14881	1.97672	0	1.20629e-259	2.09777e-142			FYTTD1	GP1	2.66918	1.49564	1.07964	7.16195e-06	1	1
	DYSF	GP1	1.59407	1.46734	1.97209	0	0	0			G530011O06RIK	GP1	2.64635	1.08981	1.15208	3.22124e-95	1	1
	DYTN	GP1	1.69537	1.4359	1.62271	0	0	0			G6PDX	GP1	2.49956	1.42222	1.62222	2.97781e-11	2.49631e-16	0.714637
	DZIP1	GP1	1.60583	1.41938	2.08308	0	0	0			GAB1	GP1	2.79378	1.03407	1.37644	1.15222e-76	0.999996	1.12181e-16
	E030044B06RIK	GP1	1.71195	1.21293	1.95179	0	0	0			GAB2	GP1	2.42063	1.63705	1.27382	3.94325e-23	0.999967	1
	E130006D01RIK	GP1	1.86961	1.22183	1.88168	0	0	0			GABARAP	GP1	2.34884	1.40698	1.47643	2.71145e-69	1.04591e-15	2.44368e-27
	E330013P04RIK	GP1	1.70435	1.26997	1.65343	0	0	0			GABARAPL1	GP1	3.22782	1.37227	1.5064	0.000107194	1	0.921218
	E330017A01RIK	GP1	1.50145	0.923378	1.793	0	0	0			GABPA	GP1	2.19872	1.8617	1.41489	3.91336e-12	0.12682	0.0241195
	EAR6	GP1	2.47111	1.27535	2.1744	0	0	0			GADD45B	GP1	2.06727	1.42487	1	1.87071e-61	9.07228e-37	1
	EBF2	GP1	1.685	1.30778	1.78865	0	0	0			GADD45G	GP1	1.80437	0.938273	1.00151	1.52178e-06	1	1
	EBF3	GP1	1.93482	1.43528	2.21703	0	0	0			GAK	GP1	2.56109	0.979592	1.11224	1.40978e-34	1	1
	EFCAB13	GP1	1.68937	1.48504	1.69003	0	0	0			GALNT10	GP1	2.07569	1.11765	1.02941	0.00806503	1	1
	EFCAB3	GP1	1.69216	1.3064	1.67935	0	0	0			GALNT11	GP1	2.22209	1.11111	0.939394	5.08525e-54	1	1
	EFR3B	GP1	1.74126	1.45766	2.11819	0	0	0			GAN	GP1	1.92148	1.12384	1.2952	6.7016e-08	1	1.4364e-14
	EGFL7	GP1	1.72048	1.11219	1.57411	0	0	0			GATAD2B	GP1	2.57143	1.39796	1.06122	1.53359e-41	1	1
	EGFR	GP1	1.60468	1.37261	1.70962	0	0	0			GBA	GP1	1.74966	1.67416	1.23326	3.0611e-15	0.0633342	0.000923607
	EHD3	GP1	1.63761	1.42532	1.81006	0	0	0			GBP3	GP1	2.65814	1.34106	1.4786	6.88541e-05	1	0.419918
	EHF	GP1	1.5887	1.38215	1.62645	0	0	0			GCH1	GP1	1.85556	1.38286	0.902004	0.00826353	1	1
	ELMOD1	GP1	1.7052	1.39071	1.77845	0	0	0			GCLM	GP1	2.4326	1.95268	1.13002	1.37023e-27	0.465408	1
	EMP2	GP1	1.70488	1.0881	2.0042	0	0	0			GDA	GP1	2.07071	1.0303	1	0.0016575	1	1
	ENO2	GP1	1.71205	1.28532	2.41964	0	0	0			GDF9	GP1	2.42756	1.25422	1.73852	6.30666e-45	1	0.105914
	ENTHD1	GP1	1.61923	1.27185	1.83881	0	0	0			GEN1	GP1	2.85347	1.07061	1.27469	3.71535e-34	1	1
	ENTPD3	GP1	1.75708	1.20367	2.20056	0	0	0			GFM2	GP1	1.95783	1.34423	1.50818	1.52458e-12	1.08628e-06	0.0595988
	EPB42	GP1	1.69749	1.45998	2.0279	0	0	0			GGNBP2	GP1	3.27698	2.13003	1.06186	2.28044e-68	0.33619	1
	EPGN	GP1	1.88588	1.21707	1.79665	0	0	0			GGT7	GP1	2.27319	1.31901	1.15957	4.74956e-05	1	1
	EPHA2	GP1	1.93839	1.20532	2.07586	0	0	0			GLCCI1	GP1	1.57303	1.07551	1.30337	7.09812e-21	1	1
	EPHB2	GP1	1.68703	1.2373	2.00041	0	0	0			GLIPR1	GP1	1.57161	1.72043	0.896057	6.94077e-20	0.112618	1
	EPHX1	GP1	1.62693	1.28885	2.07953	0	0	0			GLMN	GP1	1.66667	1.09195	0.931034	6.81693e-10	1	1
	ERICH2	GP1	1.77206	1.49108	1.92181	0	0	0			GLRX	GP1	1.63736	1.45055	1.03297	0.00492799	0.624295	1
	ERICH6B	GP1	1.73294	1.37607	1.96494	0	0	0			GLUL	GP1	2.42391	1.55435	1.3587	1.03095e-22	0.999988	8.57909e-25
	ERV3	GP1	1.72153	1.38013	1.72276	0	0	0			GLYCTK	GP1	3.41763	1.91943	1.54582	1.99797e-19	0.386368	0.998832
	ESPNL	GP1	1.81806	1.37346	2.44084	0	0	0			GM10109	GP1	1.70707	1.08848	1.54545	1.1961e-10	0.86004	0.725252
	ESR2	GP1	1.67769	1.49048	1.76534	0	0	0			GM10277	GP1	2.55146	1.87807	1.21141	1.56162e-21	0.841982	1
	ESRP2	GP1	1.55388	1.38849	1.95506	0	0	2.94383e-299			GM10767	GP1	2.0625	1.80208	1.20819	0.000744989	0.999997	1
	ETNPPL	GP1	1.6849	1.27051	1.61424	0	0	0			GM10778	GP1	1.73171	1.41447	1.45854	7.49392e-95	7.47534e-65	1.60668e-63
	ETV3L	GP1	2.07445	1.13463	1.95258	0	0	0			GM11205	GP1	1.94723	1.33684	1.09474	8.5247e-06	0.999997	1
	EVPL	GP1	1.82446	1.4703	2.1466	0	0	0			GM11335	GP1	2.64854	1.30097	1.35922	3.36955e-145	9.5616e-13	0.000464457
	EXPH5	GP1	1.68694	1.41169	1.8258	0	0	0			GM11747	GP1	2.25875	1.36458	1.09375	1.89668e-112	3.10653e-12	1
	EYA2	GP1	1.59309	1.27926	1.90217	0	0	0			GM12216	GP1	2.16667	1.42222	1.07778	2.46227e-11	1	1
	F2RL1	GP1	2.03175	1.38067	2.72495	0	0	0			GM12250	GP1	1.73225	1.37938	1.0479	0.000883173	0.0729366	1
	F630042J09RIK	GP1	1.54122	1.11896	1.66349	0	0	1.83823e-160			GM12359	GP1	1.62069	0.942529	0.988506	4.06758e-32	1	0.999828
	F730016J06RIK	GP1	1.65463	1.27503	2.19573	0	0	0			GM12974	GP1	1.53333	1.24444	1.24444	6.45336e-31	7.03077e-06	3.04844e-38
	FAM101A	GP1	1.84388	1.28375	2.57119	0	0	0			GM13157	GP1	4.43537	2.90403	1.75304	8.73314e-09	0.53106	1
	FAM107A	GP1	1.98615	1.28486	2.15805	0	0	0			GM13272	GP1	1.89655	1.41379	1.08046	8.06137e-274	2.31381e-85	2.54905e-27
	FAM149A	GP1	1.68889	1.46257	1.83259	0	0	0			GM13286	GP1	1.63542	1.125	1.07292	4.09484e-10	0.00163513	1
	FAM150A	GP1	1.61323	1.40524	1.94629	0	0	0			GM13546	GP1	1.66346	0.980325	1.19703	6.87737e-05	1	1
	FAM163A	GP1	1.70075	1.38044	1.80181	0	0	0			GM13830	GP1	1.68874	1.27763	1.11067	0.000109829	0.586678	1
	FAM169A	GP1	1.83027	1.4042	1.8027	0	0	0			GM14634	GP1	2.11479	1.13395	1.2328	4.10642e-91	0.018103	0.0024195
	FAM171B	GP1	1.58023	1.23096	1.69656	0	0	0			GM15050	GP1	1.56627	0.963855	0.987952	1.92725e-14	1	0.543649
	FAM181A	GP1	2.25587	1.15539	1.86614	0	0	0			GM15232	GP1	1.79299	1.03093	1.15464	5.3629e-47	0.000145131	1
	FAM183B	GP1	1.66698	1.333	1.9614	0	0	0			GM15408	GP1	1.95699	1.8172	1.41935	2.04034e-29	0.993249	0.000378798
	FAM187A	GP1	2.57322	1.24927	2.4149	0	0	0			GM15627	GP1	2.09254	1.21208	0.960512	3.97079e-24	2.6489e-12	1
	FAM188B2-PS	GP1	1.86977	1.18266	1.5823	0	0	0			GM15787	GP1	1.51663	1.25245	1.14403	0.00519845	0.999908	1
	FAM205C	GP1	1.94602	1.13282	2.01066	0	0	0			GM15834	GP1	2.2118	1.34483	1.25287	9.50232e-63	0.000852305	0.580831
	FAM219AOS	GP1	1.54115	1.33239	2.00562	0	0	4.07134e-222			GM16124	GP1	2.33684	1.31579	1.48421	4.91136e-12	0.0551526	0.000405854
	FAM222A	GP1	1.8284	1.19299	1.8632	0	0	0			GM16230	GP1	1.78824	1.07059	1.18541	2.4148e-29	0.497324	0.0376931
	FAM57B	GP1	2.09473	1.14302	2.30924	0	0	0			GM16365	GP1	1.93612	1.36047	0.976744	5.83789e-20	1	1
	FAM65C	GP1	1.55262	1.34019	1.93734	0	0	0			GM16537	GP1	1.95	1.24	1.2	9.11316e-19	1	1
	FAM69B	GP1	1.53235	1.3858	1.62494	0	0	4.43505e-259			GM16867	GP1	2.09255	1.25102	1.07278	3.95164e-164	2.18146e-10	0.998525
	FAM8A1	GP1	1.64431	1.07722	1.59377	0	0	4.93582e-270			GM17102	GP1	1.76344	1.29032	1.09677	1.80069e-06	0.99477	1
	FAT3	GP1	1.53263	1.30681	1.5139	0	0	0			GM19327	GP1	2.23128	1.04808	1.32231	6.03046e-30	1	0.999998
	FBXO17	GP1	1.50624	1.23721	1.75815	0	0	0			GM19412	GP1	3.07641	1.56281	1.3046	8.12594e-11	0.336069	0.999891
	FBXW21	GP1	1.68302	1.47385	1.92204	0	0	0			GM19710	GP1	1.62574	1.173	1.12128	0.00484137	1	1
	FCAMR	GP1	1.54046	1.43808	1.76596	0	0	0			GM20236	GP1	1.72301	0.913978	0.967742	2.05759e-22	1	1
	FDXR	GP1	1.64017	0.972012	1.50396	0	0	1.14652e-122			GM20522	GP1	1.99937	1.24706	1.11765	7.59363e-49	1.02506e-06	0.239878
	FER1L4	GP1	2.08147	1.48863	2.31735	0	0	0			GM20605	GP1	1.65886	1.49872	1.31559	0.00880655	1.89128e-07	0.271633
	FER1L5	GP1	1.51068	1.15243	1.76999	0	0	0			GM21948	GP1	1.98174	1.71739	1.01087	2.02111e-62	0.142041	1
	FERMT2	GP1	1.68774	1.14252	1.69826	0	0	0			GM2436	GP1	4.01987	2.17647	1.29412	1.15309e-79	1	0.999999
	FEZ1	GP1	1.74443	1.22607	1.7356	0	0	0			GM24572	GP1	1.89247	1.03642	0.967742	5.93822e-30	1	1
	FGB	GP1	1.55851	1.18161	1.89568	0	0	0			GM26511	GP1	2.60596	1.38298	1.05319	3.12817e-157	0.00112575	1
	FGF11	GP1	2.76202	1.40819	2.79825	0	0	0			GM27252	GP1	1.66667	0.91954	0.942529	0.000183811	1	1
	FGF7	GP1	1.6489	1.46892	1.55619	0	0	0			GM29010	GP1	1.56629	1.32404	0.852735	6.72737e-05	0.973889	1
	FGFR1	GP1	2.0933	1.46529	1.96403	0	0	0			GM2A	GP1	2.35294	0.964706	1.10541	1.05015e-65	1	8.02298e-11
	FHL4	GP1	1.55343	1.34477	1.71649	0	0	0			GM30019	GP1	1.57012	1.53785	0.881847	0.00554939	0.14005	1
	FITM2	GP1	1.55245	1.12641	2.22414	0	0	0			GM30021	GP1	1.96097	1.33468	1.44684	1.08315e-06	0.516149	1.29676e-06
	FLRT1	GP1	1.6207	1.19631	1.80396	0	0	0			GM30091	GP1	2.27474	1.02338	1.07634	1.62556e-18	1	0.995656
	FLRT3	GP1	1.51889	1.34059	1.76682	0	0	0			GM30150	GP1	2.18603	1.42857	1.30937	5.62768e-103	2.56585e-24	6.83723e-50
	FN3K	GP1	1.71126	1.30774	1.88042	0	0	0			GM30189	GP1	1.85773	1.5	1.05682	1.30504e-41	4.47363e-53	0.201068
	FNDC1	GP1	1.67801	1.2894	1.86803	0	0	0			GM30198	GP1	1.57955	1.31818	0.954545	4.58657e-11	1	1
	FOXJ1	GP1	2.29111	1.19621	1.92702	0	0	0			GM30541	GP1	1.53742	1.09646	1.02495	6.14028e-30	0.273197	1
	FPR3	GP1	2.09782	1.43132	1.77754	0	0	4.50767e-242			GM30604	GP1	2.10417	1.41667	1.17708	9.40861e-06	0.999224	0.999908
	FRRS1L	GP1	1.57621	1.23244	1.66316	0	0	0			GM30863	GP1	1.74338	0.981373	0.969828	1.35611e-17	0.999998	1
	FSIP1	GP1	1.84595	1.43657	1.86682	0	0	0			GM30873	GP1	1.59524	1.25	0.952381	3.41482e-11	7.85925e-11	1
	FSTL3	GP1	1.89339	1.45119	2.43786	0	0	0			GM30977	GP1	1.68273	1.22727	1.13636	2.22976e-26	0.00742708	2.05847e-05
	FUT4-PS1	GP1	1.98626	1.37294	2.59137	0	0	0			GM30984	GP1	1.71873	1.07126	1.10658	1.53469e-11	0.000466274	0.99998
	FXYD1	GP1	2.16534	1.19617	3.10552	0	0	0			GM30998	GP1	1.74239	1.59979	1.20823	6.77995e-12	0.024415	1
	FXYD3	GP1	1.55572	1.13461	1.66243	0	0	0			GM31005	GP1	2.0633	1.20196	1.08515	5.28431e-30	0.8023	1
	FZD4	GP1	1.60445	1.34899	2.49079	0	0	0			GM31105	GP1	2.61224	0.908163	1.12122	4.89106e-13	1	1
	FZD6	GP1	1.58329	1.12508	1.53887	0	0	0			GM31151	GP1	1.6587	1.6381	1.43155	3.73271e-08	0.36248	0.00532552
	G630071F17RIK	GP1	1.52087	1.19242	2.12769	0	0	0			GM31253	GP1	1.65272	1.3692	1.48261	2.46266e-25	0.00418674	0.000604412
	G6BOS	GP1	1.62094	1.14142	1.64768	0	0	8.17672e-141			GM31513	GP1	2.90476	1.35363	1.34661	1.44624e-136	0.977196	0.906716
	G6PC2	GP1	1.53424	1.45957	1.66738	0	0	0			GM31597	GP1	1.61796	1.13602	1.31961	5.69187e-10	7.32958e-07	0.622446
	GABBR2	GP1	1.60583	1.283	1.85449	0	0	0			GM31623	GP1	1.55	1.375	1.025	3.03011e-129	1.91933e-86	1.85964e-18
	GALNT15	GP1	1.83762	1.49031	2.23225	0	0	0			GM31684	GP1	1.88275	1.45141	1.45333	0.000509142	0.85845	0.00482246
	GAS2L1	GP1	2.15939	1.32735	2.30859	0	0	0			GM31718	GP1	2.24191	1.06317	1.13251	1.00736e-26	0.985044	0.178226
	GBGT1	GP1	1.54498	1.49718	1.84752	0	0	0			GM31742	GP1	2.01527	1.31679	1.14504	9.4218e-33	0.00314696	0.951965
	GBP4	GP1	1.57095	1.40533	1.60278	0	0	0			GM31902	GP1	1.78889	2.14504	1.21704	1.02804e-12	0.597089	0.358835
	GBP6	GP1	1.55065	1.08491	1.55802	0	0	0			GM31974	GP1	1.81743	1.33663	1.16832	3.28562e-08	0.744111	1
	GCAT	GP1	1.66059	1.15596	2.13287	0	0	0			GM32058	GP1	2.25581	1.33721	1.2093	1.01108e-40	0.981952	1.52019e-09
	GCK	GP1	1.77794	1.35034	1.97463	0	0	0			GM32098	GP1	2.45361	1.4433	1.37113	3.45135e-09	1	0.999371
	GCNT4	GP1	1.69932	1.39463	1.73848	0	0	0			GM3230	GP1	1.85363	1.3956	1.28571	1.11438e-05	0.846906	5.63555e-09
	GDF1	GP1	1.58817	1.14205	1.78535	0	0	0			GM32328	GP1	1.97822	1.46067	1.04662	2.95248e-19	0.98823	0.993801
	GDPD4	GP1	1.73053	1.45885	1.90563	0	0	0			GM32463	GP1	2.81088	1.21177	0.954991	1.82108e-50	1	1
	GFPT2	GP1	1.93619	1.41768	2.48319	0	0	0			GM32611	GP1	1.98488	1.1015	1.18875	1.76842e-21	1	0.86976
	GFRA1	GP1	1.57428	1.30238	1.9866	0	0	0			GM32620	GP1	2.2967	1.38212	0.967033	2.06981e-18	0.998473	1
	GFRA2	GP1	1.65345	1.34026	1.91986	0	0	0			GM32687	GP1	2.67742	1.74652	1.37634	7.73136e-11	0.752564	1.56759e-06
	GHRH	GP1	1.80542	1.43202	2.11213	0	0	0			GM32957	GP1	1.50575	1.17241	0.965517	3.44963e-09	0.0972382	1
	GIPC2	GP1	1.54406	1.25069	1.76926	0	0	0			GM33273	GP1	1.70103	1.49883	1.27835	0.00117566	0.00160627	0.279242
	GJA10	GP1	2.29982	1.42585	1.7869	0	0	0			GM33280	GP1	2.16052	1.73503	1.38362	1.39159e-36	0.9588	0.497691
	GJA4	GP1	1.96291	0.897375	2.04851	0	0	0			GM33315	GP1	2.52163	1.36978	1.052	2.40878e-57	0.997663	1
	GJD3	GP1	1.69975	1.28	1.98938	0	0	0			GM33424	GP1	1.66667	1.1	1.11111	1.20962e-34	5.65732e-07	1.9999e-06
	GLDC	GP1	1.75066	1.37	2.10266	0	0	0			GM33457	GP1	1.52161	1.51999	0.996165	0.000937615	1	1
	GLI1	GP1	1.57046	1.19377	1.6861	0	0	0			GM33592	GP1	2.27447	1.64426	1.28723	1.71345e-12	0.981527	0.998228
	GLIS1	GP1	1.77137	1.48127	2.1091	0	0	0			GM33595	GP1	1.7618	1.44944	1.05618	4.25771e-18	0.0476152	1
	GLP2R	GP1	1.58634	1.43062	1.72121	0	0	0			GM33800	GP1	1.75281	1.32449	1.26921	2.1802e-31	1.63737e-21	7.86393e-10
	GLYAT	GP1	1.84867	1.35485	1.5849	0	0	0			GM33951	GP1	3.0167	1.58242	1.34066	1.89173e-43	0.865306	6.67668e-36
	GM10024	GP1	1.56721	1.41232	1.96195	0	0	0			GM34084	GP1	1.55773	0.954545	0.950606	1.04587e-06	1	1
	GM10044	GP1	1.795	1.14412	1.54666	0	0	0			GM3417	GP1	2.39667	1.52872	1.43167	7.77694e-53	0.99993	0.130229
	GM10046	GP1	1.82762	1.09946	1.76012	0	0	0			GM34624	GP1	1.79715	1.13483	0.932135	8.92704e-13	1.88697e-07	1
	GM10103	GP1	1.55016	1.14746	1.5189	0	0	0			GM34653	GP1	1.80281	0.988889	1.21111	1.45586e-24	1	0.862092
	GM10109	GP1	1.53399	1.48175	1.91002	0	0	0			GM34717	GP1	2.19101	1	1.28	2.24028e-05	1	0.20425
	GM10318	GP1	1.85677	1.25611	1.76968	0	0	0			GM34934	GP1	1.55422	1.46988	1.04819	1.59821e-18	0.342623	0.999924
	GM10445	GP1	1.88064	1.23911	2.09616	0	0	0			GM35158	GP1	2.20619	1.89691	1.09278	6.28516e-05	0.99998	1
	GM10451	GP1	2.02923	1.3514	1.5635	0	0	0			GM35188	GP1	1.79113	1.45999	1.02263	3.97328e-14	0.00142305	0.997
	GM10510	GP1	1.61017	1.07359	1.75461	0	0	0			GM35197	GP1	2.27174	1.31522	1.15217	0.0025115	1	1
	GM10538	GP1	1.65006	0.99892	1.75475	0	0	0			GM35198	GP1	1.91814	1	1.13978	2.66521e-39	1	0.853568
	GM10636	GP1	1.79581	1.30352	2.04024	0	0	0			GM35243	GP1	1.93878	1.68367	1.22449	3.23719e-17	0.995199	1
	GM10639	GP1	1.5518	1.35585	2.07051	0	0	0			GM35299	GP1	2.49474	1.76842	1.34737	2.08784e-31	0.903571	0.846863
	GM10789	GP1	1.5597	1.30782	2.14554	0	0	0			GM35330	GP1	1.65319	0.945853	1.01782	2.01716e-12	1	1
	GM10825	GP1	1.77267	1.28278	2.19287	0	0	0			GM35363	GP1	1.64415	1.28889	1.25556	0.00126275	0.878122	0.674414
	GM11213	GP1	1.50824	1.12739	1.64999	0	0	0			GM35417	GP1	2.15272	1.63769	1.18277	1.34898e-19	1	1
	GM11426	GP1	1.64469	1.2926	2.0131	0	0	0			GM35465	GP1	2.48913	1.30435	1.19565	2.46633e-69	1.36051e-06	1.59855e-08
	GM11494	GP1	1.58081	1.20164	1.90824	0	0	0			GM35484	GP1	2.73551	1.41444	1.31095	1.03997e-135	0.12264	0.985115
	GM11548	GP1	1.68888	1.30073	2.0266	0	0	0			GM35696	GP1	1.51297	1.29683	1.13757	2.51442e-10	1.31704e-25	6.28128e-17
	GM11634	GP1	1.58714	1.15449	2.13868	0	0	0			GM35941	GP1	2.11792	1.21328	1.17071	3.20363e-14	1	1
	GM11651	GP1	1.75804	1.32202	2.74229	0	0	0			GM36028	GP1	1.86364	1.22667	1.05682	1.72373e-07	1	0.849326
	GM11733	GP1	2.36859	1.19697	2.60729	0	0	0			GM36246	GP1	2.26194	1.09141	1.11414	1.71698e-23	0.00702034	1
	GM11735	GP1	2.16206	1.34237	2.44666	0	0	0			GM36496	GP1	1.88313	1.36694	1.44109	4.06524e-48	0.00511512	0.000180171
	GM11770	GP1	2.66275	1.24864	1.98475	0	0	0			GM36532	GP1	1.99874	0.926316	1.27368	2.6764e-18	1	0.648479
	GM11775	GP1	1.81396	1.4949	2.6002	0	0	0			GM36556	GP1	2.2118	1.42078	1.45513	4.48085e-88	1.71652e-07	0.00105586
	GM11959	GP1	1.63082	1.24924	1.65126	0	0	0			GM36584	GP1	2.21545	1.25	1.11333	0.000431579	0.710141	0.994285
	GM12052	GP1	1.70945	1.3048	1.6223	0	0	0			GM36673	GP1	1.60505	0.872953	0.867134	6.65739e-39	1	1
	GM12108	GP1	2.24349	1.21545	1.89273	0	0	0			GM36778	GP1	1.68182	0.920455	0.943182	3.95724e-14	1	1
	GM12348	GP1	1.99143	1.38625	1.6385	0	0	0			GM36839	GP1	2.00971	1.37864	1.11573	4.56184e-08	1	1
	GM12853	GP1	1.50058	1.13623	1.71023	0	0	0			GM3775	GP1	2.32902	1.06824	1.20471	2.22743e-13	1	1
	GM12865	GP1	1.63457	1.35479	1.77596	0	0	0			GM38426	GP1	2.29067	1.01684	0.905095	5.56733e-16	0.918359	1
	GM12873	GP1	1.72447	1.35554	2.08494	0	0	0			GM38431	GP1	2.31765	1.02353	1.32941	7.58271e-50	0.656819	0.22349
	GM13030	GP1	1.96923	1.15176	1.97339	0	0	0			GM38457	GP1	1.97792	1.34409	1.29032	2.11587e-47	1.98366e-06	8.536e-07
	GM13032	GP1	2.08692	1.4473	2.24842	0	0	0			GM38469	GP1	1.7	1.22474	1.23289	6.88148e-30	1	0.010897
	GM13067	GP1	1.78763	1.28793	1.793	0	0	0			GM38500	GP1	1.88889	1.27778	0.966667	9.81292e-14	0.000161506	1
	GM13387	GP1	1.6858	1.33283	2.06371	0	0	0			GM38548	GP1	2.53819	1.49311	1.34771	5.5907e-50	0.002128	0.00350664
	GM13415	GP1	1.831	1.47646	2.20358	0	0	0			GM38641	GP1	2.86	1.51752	1.47059	3.05039e-08	0.90301	8.95149e-10
	GM13790	GP1	2.31726	0.920084	2.25054	0	0	0			GM38664	GP1	3.83091	1.20455	1.22818	4.71088e-196	1.20181e-34	6.14624e-23
	GM13791	GP1	1.57463	1.49605	2.05047	0	0	0			GM38849	GP1	2.08696	1.28261	1.1413	1.02479e-19	0.000117859	1
	GM13807	GP1	1.76376	1.19735	1.86875	0	0	0			GM38850	GP1	2.27827	1.2	1.21129	3.78329e-62	1.04783e-10	3.92818e-07
	GM13857	GP1	1.51814	1.44734	2.17455	0	0	0			GM38882	GP1	2.9262	2.19604	0.992211	0.00157448	0.585697	1
	GM13985	GP1	1.71734	1.2621	1.55741	0	0	0			GM38883	GP1	1.97591	1.31015	1.29545	3.93254e-55	1.41128e-38	8.71831e-41
	GM14041	GP1	1.59262	1.29033	1.7729	0	0	0			GM38905	GP1	1.66246	1.01087	1.29348	0.000239912	1	0.998795
	GM14221	GP1	1.882	1.47833	2.34719	0	0	0			GM38926	GP1	1.5122	0.987805	1.43902	1.92649e-14	1	1.46604e-71
	GM15408	GP1	1.74641	1.26076	1.62578	0	0	0			GM38939	GP1	4.17485	1.76206	1.15464	6.27223e-65	0.971134	1
	GM15499	GP1	1.72856	1.35098	1.76469	0	0	0			GM38955	GP1	1.89535	1.13953	1.25581	3.60469e-11	1	4.65331e-07
	GM15517	GP1	1.74499	1.29113	2.91064	0	0	0			GM38959	GP1	2.2642	1.57057	1.30164	2.17278e-32	0.198604	0.00295431
	GM15894	GP1	2.02851	1.1844	1.94583	0	0	0			GM39189	GP1	2.50905	1.11875	0.923244	9.81584e-16	1	1
	GM15908	GP1	2.09313	1.4871	2.54278	0	0	0			GM39191	GP1	1.70323	1.04839	1.04839	2.01232e-05	1	1
	GM15934	GP1	3.527	1.3003	2.5947	0	0	0			GM39195	GP1	2.01042	1.41611	0.947917	6.15971e-54	1.13713e-20	1
	GM15984	GP1	1.65034	1.06865	1.86143	0	0	0			GM39362	GP1	2.15914	1.58065	1.35484	3.04698e-24	0.969718	0.974246
	GM16063	GP1	1.81811	1.32509	2.24686	0	0	0			GM39511	GP1	1.53488	1.46512	1.01163	3.13975e-05	1.14907e-07	0.00167629
	GM16108	GP1	1.74545	1.45426	2.07429	0	0	0			GM39512	GP1	1.51807	1.46924	1.09639	4.15315e-21	9.53063e-12	2.41937e-09
	GM16157	GP1	1.60858	1.15961	1.75887	0	0	0			GM39625	GP1	1.66353	1.20687	1.12902	1.05614e-22	0.999999	0.0925891
	GM16168	GP1	1.51428	1.08392	1.72505	0	0	0			GM39646	GP1	2.49462	1.44	1.02151	1.42926e-30	0.00170967	1
	GM16291	GP1	1.75758	1.40518	1.55308	0	0	0			GM39783	GP1	2.4348	1.2184	0.93	1.43411e-07	1	1
	GM16322	GP1	1.78105	1.43819	1.93391	0	0	0			GM39850	GP1	1.51521	1.41303	1.17468	2.06669e-16	0.999996	0.807294
	GM16336	GP1	1.58798	0.927733	2.55814	0	0	0			GM39853	GP1	1.64046	1.03356	1.18084	1.33721e-23	0.999969	1
	GM1661	GP1	1.55942	1.21309	1.69567	0	0	0			GM39931	GP1	1.86826	1.76087	1.44565	1.72589e-10	0.896176	0.00171891
	GM16630	GP1	1.52621	1.20969	1.63217	0	0	0			GM40085	GP1	3.27131	2.0108	1.28051	1.17446e-45	0.4274	1
	GM16701	GP1	1.70601	1.48651	1.73724	0	0	0			GM40103	GP1	1.57859	1.38182	1.48485	0.000298862	1	0.00123571
	GM16702	GP1	1.76268	1.34308	1.88973	0	0	0			GM40180	GP1	2.56604	2.08669	1.37048	8.32948e-08	1	1
	GM16759	GP1	1.66018	1.31534	1.64294	0	0	0			GM40190	GP1	2.68944	1.37438	1.46067	2.70904e-103	0.000137155	1.51157e-13
	GM16796	GP1	1.89107	1.26662	1.99895	0	0	0			GM40200	GP1	1.84795	1.34343	1.14141	0.000256713	1	1
	GM16876	GP1	2.22518	1.43622	1.73343	0	0	0			GM40245	GP1	1.55294	0.964706	0.988235	3.67554e-15	1	1
	GM16984	GP1	1.75491	1.4354	2.03826	0	0	0			GM40279	GP1	2	1.32222	1.14444	2.79938e-17	1	1
	GM17030	GP1	1.55569	1.2872	1.78397	0	0	0			GM40365	GP1	1.53168	1.09441	0.844142	1.34742e-115	0.474809	1
	GM17202	GP1	1.67032	1.41387	1.73102	0	0	0			GM40386	GP1	1.863	1.28571	1.14242	5.09188e-11	0.154738	0.99994
	GM17764	GP1	1.67975	1.403	1.86056	0	0	0			GM40491	GP1	1.60779	1.15701	0.882468	7.71828e-16	1	1
	GM19299	GP1	1.70637	1.34414	1.95237	0	0	0			GM40560	GP1	3.77778	1.68687	1.38384	1.88609e-62	0.233295	0.0909624
	GM19345	GP1	1.60831	1.43299	1.93453	0	0	0			GM40564	GP1	2.01915	1.90426	1.01064	1.20649e-16	1	1
	GM19461	GP1	1.92092	1.49054	2.24652	0	0	0			GM40723	GP1	1.73404	0.904255	0.968085	7.69505e-10	1	1
	GM19465	GP1	1.7435	1.48586	1.90795	0	0	0			GM40740	GP1	2.36506	1.68324	1.15057	0.00634972	1	1
	GM19500	GP1	1.51535	1.03516	1.50932	0	0	0			GM40913	GP1	2.67803	1.73826	1.28167	3.81098e-43	1	0.915667
	GM19501	GP1	1.54201	1.22013	2.22717	0	0	0			GM40934	GP1	2.26397	1.14701	1.11626	0.00502249	1	1
	GM19668	GP1	2.13591	1.38395	1.62654	0	0	8.45479e-277			GM40966	GP1	2.29853	1.09474	0.884211	8.06001e-18	0.999109	1
	GM1968	GP1	1.69515	1.1072	1.60851	0	0	0			GM41024	GP1	2.63469	1.18367	1.55102	3.78072e-24	1	0.119289
	GM19866	GP1	1.69651	1.27125	1.60767	0	0	0			GM41130	GP1	1.60072	1.29018	1.22227	0.00070286	0.987962	1
	GM2027	GP1	1.72199	1.49828	2.12798	0	0	0			GM41147	GP1	1.98832	1.03093	1.41801	0.0013667	0.249582	0.780128
	GM2087	GP1	1.66962	1.14018	1.60274	0	0	0			GM41173	GP1	1.67045	1.24457	1.06639	0.00483053	1	0.448931
	GM21451	GP1	1.50203	1.28315	1.63059	0	0	0			GM41425	GP1	2.45849	1.45807	1.28608	7.00267e-38	0.999998	0.74455
	GM22	GP1	1.93937	1.40022	2.21096	0	0	0			GM41440	GP1	1.98851	1.25287	1.2069	8.37794e-55	9.68865e-31	1.85074e-27
	GM2511	GP1	1.81767	1.33283	1.58694	0	0	0			GM41559	GP1	1.55294	0.976471	1	0.000102673	1	1
	GM26509	GP1	1.52535	1.40242	1.78273	0	0	0			GM41564	GP1	2.01075	1.65591	1.24731	1.06405e-08	1	4.43337e-12
	GM26562	GP1	1.78076	1.28535	2.38683	0	0	0			GM41699	GP1	1.81111	1.24059	1.22296	3.81541e-14	0.472764	0.636143
	GM26604	GP1	1.90734	1.47122	2.5083	0	0	0			GM41702	GP1	2.08883	1.82498	1.2533	4.75316e-14	0.201702	6.34635e-07
	GM26615	GP1	1.88214	1.33413	1.64656	0	0	7.00803e-244			GM41707	GP1	2.51	1.42	1.42	3.48015e-35	1	0.379924
	GM26666	GP1	1.59796	1.4367	2.00701	0	0	0			GM41754	GP1	1.79023	1.80076	0.947767	1.25468e-16	0.0756706	1
	GM26708	GP1	1.62368	1.29098	1.65465	0	0	0			GM41774	GP1	2.4806	1.58636	0.9902	4.53324e-10	0.975253	1
	GM26851	GP1	1.80561	1.49065	2.02871	0	0	0			GM41803	GP1	1.99673	1.78431	1.16667	8.06209e-31	1	1
	GM2694	GP1	1.61705	1.14508	1.74756	0	0	0			GM41871	GP1	2.67346	1.4414	1.1332	2.91659e-14	0.997203	1
	GM27008	GP1	1.58475	1.47456	1.64807	0	0	0			GM41936	GP1	1.62222	0.911111	1.26667	0.00140865	1	1.32053e-07
	GM2716	GP1	1.64052	1.43069	1.87267	0	0	0			GM41953	GP1	2.27451	1.35294	1.17647	2.60273e-17	1	1
	GM27177	GP1	1.64837	1.3328	1.74159	0	0	0			GM42012	GP1	3.15174	1.28707	1.1403	2.88576e-97	1.64895e-07	1
	GM27230	GP1	1.66571	1.17963	1.75843	0	0	0			GM42029	GP1	2.89467	1.71871	1.28545	1.91846e-47	1	0.735311
	GM2808	GP1	2.02862	1.43777	2.08843	0	0	0			GM42035	GP1	2.18549	1.4044	1.28527	3.87071e-135	3.18397e-06	0.000116725
	GM28375	GP1	1.52464	1.20216	1.63686	0	0	0			GM42063	GP1	2.48035	1.80943	1.09786	9.09589e-07	0.999925	1
	GM28380	GP1	1.78602	1.44427	1.79136	0	0	0			GM42199	GP1	2.85786	1.51991	1.16669	4.71946e-12	0.983047	0.962667
	GM28411	GP1	1.84824	1.32239	1.89863	0	0	0			GM42253	GP1	1.76386	1.27905	1.09338	1.45026e-08	1	0.999891
	GM28548	GP1	1.68155	1.26766	1.62909	0	0	0			GM42312	GP1	1.61133	1.78069	1.14827	7.4658e-06	1	1
	GM28856	GP1	1.63691	1.31656	1.74949	0	0	0			GM4832	GP1	1.94652	0.925532	1.01064	0.000413137	1	1
	GM28867	GP1	1.66011	1.15439	2.04132	0	0	0			GM4944	GP1	1.78261	1.96435	1.05435	0.00393055	0.757705	1
	GM28888	GP1	1.63879	1.41069	1.7158	0	0	0			GM4951	GP1	3.0374	1.44914	1.13126	6.36327e-24	2.44443e-07	1
	GM29508	GP1	2.66307	1.12473	2.25172	0	0	0			GM5086	GP1	1.98837	1.10465	1.17442	8.96985e-46	0.999974	0.00438268
	GM29538	GP1	1.50739	1.15214	1.69758	0	0	0			GM5475	GP1	2.4375	1.11458	1.39569	1.38371e-70	0.999973	4.22439e-31
	GM29676	GP1	1.56478	1.45722	1.92621	0	0	0			GM553	GP1	2.50549	1.27473	0.901099	1.14268e-59	1	1
	GM29719	GP1	1.56092	1.12243	1.97132	0	0	0			GM5785	GP1	1.94681	1.59574	1.51135	0.000415289	0.999964	0.187869
	GM29721	GP1	1.54993	1.13536	1.86921	0	0	0			GM6034	GP1	1.91868	1.34066	1.27194	5.96068e-33	8.57385e-09	1.047e-07
	GM29791	GP1	1.71805	0.970875	1.80679	0	0	0			GM6225	GP1	2.35088	1.49277	1.6014	4.96625e-11	0.646017	1
	GM29880	GP1	2.20287	1.38529	1.95446	0	0	0			GM7285	GP1	2.69557	1.66694	1.86244	6.99883e-09	0.945045	0.999995
	GM29915	GP1	1.54324	1.08592	1.96929	0	0	0			GM7710	GP1	3.14428	2.47865	1.69173	1.17176e-27	0.0171873	0.926855
	GM29931	GP1	1.74441	0.986453	2.13894	0	0	0			GM9047	GP1	1.63158	1.46316	0.842105	0.00897014	0.999999	1
	GM29932	GP1	1.77241	1.08601	2.36444	0	0	0			GM9895	GP1	2.24814	0.934743	1.23932	4.45671e-11	1	1
	GM29966	GP1	1.73439	1.49301	1.75676	0	0	0			GM9903	GP1	1.97802	1.02198	1.13187	1.98525e-08	1	1
	GM29993	GP1	2.05284	1.33302	1.86279	0	0	0			GM9920	GP1	2.44372	1.9648	1.30891	2.04885e-06	1	1
	GM30003	GP1	1.52142	1.31562	1.95716	0	0	0			GMEB1	GP1	1.78292	1.53537	0.916014	0.00544161	0.875882	1
	GM30008	GP1	1.6815	1.34092	1.82983	0	0	0			GMEB2	GP1	2.32179	2.15768	1.12161	1.91867e-20	0.157609	1
	GM30018	GP1	2.32121	1.4324	1.9427	0	0	0			GMNN	GP1	2.4513	1.34783	1.15217	7.54862e-13	1	0.999835
	GM30095	GP1	1.92078	1.22413	2.61466	0	0	0			GNAI2	GP1	2.15824	1.83121	1.28571	4.75346e-47	0.163639	4.24198e-26
	GM30119	GP1	1.50135	1.42764	2.01557	0	0	0			GNAI3	GP1	2.11236	1.19101	1.0785	2.49744e-31	0.847606	1
	GM30140	GP1	1.79545	1.4236	1.97447	0	0	0			GNG5	GP1	2.71044	1.43285	1.14286	3.02821e-59	9.77372e-11	0.999293
	GM30163	GP1	1.95961	1.48209	2.19328	0	0	0			GOLGA3	GP1	1.73404	1.40426	1.34156	5.07882e-07	0.00142382	0.0413212
	GM30173	GP1	1.77406	1.37366	1.77352	0	0	0			GOLPH3	GP1	1.64045	1.44929	0.94382	1.42365e-13	1	1
	GM30185	GP1	1.72788	1.12412	1.60071	0	0	0			GON4L	GP1	1.71619	1.32778	1.12363	1.64891e-46	0.274942	0.970381
	GM30217	GP1	1.56533	1.46495	2.03068	0	0	0			GPALPP1	GP1	2.75971	2.28318	1.29888	7.94977e-07	0.125234	1
	GM30232	GP1	1.78481	1.3062	1.9461	0	0	0			GPANK1	GP1	1.52356	1.23181	1.02651	3.7892e-14	0.667792	0.465064
	GM30234	GP1	1.75193	1.431	1.65045	0	0	0			GPATCH8	GP1	1.76913	1.4153	1.38213	2.90355e-15	6.21435e-11	5.4026e-19
	GM30235	GP1	1.85245	1.28414	1.81406	0	0	0			GPR160	GP1	2.81915	1.2766	0.968085	3.41071e-05	1	1
	GM30241	GP1	1.64829	0.982637	2.13628	0	0	0			GPR19	GP1	2.89475	2.10596	1.04284	0.00421935	0.912806	1
	GM30244	GP1	1.99874	1.38046	2.05677	0	0	0			GPSM3	GP1	1.57727	1.25	0.965909	2.21935e-09	1	1
	GM30256	GP1	1.60653	1.24695	1.58467	0	0	0			GRIK5	GP1	2.13843	1.66187	1.34831	3.86009e-29	0.125864	0.52732
	GM30257	GP1	1.94755	1.3061	2.66067	0	0	0			GSKIP	GP1	2.06744	1.50485	1.08466	6.19774e-19	0.999996	0.999873
	GM30288	GP1	1.70986	1.48134	1.84064	0	0	0			GSTT2	GP1	2.2798	1.40974	1.28674	1.74202e-06	0.999996	0.971555
	GM30293	GP1	1.60027	1.20114	1.59175	0	0	0			GTDC1	GP1	1.85145	1.11058	1.35435	0.000238466	0.945483	0.999687
	GM30345	GP1	2.20781	1.47648	2.21067	0	0	0			GTF2A2	GP1	1.95604	1.48352	1.10989	3.13373e-31	0.80627	1
	GM30378	GP1	1.66209	1.06725	1.75841	0	0	0			GTF2IRD2	GP1	2.00348	1.29573	1.14329	0.0027218	0.999907	0.999923
	GM30413	GP1	1.98506	1.47832	1.74659	0	0	0			GTF3C4	GP1	3.1188	1.31461	1.05618	7.79284e-93	2.05444e-19	1
	GM30435	GP1	1.83847	1.267	1.83506	0	0	0			GTF3C5	GP1	1.76344	1.15054	1.34409	6.99693e-13	1	0.999217
	GM3045	GP1	2.2017	1.37109	2.92	0	0	0			GTF3C6	GP1	2.28866	1.69072	1.39093	9.20863e-16	0.0158773	1.93836e-07
	GM30467	GP1	1.84177	1.17594	2.06333	0	0	0			GTPBP1	GP1	2.4047	1.9802	1.26774	4.31815e-35	0.999997	0.997688
	GM30474	GP1	1.62355	0.989998	1.70611	0	0	0			GTSE1	GP1	1.94624	0.935484	0.88172	3.15276e-05	1	1
	GM30500	GP1	1.5452	1.44516	2.44461	0	0	0			GUSB	GP1	1.77457	1.72013	1.09958	7.58335e-17	0.109844	0.999981
	GM30539	GP1	1.73696	1.14523	1.78438	0	0	0			GVIN1	GP1	3.02796	1.8901	1.36608	7.84948e-50	0.41726	6.15241e-09
	GM30571	GP1	1.85209	0.871166	1.57292	0	0	0			H2AFZ	GP1	2.30339	1.18097	1.05482	8.90456e-11	0.790932	0.68726
	GM30602	GP1	1.62992	1.1519	1.66083	0	0	0			H2-KE6	GP1	1.65452	1.27778	1.24444	3.47166e-15	4.9643e-08	1.47027e-21
	GM30688	GP1	1.50185	1.12234	1.51464	0	0	0			H2-Q4	GP1	2.01757	1.34972	1.06277	1.43285e-17	0.999975	1
	GM30699	GP1	1.51988	1.09715	1.91394	0	0	0			H2-T10	GP1	1.76361	1.40924	0.99835	9.48496e-08	0.386311	1
	GM30709	GP1	1.64506	0.944115	2.17852	0	0	0			HACD4	GP1	4.00733	1.39018	1.52147	2.30354e-84	2.6783e-05	0.119797
	GM30729	GP1	1.98047	1.47711	2.71553	0	0	0			HAT1	GP1	2.97411	2.52732	1.63193	3.92391e-17	0.533278	0.0200926
	GM30763	GP1	2.17341	1.31093	2.5074	0	0	0			HCFC1R1	GP1	1.98876	1.04494	0.910112	3.82549e-11	1	1
	GM30764	GP1	1.60276	1.39707	1.54298	0	0	1.74457e-300			HCN3	GP1	2.08557	1.26748	0.989707	1.50281e-45	0.999992	1
	GM30781	GP1	1.79715	1.11568	1.90178	0	0	0			HEATR6	GP1	1.6092	1.62069	1.3908	6.43136e-12	0.0115418	0.467912
	GM30797	GP1	1.9609	1.16301	1.59182	0	0	0			HERC4	GP1	2.22479	1.8574	1.15322	0.000281418	0.600208	1
	GM30838	GP1	2.06387	1.31141	2.08202	0	0	0			HES7	GP1	1.6	0.941176	1.08235	1.43599e-29	1	0.997774
	GM30840	GP1	1.80452	1.092	1.75553	0	0	0			HHAT	GP1	1.81319	1.56667	1.13333	4.32069e-07	0.0249961	1
	GM30873	GP1	2.14335	1.22576	1.63997	0	0	0			HIST1H2AF	GP1	2.4613	1.26549	1.36872	1.0129e-75	1.31793e-05	0.000823414
	GM30880	GP1	2.07303	1.31602	1.86632	0	0	0			HIST1H3G	GP1	2.72988	1.29828	1.33549	1.42577e-141	9.20782e-12	0.0036823
	GM30928	GP1	1.55269	1.19232	2.04395	0	0	0			HIST1H4H	GP1	2.25451	1.16667	1.29412	1.05318e-50	0.846847	0.077376
	GM30941	GP1	1.81592	1.15753	2.5308	0	0	0			HMGA2-PS1	GP1	1.7931	1.20352	1.41563	1.84172e-40	0.0321614	1.16247e-30
	GM30943	GP1	1.54739	1.4852	1.60906	0	0	0			HMGN1	GP1	2.24684	0.959916	1.11814	0.00121644	1	1
	GM30966	GP1	2.40057	1.4106	2.32885	0	0	0			HMGN2	GP1	2.0404	1.79798	0.979798	1.93258e-05	0.939715	1
	GM30969	GP1	1.65494	1.27866	1.59712	0	0	0			HMGN5	GP1	2.09524	1.45238	1.28571	4.62639e-120	1.33613e-18	5.0662e-39
	GM30977	GP1	1.61553	1.3306	2.11349	0	0	0			HMGXB3	GP1	1.64444	1.12222	1.1	4.62169e-06	0.999996	1
	GM30986	GP1	1.66197	1.48635	1.79195	0	0	0			HNRNPUL1	GP1	2.5219	0.971295	0.991322	3.4926e-25	1	1
	GM31012	GP1	1.8874	1.33645	1.94122	0	0	0			HNRNPUL2	GP1	2.75387	1.74355	1.48107	2.95753e-84	0.0453061	9.1553e-24
	GM31017	GP1	1.79332	1.11882	1.66267	0	0	0			HOOK2	GP1	2.46162	1.93174	1.36328	6.31465e-22	0.930657	0.923224
	GM31034	GP1	1.61453	1.00801	1.56536	0	0	0			HOOK3	GP1	2.23158	1.32295	1.04168	8.54944e-07	0.000455767	1
	GM31036	GP1	1.54306	1.16908	1.57381	0	0	0			HOXA1	GP1	1.64561	1.46318	1.09091	0.00731171	5.30151e-14	1
	GM31042	GP1	1.8289	1.24597	1.84394	0	0	0			HPCAL1	GP1	1.60616	1.14945	1.19217	0.000281533	1	1
	GM31064	GP1	2.57753	1.27137	2.47584	0	0	0			HPGDS	GP1	2.15811	2.35614	1.61536	8.24474e-14	0.898967	0.894997
	GM31065	GP1	1.59503	1.14783	1.65889	0	0	0			HPS4	GP1	2.34974	0.934066	1.26315	4.32078e-07	1	1
	GM31069	GP1	2.15585	1.1691	1.85261	0	0	0			HSDL2	GP1	2.41902	1.16747	1.45486	1.87785e-06	1	1
	GM31077	GP1	1.83406	1.29325	1.84633	0	0	0			HSF2BP	GP1	1.86957	0.978261	1.19565	2.50826e-16	1	1
	GM31101	GP1	2.27739	1.37858	2.53409	0	0	0			HSPA1L	GP1	1.51643	0.98989	1.0417	0.00359961	1	1
	GM31152	GP1	1.52146	1.42084	1.91623	0	0	0			HSPBAP1	GP1	2.61053	2.17895	1.37895	4.00399e-31	0.25447	0.510629
	GM31165	GP1	1.69605	1.34074	2.0485	0	0	0			HSPE1	GP1	1.82303	1.22277	1.20053	6.91249e-12	0.999987	1
	GM31213	GP1	1.82709	1.26551	1.6211	0	0	0			HTRA2	GP1	1.73493	0.994106	1.17136	6.66589e-30	0.991875	0.871749
	GM31249	GP1	1.80838	1.15441	2.00206	0	0	0			HYAL3	GP1	2.1396	1.23	1.2988	0.00075147	2.87237e-08	3.67589e-06
	GM31259	GP1	2.535	1.39368	2.5555	0	0	0			HYI	GP1	1.58201	0.88248	0.971301	0.000115199	1	1
	GM31271	GP1	1.82624	1.2072	1.66875	0	0	0			IARS2	GP1	1.83871	1.39785	1.13978	1.78865e-07	0.000148647	1
	GM31277	GP1	1.86752	1.33274	2.30534	0	0	0			IBA57	GP1	1.59865	1.19101	1.1182	0.000117237	0.0306654	0.566181
	GM31295	GP1	1.74173	1.29043	2.09249	0	0	0			IER3	GP1	2.01111	1.46667	1.11111	1.90405e-35	1.21592e-08	0.999999
	GM31300	GP1	1.81628	1.12577	2.13725	0	0	0			IER3IP1	GP1	1.86517	0.910112	1.23596	1.09451e-31	1	1.40552e-11
	GM31356	GP1	2.05994	1.42036	2.09504	0	0	0			IFI27	GP1	3.61704	1.7101	1.40165	3.9683e-38	0.0173702	0.00117278
	GM31384	GP1	1.84909	1.27385	2.05656	0	0	0			IFIT1BL2	GP1	2.33783	1.83137	0.884583	0.00516093	0.919876	1
	GM31391	GP1	1.69342	1.32366	2.00491	0	0	0			IFIT3B	GP1	4.98976	2.97	2.1425	2.84994e-72	0.0100323	0.990742
	GM31418	GP1	1.87098	1.18871	1.81856	0	0	0			IFITM5	GP1	1.88315	1.47191	1.25843	5.75401e-55	0.000114711	9.46945e-25
	GM31443	GP1	1.92428	1.46387	1.73886	0	0	0			IFNZ	GP1	1.875	1.46591	1.08348	3.13792e-259	1.35614e-99	2.63821e-14
	GM31519	GP1	1.96636	1.49381	1.82984	0	0	0			IFT52	GP1	1.77528	1.1573	1.07865	2.33954e-07	0.999996	0.999582
	GM31520	GP1	1.54013	1.29228	1.55425	0	0	0			IFT74	GP1	2.40225	1.27136	1.57357	8.12643e-07	1	0.948021
	GM31563	GP1	1.54544	1.11194	1.60659	0	0	0			IGBP1	GP1	2.74018	1.39913	0.936513	2.13161e-59	0.999999	1
	GM31568	GP1	1.71821	1.03747	1.6141	0	0	0			IGF1R	GP1	1.7151	1.11958	1.03621	6.92191e-35	0.0198163	0.0289265
	GM31579	GP1	1.86458	1.49878	1.86533	0	0	0			IGFBP4	GP1	1.87636	0.938182	1.15636	1.34417e-55	1	0.988677
	GM31583	GP1	1.62645	0.99744	1.66419	0	0	0			IGTP	GP1	1.82684	1.50433	1.56566	0.00927442	0.957777	0.326671
	GM31642	GP1	1.59834	1.40759	2.74514	0	0	0			IKBKE	GP1	1.69571	1.44842	1.03627	5.32895e-46	0.000135138	0.000340992
	GM31686	GP1	1.55563	1.38819	2.22983	0	0	0			IKBKG	GP1	2.12222	1.13333	0.988889	2.57826e-15	0.524525	1
	GM31701	GP1	1.98242	1.41446	2.84783	0	0	0			IL10RB	GP1	2.04292	2.19452	1.25877	1.6135e-28	0.681521	6.4269e-12
	GM31720	GP1	1.74698	1.37839	1.51389	0	0	0			IL18	GP1	2.68142	1.46809	1.38298	6.26751e-45	0.99998	3.00854e-13
	GM31724	GP1	1.51405	1.13871	1.7346	0	0	0			IMP4	GP1	2.73389	1.34361	1.20833	3.09359e-23	0.977464	0.999976
	GM31762	GP1	1.57792	0.930361	1.74511	0	0	0			IMPDH2	GP1	1.53933	0.977528	1.14607	0.000147807	1	0.997582
	GM31774	GP1	1.56093	0.815338	1.56106	0	0	0			INCENP	GP1	1.6904	1.48347	1.18	0.00314865	1	1
	GM31786	GP1	1.68122	1.00774	1.56038	0	0	1.03668e-138			INTS8	GP1	1.93684	1.47958	1.37895	6.88455e-11	0.312163	0.00216418
	GM31838	GP1	1.64963	1.44659	2.19249	0	0	0			IQCG	GP1	1.94327	1.53922	0.833333	1.4748e-12	1	1
	GM31842	GP1	2.17265	1.39377	2.49557	0	0	0			IRF2	GP1	2.35746	2.14315	1.39815	2.20998e-41	0.502977	0.999996
	GM31845	GP1	1.96329	1.21673	1.76277	0	0	0			IRF3	GP1	1.81844	0.946809	1.42553	0.00175731	1	6.87201e-05
	GM31871	GP1	1.74513	1.39966	1.86688	0	0	0			IRF8	GP1	2.13204	1.30396	0.969125	4.65476e-12	1	1
	GM31881	GP1	1.87938	1.09458	1.74975	0	0	0			ISOC2B	GP1	4.47874	1.75368	1.15591	7.64302e-107	0.955993	1
	GM31912	GP1	1.76011	1.34714	1.95642	0	0	0			IST1	GP1	2.12903	1.47183	1.17204	1.36194e-44	0.974212	0.997503
	GM31928	GP1	1.75775	1.46037	2.21727	0	0	0			ITFG2	GP1	3.21091	3.61616	2.09737	4.21882e-09	0.997214	0.101291
	GM31953	GP1	1.50564	1.33661	1.66903	0	0	1.16717e-242			ITGAM	GP1	2.36341	1.3037	1.23259	1.78955e-67	4.21891e-18	0.126933
	GM32008	GP1	1.64539	1.36155	1.9359	0	0	0			ITGB1BP1	GP1	2.20202	1.43259	1.22222	1.32774e-27	0.000194253	0.0503771
	GM32050	GP1	1.87853	1.05321	1.77656	0	0	0			ITGB2	GP1	1.5362	1.04212	1.29443	1.35902e-10	0.999535	0.688168
	GM32068	GP1	1.86138	1.3403	2.35038	0	0	0			JADE2	GP1	1.88103	1.27399	1.48352	2.55065e-14	0.999908	4.78626e-06
	GM32085	GP1	1.71536	1.26268	1.73439	0	0	0			JAK2	GP1	2.23041	1.11738	1.5248	6.71798e-09	1	0.889139
	GM32130	GP1	1.79358	1.26411	1.74546	0	0	0			JOSD1	GP1	2.20453	1.88453	1.24212	1.97954e-11	1	0.999999
	GM32133	GP1	1.51125	0.922385	1.85465	0	0	0			JUND	GP1	2.10813	1.41919	1.07692	4.45976e-12	0.215561	1
	GM32185	GP1	1.74655	1.07107	2.38061	0	0	0			KAT5	GP1	2.45587	1.79895	1.51597	1.80327e-05	1	0.999984
	GM32190	GP1	1.92621	1.09106	2.30875	0	0	0			KBTBD2	GP1	2.54902	1.90902	1.14118	2.7148e-12	1	1
	GM32208	GP1	1.73414	1.1666	1.59779	0	0	0			KCNAB3	GP1	1.85393	1.04494	1.31461	2.34497e-14	1	0.149193
	GM32210	GP1	1.51728	1.35276	1.70532	0	0	0			KCTD12B	GP1	1.66249	1.13253	1.03133	3.18037e-28	1	0.591218
	GM32219	GP1	2.10718	1.14848	1.5128	0	0	0			KDELC2	GP1	2.90842	1.61538	1.43956	2.79218e-37	1	0.927649
	GM32235	GP1	2.43851	1.49382	1.81871	0	0	0			KDM4D	GP1	1.69165	1.14561	1.33533	7.2257e-06	2.60345e-05	0.0148533
	GM32245	GP1	2.28121	1.49671	2.51486	0	0	0			KDM5D	GP1	1.58427	1.47191	1.10112	4.7281e-15	9.12896e-32	0.0278359
	GM32247	GP1	1.57297	1.4884	1.92611	0	0	0			KDM7A	GP1	1.75156	1.28889	1.02222	8.06697e-31	0.999993	1
	GM32255	GP1	1.58848	1.16467	1.90304	0	0	0			KHDRBS1	GP1	1.57778	1.49615	1.44444	1.05422e-19	2.66309e-11	4.23734e-23
	GM32257	GP1	1.73011	1.37915	1.50819	0	0	0			KIF11	GP1	3.17021	1.38298	1.02128	1.31139e-22	0.998757	1
	GM32259	GP1	1.55635	1.37593	1.6535	0	0	0			KIF2A	GP1	1.97538	1.46154	1.10989	4.55001e-05	0.996594	0.999991
	GM32273	GP1	2.1596	1.46829	2.29051	0	0	0			KIF4	GP1	1.54545	0.988636	1.02273	0.000270989	0.999949	1
	GM32305	GP1	2.30542	1.41994	2.40302	0	0	0			KIF5A	GP1	1.85548	1.27847	1.3011	1.93959e-17	0.125965	0.0010112
	GM32307	GP1	1.9842	1.46346	2.5614	0	0	0			KLC4	GP1	1.79589	1.14513	1.02459	2.13076e-102	4.06916e-22	0.000150565
	GM32327	GP1	1.56348	1.26406	1.50801	0	0	0			KLHDC10	GP1	1.6092	1.26437	1.29885	2.1238e-11	0.757156	3.79045e-15
	GM3233	GP1	2.64563	1.49223	2.25828	0	0	0			KLHL9	GP1	1.98864	1.57955	1.42045	2.44464e-15	0.895673	2.07683e-13
	GM32330	GP1	1.56385	1.04876	1.79241	0	0	6.83294418699887e-310			KMT2C	GP1	2.62163	1.81274	1.48874	5.85873e-25	0.0626341	0.0180402
	GM32365	GP1	1.64347	1.25997	2.27403	0	0	0			KPNA2	GP1	1.78247	1.11317	1.12477	1.5932e-26	0.0011496	1
	GM32371	GP1	1.51438	1.40783	2.33412	0	0	0			KRT80	GP1	2.8554	1.19588	1.2833	4.49182e-42	0.778716	1.72925e-05
	GM32379	GP1	1.89202	1.19917	2.25783	0	0	0			L3MBTL3	GP1	1.87733	0.9	1.04444	5.12961e-15	1	1
	GM32389	GP1	1.77086	1.46952	2.18492	0	0	0			LAMP2	GP1	2.08195	1.2439	1.0839	9.76646e-145	1.01223e-06	9.7745e-14
	GM32399	GP1	1.54339	1.08788	1.55873	0	0	0			LAMTOR2	GP1	2.32967	1.07692	1.25275	3.56774e-22	1	9.52265e-08
	GM32413	GP1	1.95883	1.25325	1.92827	0	0	0			LCLAT1	GP1	1.79076	1.0297	1	2.36762e-06	1	1
	GM32443	GP1	1.62145	1.30269	1.96557	0	0	0			LDHA	GP1	2.67447	1.17021	0.968085	1.92401e-51	0.999984	1
	GM32449	GP1	2.21756	1.35636	2.43808	0	0	0			LEMD3	GP1	2.75509	1.66316	1.03144	3.40257e-17	0.344916	1
	GM32454	GP1	1.82756	1.3127	2.11038	0	0	0			LEO1	GP1	2.33338	2.13222	1.20376	1.44983e-83	0.999998	5.94672e-06
	GM32473	GP1	1.86601	1.31239	1.97072	0	0	0			LGALS1	GP1	1.98936	0.904255	1.4905	5.80384e-57	1	9.39327e-07
	GM32478	GP1	1.76377	1.26961	1.75599	0	0	0			LGALS8	GP1	2.4756	1.27184	1.37864	2.42494e-06	1	1
	GM32487	GP1	2.50837	1.43342	2.37931	0	0	0			LGMN	GP1	2.27586	1.62069	1.35341	3.4321e-81	0.237547	3.77729e-24
	GM32496	GP1	1.75415	1.20208	1.56936	0	0	0			LIAS	GP1	3.08654	1.775	1.11538	9.04242e-22	1	1
	GM32533	GP1	1.56827	1.33824	1.65574	0	0	0			LIN54	GP1	1.63411	0.957895	1.45263	1.8303e-11	0.999782	0.000195163
	GM32537	GP1	1.70196	1.40773	1.86045	0	0	0			LIN9	GP1	2.10359	1.12502	1.0148	2.03876e-10	1	1
	GM32540	GP1	1.52044	1.05954	1.8158	0	0	0			LMBRD1	GP1	2.17818	1.28409	0.931818	1.08873e-53	1	1
	GM32547	GP1	1.70149	1.24372	1.71545	0	0	0			LMBRD2	GP1	2.1383	0.93617	0.861702	2.19419e-09	1	1
	GM32549	GP1	2.21684	1.31845	2.28244	0	0	0			LMF2	GP1	2.49911	1.33294	1.133	4.88691e-50	4.36994e-10	1
	GM32585	GP1	2.10638	1.49243	2.3396	0	0	0			LMNA	GP1	3.33684	1.26274	1.10526	1.57519e-115	0.973171	0.0294246
	GM32603	GP1	1.55981	1.17662	2.16823	0	0	0			LOC100038947	GP1	2.02083	1.35417	1.14583	0.000176368	1	0.981227
	GM32611	GP1	1.59315	1.37588	1.90571	0	0	0			LOC102631912	GP1	2.30114	2.67906	1.28741	6.83831e-05	0.172956	1
	GM32680	GP1	1.55837	1.49675	1.69053	0	0	0			LOC102632821	GP1	2.97558	1.706	1.47144	1.2526e-99	0.251632	1.65062e-05
	GM32727	GP1	1.71071	1.29894	1.65103	0	0	0			LOC102634835	GP1	1.54945	0.923077	0.89011	4.20143e-06	1	1
	GM32742	GP1	1.52001	1.06744	1.55526	0	0	0			LOC102634873	GP1	1.81783	1.3913	1.13043	2.67815e-14	1	1
	GM32766	GP1	1.7904	1.2764	1.63445	0	0	0			LOC102635200	GP1	1.71875	1.09375	0.833333	0.000218997	1	1
	GM32770	GP1	1.97545	1.41531	2.40304	0	0	0			LOC102636338	GP1	1.54444	1.1483	1.08889	2.03959e-08	9.55212e-08	1
	GM32783	GP1	2.51503	1.27654	2.27208	0	0	0			LOC102637763	GP1	2.25843	1.157	1.33708	1.40729e-41	5.7921e-20	1.53939e-31
	GM32796	GP1	1.77147	1.15342	1.65813	0	0	0			LOC102637815	GP1	2.18779	1.63158	1.31733	0.000216712	0.785355	0.999122
	GM32798	GP1	1.82819	1.40642	2.09947	0	0	0			LOC102638888	GP1	1.57694	1.44514	1.60653	0.000168425	0.999989	0.0338516
	GM32803	GP1	2.02828	0.99742	1.96462	0	0	0			LOC102640241	GP1	2.23711	1.2268	1.06186	4.25386e-05	1	1
	GM32819	GP1	1.96901	1.39766	2.02259	0	0	0			LOC102640779	GP1	2.23149	1.30851	1.46809	5.24071e-50	0.0379539	1.08416e-12
	GM32823	GP1	1.53506	1.2846	1.70149	0	0	0			LOC105242798	GP1	2.19565	1.15217	1.31174	3.92227e-45	0.995748	1.17255e-06
	GM32829	GP1	1.61327	1.43106	1.62722	0	0	0			LOC105243053	GP1	2.19318	1.125	1.14758	7.16729e-86	0.998976	0.999999
	GM32840	GP1	1.51156	1.17584	1.69084	0	0	0			LOC105244433	GP1	1.94491	1.13172	1.05495	3.55972e-35	1	0.999984
	GM32871	GP1	1.88336	1.35281	2.69586	0	0	0			LOC105245580	GP1	2.45154	1.57068	1.20985	3.65883e-50	0.924281	1
	GM32899	GP1	1.69221	1.31689	2.266	0	0	0			LOC105246056	GP1	2.42837	2.23561	1.01182	1.03942e-08	0.0496982	1
	GM32906	GP1	1.71351	0.934093	1.53058	0	0	7.54579e-145			LOC108167341	GP1	2.54745	1.3817	1.09804	4.04383e-15	1	1
	GM32916	GP1	1.71641	1.45777	1.72263	0	0	0			LOC108167348	GP1	1.80836	1.82927	1.06578	6.23628e-11	1	1
	GM32920	GP1	1.65482	1.00229	1.50478	0	0	4.69037e-223			LOC108167377	GP1	1.86517	0.910112	1.23596	1.09451e-31	1	1.40552e-11
	GM32927	GP1	1.5528	1.09004	1.82687	0	0	0			LOC108167404	GP1	1.72727	1.44318	1.10227	1.40785e-21	1.09699e-13	1
	GM32957	GP1	1.97916	1.30017	1.77814	0	0	0			LOC108167428	GP1	2.23411	1.32779	1.06025	9.4521e-45	0.00216168	0.999947
	GM32960	GP1	1.55983	1.35841	1.82763	0	0	0			LOC108167465	GP1	1.7766	1.12128	1.11702	9.33176e-06	0.977522	0.987973
	GM32994	GP1	1.97524	1.23524	2.28097	0	0	0			LOC108167485	GP1	2.15213	1.33456	1.02196	1.91015e-47	0.614948	0.630844
	GM32995	GP1	1.65425	1.21663	1.78913	0	0	0			LOC108167523	GP1	2.97095	0.863158	1.32632	3.08251e-08	1	0.000285346
	GM32999	GP1	2.01005	1.42582	2.43578	0	0	0			LOC108167527	GP1	1.63218	0.931034	0.956322	2.61646e-08	1	1
	GM33011	GP1	1.60441	1.43441	1.53718	0	0	0			LOC108167687	GP1	2.75414	1.30813	1.2485	8.65431e-93	4.94222e-16	1.12431e-06
	GM33026	GP1	1.56113	1.37475	2.65118	0	0	0			LOC108167783	GP1	3.45361	1.47959	1.32948	1.48022e-210	5.14311e-12	1.68658e-05
	GM33033	GP1	1.56155	1.33973	1.691	0	0	0			LOC108167793	GP1	2.50955	0.964598	1.18019	1.429e-29	1	0.487903
	GM33036	GP1	1.65375	1.30005	1.72834	0	0	0			LOC108167824	GP1	2.41237	1.39271	0.979381	4.1747e-19	1	1
	GM33041	GP1	2.07877	1.25378	1.82825	0	0	0			LOC108167898	GP1	2.21321	1.56491	1.33962	9.57467e-09	1	1
	GM33061	GP1	1.80726	1.42688	2.40037	0	0	0			LOC108168236	GP1	1.93544	1.45137	1.15719	1.82921e-36	1.6183e-10	0.995882
	GM33075	GP1	1.67202	1.24399	2.38875	0	0	0			LOC108168238	GP1	2.37744	1.13578	1.21278	0.00320375	0.991965	1
	GM33089	GP1	2.47725	1.03222	2.33995	0	0	0			LOC108168254	GP1	2.13636	1.36364	1.43182	3.98813e-93	1.45599e-06	1.11342e-09
	GM33122	GP1	1.61781	1.26656	1.80439	0	0	0			LOC108168367	GP1	1.64444	1.12222	1.1	4.62169e-06	0.999996	1
	GM33123	GP1	1.82279	1.3216	1.753	0	0	1.10088e-265			LOC108168816	GP1	1.65814	1.23256	1.33721	4.87298e-16	0.209366	0.115181
	GM33124	GP1	1.65266	1.20418	2.22	0	0	0			LOC108168885	GP1	1.74007	1.40664	1.04196	0.00136617	0.626228	1
	GM33143	GP1	2.08699	1.11581	1.94948	0	0	0			LOC108168986	GP1	1.96196	1.03111	0.995758	4.73298e-25	1	1
	GM33155	GP1	1.70255	1.41592	1.83296	0	0	0			LOC108169013	GP1	1.73142	1.38068	0.875807	1.69611e-43	1.17505e-09	1
	GM33158	GP1	1.82615	1.1293	1.545	0	0	0			LOC108169023	GP1	1.54175	1.07409	1.22339	0.00247552	1	0.999971
	GM33180	GP1	1.70429	1.26229	1.71404	0	0	0			LOC108169142	GP1	1.54762	1.30952	0.964286	5.95368e-05	0.999863	1
	GM33185	GP1	2.06119	1.48706	2.47089	0	0	0			LOC108169177	GP1	2.6573	1.21688	1.24468	1.49081e-24	1	0.331198
	GM33189	GP1	2.14839	1.33177	1.57852	0	0	0			LONRF3	GP1	1.74608	1.15241	1.34146	5.40208e-20	0.205881	1.20445e-10
	GM33201	GP1	1.96035	1.46838	2.19335	0	0	0			LPAR6	GP1	2.05324	1.70395	1.26909	0.000101917	1	0.739736
	GM33211	GP1	2.45017	1.33295	2.08219	0	0	0			LPIN2	GP1	1.77857	1.44657	1.46732	1.88021e-35	5.62749e-11	2.31934e-27
	GM33242	GP1	1.69389	1.33611	2.07255	0	0	0			LPP	GP1	2.02128	1.32979	1.17021	0.000103469	1	0.999744
	GM33243	GP1	2.03244	1.46505	2.63584	0	0	0			LPPOS	GP1	1.68874	1.39485	1.04857	0.00058827	0.591624	1
	GM33248	GP1	1.56159	1.39839	1.6932	0	0	0			LRCH1	GP1	1.82705	1.30504	1.47526	1.79516e-29	9.76805e-39	1.79958e-32
	GM33251	GP1	1.55641	1.32109	1.51512	0	0	0			LRCH4	GP1	1.65886	1.49872	1.31559	0.00880655	1.89128e-07	0.271633
	GM33257	GP1	1.91512	1.49976	2.08834	0	0	0			LRP1	GP1	2.32584	1.42697	1.35011	4.85155e-105	8.4641e-17	9.19594e-05
	GM33258	GP1	2.09937	1.19524	1.68897	0	0	0			LRP12	GP1	2.28866	1.92212	1.44928	6.45211e-31	0.0760672	3.97104e-22
	GM33269	GP1	1.57095	1.22537	2.02659	0	0	0			LRRC14	GP1	1.61798	1.13483	0.94382	4.12918e-19	0.998683	1
	GM33301	GP1	1.6039	1.24162	2.09349	0	0	0			LRRC27	GP1	2.11487	1.53846	1.21978	5.0262e-43	1	1
	GM3331	GP1	1.60514	1.4003	1.78209	0	0	0			LRRC41	GP1	3.38239	2.16786	1.29276	3.51898e-19	0.815283	0.998782
	GM33359	GP1	1.51833	1.05833	1.54333	0	0	0			LRRC48	GP1	1.97293	1.39479	1.25407	1.02057e-05	1	1
	GM33390	GP1	1.68866	1.43823	1.60479	0	0	0			LRRC75A	GP1	1.52401	1.70874	1.09036	1.18476e-05	0.0170501	1
	GM33413	GP1	1.64363	1.13299	1.7852	0	0	0			LRRC8A	GP1	2.39596	0.989156	0.978165	3.26096e-23	1	1
	GM33415	GP1	1.78704	1.22182	1.81854	0	0	0			LRSAM1	GP1	2.36667	1.05435	1.24942	6.21683e-51	0.999999	0.780042
	GM33471	GP1	1.65919	1.15939	2.22544	0	0	0			LSG1	GP1	2.32979	1.3617	1.3973	3.25071e-10	0.870499	0.0799467
	GM33490	GP1	1.64423	1.07057	1.70691	0	0	0			LSP1	GP1	1.93703	1.21977	1.36572	1.21821e-18	1	0.992436
	GM33497	GP1	1.5577	1.38615	1.69937	0	0	0			LST1	GP1	2.19192	1.46545	0.969697	3.73869e-11	1.85095e-11	1
	GM33524	GP1	1.83796	1.40126	1.84023	0	0	0			LTB4R1	GP1	2.23711	1.50433	1.12371	7.83816e-48	0.132484	0.512797
	GM33530	GP1	3.29811	1.30396	3.7874	0	0	0			LTV1	GP1	4.37234	2.37234	1.65957	1.74236e-76	1	0.966795
	GM33575	GP1	1.51402	0.886261	1.61054	0	0	0			LUC7L3	GP1	2.13689	0.97822	1.3961	7.49535e-25	1	4.37822e-13
	GM33581	GP1	1.56324	1.44423	1.81972	0	0	0			LY6G6F	GP1	1.66093	1.47312	1.08602	0.00263214	0.000802451	1
	GM33617	GP1	2.08679	1.40243	3.04018	0	0	0			LY9	GP1	1.51724	1.18391	0.977011	0.000808926	1	1
	GM33648	GP1	1.99318	1.23146	1.8187	0	0	0			LYRM2	GP1	1.83908	1.18391	1.34483	2.48037e-91	1.14465e-29	2.59686e-10
	GM33747	GP1	1.93112	1.24604	2.07037	0	0	0			LYRM4	GP1	3.12671	1.67808	1.58383	2.68124e-26	0.610604	0.937954
	GM33786	GP1	2.22359	1.18829	2.02139	0	0	0			MAFB	GP1	2.13043	1.20652	1.11957	5.07814e-38	0.00467082	0.0146787
	GM33817	GP1	1.72458	1.11162	1.74601	0	0	0			MAFG	GP1	1.71061	1.45455	1.13561	2.56342e-06	0.999994	1
	GM33827	GP1	1.79257	1.32111	1.56983	0	0	0			MAFK	GP1	2.70652	1.16304	1.22826	3.34026e-59	1	0.746165
	GM33831	GP1	1.66014	1.27273	1.67457	0	0	0			MAGT1	GP1	2.54991	1.37636	1.06787	4.06395e-75	0.00497031	0.999942
	GM33845	GP1	1.58284	1.38356	1.90071	0	0	0			MAN1A2	GP1	2.5159	1.50139	1.10989	1.63314e-22	1	1
	GM33904	GP1	1.55231	1.23845	1.54153	0	0	0			MAN1B1	GP1	2.16	1.26087	0.902174	3.95149e-11	1	1
	GM33908	GP1	2.03159	1.45225	2.01474	0	0	0			MAN2C1	GP1	2.39926	1.41567	1.15471	2.07583e-53	0.210245	0.999998
	GM33919	GP1	1.69491	1.1309	2.53323	0	0	0			MAP4K4	GP1	1.7786	1	0.94186	7.95722e-48	1	1
	GM33998	GP1	1.94417	1.11735	2.08093	0	0	0			MAPKAPK2	GP1	1.57961	1.34575	0.989292	6.83981e-12	0.411088	1
	GM34000	GP1	2.00945	1.3545	1.71441	0	0	0			MAR7	GP1	1.98818	1.5	1.11364	1.80826e-29	2.06651e-12	0.827942
	GM34016	GP1	1.73186	1.16218	1.6721	0	0	0			MAT2B	GP1	3.8913	1.78261	1.56522	2.12721e-15	0.797614	0.0389351
	GM34026	GP1	1.81129	1.25692	1.77425	0	0	0			MAZ	GP1	2.0391	1.52408	0.94174	9.48641e-05	0.99743	1
	GM34041	GP1	2.42971	1.25718	2.83613	0	0	0			MBD6	GP1	1.87606	1.75531	1.18318	2.66948e-07	1	1
	GM34043	GP1	1.73	1.26757	1.67745	0	0	0			MBNL2	GP1	1.9696	1.67859	1.14429	0.00437663	0.999999	1
	GM34050	GP1	1.94879	1.43496	2.37145	0	0	0			MBOAT7	GP1	2.02894	1.08014	1.29787	8.32435e-26	1	0.000220961
	GM34055	GP1	1.50587	1.01073	1.52396	0	0	0			MBP	GP1	2.07021	1	0.962411	0.000185238	1	1
	GM34087	GP1	1.59269	1.24985	1.82764	0	0	0			MBTPS2	GP1	2.32143	1.38095	1.2619	5.07204e-123	1.8729e-15	7.84078e-16
	GM34119	GP1	1.77962	1.37143	1.67687	0	0	0			MCPH1	GP1	1.85348	1.14607	1.03371	2.40501e-07	1	1
	GM34152	GP1	1.50343	1.17663	1.97553	0	0	0			MCRS1	GP1	2.81483	1.88309	1.18674	0.000125368	0.601632	1
	GM34166	GP1	1.70102	1.08074	1.65566	0	0	0			MCUR1	GP1	1.85531	1.06615	1.21844	0.000544716	0.11387	1
	GM34170	GP1	1.65987	1.26842	1.66616	0	0	0			MDC1	GP1	2.52954	1.47059	1.15476	4.51871e-07	1	1
	GM34181	GP1	1.5761	1.14151	2.07209	0	0	2.50206e-226			MED14	GP1	1.70915	1.2907	1.25581	7.28965e-46	0.206842	1.22216e-06
	GM34184	GP1	1.56886	1.12648	1.66709	0	0	0			MED20	GP1	1.54545	1.13636	1	9.55319e-27	1	0.999955
	GM34198	GP1	1.71722	1.11704	1.77918	0	0	0			MED21	GP1	2.3479	1.3577	1.46999	3.50518e-13	0.00144294	0.603278
	GM34201	GP1	1.88513	1.44333	1.80956	0	0	0			MED31	GP1	2.05747	1.22989	0.954023	1.48435e-08	0.540489	1
	GM34207	GP1	1.53624	1.13113	1.81497	0	0	0			METTL25	GP1	2.90882	1.51062	0.847169	0.000227501	1	1
	GM34229	GP1	1.98637	1.44826	1.99675	0	0	0			METTL6	GP1	2.60417	2.01042	1.48958	3.34013e-22	0.975797	1.98561e-11
	GM34249	GP1	1.54127	1.33289	1.60129	0	0	4.09427e-299			METTL7A1	GP1	2.1846	0.984467	1.18543	1.41945e-14	1	1
	GM34255	GP1	1.51617	1.20127	1.52602	0	0	0			MFSD1	GP1	2.10309	1.29897	1.11615	6.84108e-09	1	0.99724
	GM34263	GP1	2.11711	1.19599	1.98241	0	0	0			MFSD10	GP1	1.5467	1.09179	1.13142	6.01317e-12	0.999993	1
	GM34264	GP1	1.73655	1.32771	2.30292	0	0	0			MFSD7B	GP1	1.64368	1.35632	1.1341	2.4006e-20	0.000304282	0.00615373
	GM34293	GP1	2.31621	1.43867	2.72146	0	0	0			MGRN1	GP1	2.5664	1.03324	1.01565	9.81069e-38	1	1
	GM34300	GP1	1.69742	1.12047	1.61538	0	0	0			MGST1	GP1	3.79733	1.62435	1.48853	2.22441e-36	0.979101	1.95104e-07
	GM34323	GP1	1.89922	1.43767	2.25415	0	0	0			MIB1	GP1	2.45936	1.48457	1.12634	4.25073e-09	1	1
	GM34333	GP1	2.40872	1.30794	1.97399	0	0	0			MIB2	GP1	1.75581	1.2093	0.947287	7.06462e-10	0.000532822	1
	GM34347	GP1	1.74212	1.4026	1.75657	0	0	0			MILL2	GP1	3.35294	1.46078	1.0098	7.15535e-26	0.999989	1
	GM34350	GP1	1.58924	1.14719	1.59997	0	0	0			MIR1306	GP1	1.58065	0.913978	0.924731	3.90124e-07	1	1
	GM34358	GP1	1.82973	1.46438	2.10119	0	0	0			MIR1934	GP1	2.3765	1.25943	1.47979	3.47556e-19	0.116462	3.27206e-16
	GM34365	GP1	2.11758	1.44879	2.34178	0	0	0			MIR1954	GP1	1.6988	0.975904	0.975904	5.66134e-76	1	1
	GM34388	GP1	1.87395	1.43378	1.54916	0	0	0			MIR301	GP1	1.84375	1.28125	1.05083	4.62917e-10	1	1
	GM34397	GP1	1.83745	1.43285	1.73926	0	0	0			MIR3065	GP1	1.65429	0.988095	0.952381	1.98506e-24	1	1
	GM34414	GP1	1.7882	0.952428	1.58202	0	0	0			MIR3089	GP1	1.67728	1.55914	1.28473	5.35233e-13	0.136386	0.961228
	GM34418	GP1	2.40988	1.32171	3.11838	0	0	0			MIR5103	GP1	2.3299	1.53636	1.40206	1.73678e-60	0.140136	8.66648e-10
	GM34424	GP1	2.03264	1.434	2.04472	0	0	0			MIR671	GP1	1.58007	0.978022	1.07692	1.29231e-10	0.999999	0.920733
	GM34458	GP1	1.65536	1.24081	2.3544	0	0	0			MIR688	GP1	1.92007	1.35317	1.07554	1.10094e-16	1	1
	GM34466	GP1	1.67666	1.12707	1.6622	0	0	0			MIR6916	GP1	2.00828	1.2069	1	8.57372e-07	1	1
	GM34472	GP1	1.87257	1.32799	2.06823	0	0	0			MIR6931	GP1	1.71605	1.32099	1.01235	9.23574e-45	1.78157e-62	0.469307
	GM34484	GP1	1.5404	1.34998	1.70642	0	0	0			MIR6992	GP1	2.57732	1.75258	1.10144	3.3947e-08	1	1
	GM34500	GP1	1.59441	0.95331	1.61745	0	0	0			MIR6999	GP1	1.8022	1.41758	1.13187	1.59138e-87	9.45603e-76	0.97333
	GM34510	GP1	1.62792	1.21653	2.09202	0	0	0			MIR7009	GP1	2.67391	1.73913	1.36	6.44339e-56	0.999958	0.000247758
	GM34528	GP1	1.83573	1.40253	1.62188	0	0	1.01012e-290			MIR702	GP1	1.76842	1.93684	1.18947	0.00437096	0.0913679	1
	GM34531	GP1	1.57647	1.1932	1.78135	0	0	0			MIR7046	GP1	1.6	0.915789	0.894737	0.00071716	1	1
	GM34586	GP1	1.56955	1.07262	1.62019	0	0	0			MIR7092	GP1	1.70727	1.05618	1.22472	0.000161509	1	6.90177e-10
	GM34596	GP1	2.03575	1.2796	2.23503	0	0	0			MIR7238	GP1	1.90366	1.27957	1.19355	1.21004e-27	0.118192	0.999308
	GM34605	GP1	2.16302	1.01665	2.16067	0	0	0			MIR760	GP1	1.71343	1.20745	1.01196	1.45161e-07	0.999998	1
	GM34646	GP1	1.55116	1.36004	1.86249	0	0	0			MIR8092	GP1	3.59933	1.43	1.9472	1.05266e-138	2.35007e-13	0.0907201
	GM34666	GP1	1.71963	1.27124	1.55661	0	0	0			MIR8096	GP1	1.8579	1.2352	1.10249	3.07516e-06	0.992089	1
	GM34693	GP1	1.71869	1.03527	1.66067	0	0	8.00265e-226			MIR8114	GP1	2.42391	1.55435	1.3587	1.03095e-22	0.999988	8.57909e-25
	GM34718	GP1	1.94187	0.819348	1.76594	0	0	4.4069e-289			MIR8115	GP1	1.62651	0.953488	0.930233	3.4829e-22	1	1
	GM34724	GP1	1.55933	0.760288	1.53276	0	0	1.29231e-183			MIS12	GP1	1.82568	1.14989	1.20758	4.33558e-11	0.868159	0.844973
	GM34726	GP1	1.7379	1.42286	1.80954	0	0	0			MITD1	GP1	3.31868	1.21579	1.30702	3.64506e-85	0.139187	7.34166e-14
	GM34742	GP1	2.09005	1.363	2.54424	0	0	0			MKS1	GP1	1.73563	1.20598	0.965517	3.28329e-06	2.71378e-10	1
	GM34744	GP1	1.85747	1.39461	2.30902	0	0	0			MLEC	GP1	1.98533	1.25556	1.14444	4.93956e-39	0.267088	0.00427429
	GM34746	GP1	1.68245	1.04987	2.05352	0	3.63858e-204	0			MLF2	GP1	1.70238	1.08333	1.25	8.29703e-29	0.848441	6.6993e-20
	GM34802	GP1	1.57431	1.08217	1.62638	0	0	1.9708e-233			MLH1	GP1	2.51828	1.54346	1.46223	3.71684e-23	0.453769	2.7478e-14
	GM34804	GP1	1.59549	1.0727	1.76623	0	0	0			MMAB	GP1	1.70439	0.920455	1.03409	2.04478e-12	1	1
	GM34820	GP1	1.79176	1.29099	1.67955	0	0	0			MMP27	GP1	2.99247	1.38724	1.17598	5.07084e-36	1.24297e-10	0.974223
	GM34828	GP1	1.85002	1.29503	2.04778	0	0	0			MNDAL	GP1	2.93843	2.55843	1.50431	5.942e-50	0.487727	0.249153
	GM34922	GP1	2.17598	1.32766	2.05832	0	0	0			MOB3C	GP1	1.90432	1.517	0.979056	8.1164e-07	0.113073	1
	GM34930	GP1	1.6463	1.2073	1.5552	0	0	0			MON1B	GP1	3.35238	1.34133	1.44762	1.84349e-11	1	0.999999
	GM34934	GP1	2.18133	1.48436	2.42431	0	0	0			MORC2A	GP1	2.55727	0.973291	1.12042	1.08772e-60	1	0.989768
	GM34945	GP1	1.81884	1.1674	2.23268	0	0	0			MORC3	GP1	1.84094	1.38165	1.11012	1.26753e-73	0.000457769	1
	GM34972	GP1	1.7729	1.05965	1.53513	0	0	0			MORN2	GP1	1.58391	0.902174	1.13043	0.00630971	1	1
	GM34994	GP1	2.26852	1.47846	2.14231	0	0	0			MOV10	GP1	2.09	1.15	0.9	6.95605e-32	1	1
	GM35021	GP1	1.65898	1.35321	2.0415	0	0	0			MPHOSPH6	GP1	1.77528	1.40449	1.35955	3.20824e-11	0.999995	5.25291e-06
	GM35143	GP1	1.67032	1.04252	1.55185	0	0	0			MPI	GP1	2.05263	1.94268	0.981675	8.91194e-07	0.981612	1
	GM35149	GP1	1.57381	1.03359	1.74923	0	0	0			MPZ	GP1	2.07692	1.53846	1.05495	0.00745675	1	1
	GM35158	GP1	1.7136	1.20914	1.61345	0	0	7.79351e-219			MRE11A	GP1	2.54939	1.73469	1.16054	4.9002e-31	0.548307	0.980794
	GM35161	GP1	1.76778	1.15598	1.91591	0	0	0			MRFAP1	GP1	1.63218	1.14943	1.31464	3.74651e-11	1.15567e-09	7.32879e-07
	GM35181	GP1	1.81553	1.38511	2.44969	0	0	0			MROH1	GP1	1.95402	1.51724	1.24138	0.0004961	0.877019	5.64412e-07
	GM35196	GP1	1.76556	0.982429	1.86655	0	0	0			MRPL11	GP1	1.61176	1.21176	0.941176	2.40812e-17	0.28602	1
	GM35227	GP1	1.59943	1.37474	2.18888	0	0	0			MRPL2	GP1	1.97124	1.13253	1	9.84896e-132	8.10796e-22	0.426312
	GM35229	GP1	1.77638	0.887864	1.89564	0	0	0			MRPL30	GP1	3.72093	1.23225	1.40698	1.48675e-139	0.446261	1.40177e-19
	GM35249	GP1	2.10663	1.1672	1.7442	0	0	0			MRPL36	GP1	2.01505	1.61012	0.99013	0.00364412	1	1
	GM35254	GP1	1.71193	0.895723	1.84368	0	0	0			MRPL41	GP1	2.48624	1.66972	1.3211	1.74931e-17	0.18518	0.0382121
	GM35317	GP1	1.50917	1.42393	1.81786	0	0	0			MRPL42	GP1	1.50332	1.13854	0.979514	0.00461821	1	1
	GM35362	GP1	1.68571	1.46048	1.79665	0	0	0			MRPL48	GP1	2.26564	1.21335	1.10501	3.43177e-05	1	1
	GM35394	GP1	1.64796	1.17704	1.62434	0	0	0			MRPL57	GP1	2.24379	1.92157	1.25621	8.74072e-06	1	1
	GM35398	GP1	1.89436	1.44157	2.02881	0	0	0			MRPS12	GP1	1.8617	1.07447	1.23404	8.82521e-10	1	1
	GM35406	GP1	2.04223	1.43097	2.30624	0	0	0			MS4A12	GP1	1.64835	1.27473	1.13143	0.00916209	1	1
	GM35420	GP1	2.16828	1.34353	2.13829	0	0	0			MS4A4C	GP1	1.66667	1.13333	1.1	0.00709037	0.999852	1
	GM35468	GP1	1.53476	1.49273	2.03407	0	0	0			MSANTD2	GP1	3.09072	1.2629	1.36652	0.000326795	1	1
	GM35501	GP1	1.69426	1.3544	1.60809	0	0	0			MSL1	GP1	1.95506	1.59551	1.43416	1.6378e-24	0.0585639	0.00214262
	GM35502	GP1	1.54614	1.15727	1.69917	0	0	0			MSL2	GP1	1.63528	1.52903	1.35417	3.07423e-13	0.998966	0.999844
	GM35522	GP1	1.51867	1.26869	1.95207	0	0	0			MSL3	GP1	2.46839	1.01192	0.976471	2.3146e-74	1.37431e-30	1
	GM35524	GP1	1.53014	1.33309	2.17998	0	0	0			MSR1	GP1	2.90962	1.51628	1.25985	1.51467e-127	1	0.997086
	GM35682	GP1	1.61936	1.41046	1.80596	0	0	0			MSS51	GP1	2.01163	1.04651	1	4.18321e-06	1	1
	GM35704	GP1	1.91565	1.43207	1.56361	0	0	0			MTMR11	GP1	1.92308	1.42534	0.950226	2.03813e-06	0.998559	1
	GM35720	GP1	1.56032	1.25854	1.52911	0	0	0			MTMR3	GP1	2.2085	1.07307	1.46118	6.50999e-17	1	0.00215117
	GM35735	GP1	1.61442	0.977561	1.68149	0	0	0			MTR	GP1	3.44792	2.6525	1.44792	9.87531e-75	0.0384457	0.0513126
	GM35739	GP1	2.01114	0.925623	1.64008	0	0	7.73096e-247			MTTP	GP1	3.76586	1.50816	1.08411	1.71627e-37	1	1
	GM35801	GP1	1.84165	1.41495	2.06373	0	0	0			MUL1	GP1	1.83311	1.38462	1.38462	1.16131e-19	0.0652533	0.00245956
	GM35807	GP1	2.04929	1.09047	2.02876	0	0	0			MUTYH	GP1	2.70833	1.86458	1.11458	0.00207328	1	1
	GM35844	GP1	1.68234	1.19628	2.09503	0	0	0			MYADM	GP1	1.80959	1.17621	1.1518	1.62432e-06	1	0.999886
	GM3587	GP1	1.74024	1.23661	1.74516	0	0	0			MYBPC2	GP1	1.65517	1.4023	1	1.26304e-18	0.00301665	0.999964
	GM35882	GP1	1.51281	1.27754	1.93167	0	0	0			MYDGF	GP1	2.06742	0.921348	1.01124	4.76969e-16	1	1
	GM35932	GP1	1.88889	0.817407	1.62522	0	0	0			MYH9	GP1	1.70455	1.25	1.20455	3.61302e-11	2.62284e-27	1
	GM35957	GP1	1.93739	1.22483	1.98599	0	0	0			MYL4	GP1	2.64499	1.56013	1.27084	0.00273473	0.999673	1
	GM35972	GP1	1.85002	1.26814	2.88447	0	0	0			MYO1C	GP1	1.7913	1.46739	1.22783	1.52458e-18	0.135871	0.0175358
	GM35973	GP1	1.68912	1.09191	1.61873	0	0	0			MYO5A	GP1	1.91416	1.32569	0.977528	6.34152e-12	0.0288905	1
	GM35993	GP1	1.81561	1.21181	1.67527	0	0	0			MYO9B	GP1	1.71591	1.23864	1.35864	0.00196116	1	0.000193363
	GM35994	GP1	1.63954	1.35329	1.69488	0	0	0			NAA16	GP1	1.96703	1.58462	1.18303	5.90202e-06	0.995165	1
	GM35996	GP1	1.55578	1.17985	1.54102	0	0	0			NAB1	GP1	2.50667	1.27663	0.901099	2.44639e-60	1	1
	GM36001	GP1	2.00702	1.20998	1.88441	0	0	0			NAIF1	GP1	2.26287	1.36659	1.10856	1.52813e-72	1	1
	GM36013	GP1	1.75636	1.26951	1.90926	0	0	0			NAIP2	GP1	2.43559	1.32122	1.1251	7.86591e-05	1	1
	GM36024	GP1	1.74381	0.876269	1.85521	0	0	8.97295e-281			NAPEPLD	GP1	2.08312	1.5	1.32638	7.44817e-12	0.986548	0.701852
	GM36025	GP1	1.80005	1.1458	1.74812	0	0	0			NARF	GP1	4.646	2.41527	1.93602	6.44016e-24	0.993655	0.12803
	GM36031	GP1	1.54212	1.14699	1.64372	0	0	0			NARS2	GP1	1.71765	1.27059	1.27059	9.7241e-19	3.29702e-12	3.73937e-15
	GM36056	GP1	2.80837	1.42146	3.34414	0	0	0			NAT6	GP1	2.25657	1.28498	1.30114	4.76103e-10	4.44998e-06	5.45421e-06
	GM36063	GP1	2.2452	1.3951	2.23646	0	0	0			NAT8F1	GP1	2.05556	1.10489	1.17778	3.08359e-20	0.00038365	0.0121715
	GM36097	GP1	2.19668	1.13837	2.45838	0	0	0			NAT8L	GP1	1.58333	1.09524	0.988095	6.35494e-37	0.999727	0.999778
	GM36116	GP1	2.05765	1.22557	2.14481	0	0	0			NBEAL2	GP1	1.88948	1.56477	1.12901	7.98726e-13	1	1
	GM36118	GP1	2.72989	1.25976	2.08166	0	0	0			NCAPH	GP1	2.85059	1.23363	1.13083	1.45262e-93	0.000579054	2.9271e-06
	GM36132	GP1	1.55475	1.05921	1.52721	0	0	0			NCAPH2	GP1	2.29936	1.23976	1.12759	1.31049e-22	0.00147726	1
	GM36150	GP1	1.68699	0.928837	2.11083	0	0	0			NCBP2	GP1	2.11569	1.44039	1.39216	2.16038e-10	1	3.63126e-06
	GM36184	GP1	2.24702	1.3869	2.27048	0	0	0			NCF4	GP1	2.13489	0.854644	0.954021	7.34862e-15	1	1
	GM36188	GP1	2.20278	1.44982	2.1015	0	0	0			NCOA2	GP1	1.96029	1.39785	1.2043	1.1516e-09	1	0.968421
	GM36194	GP1	1.75368	1.24462	2.03031	0	0	0			NDRG1	GP1	2.04301	1.35484	1.30108	1.00345e-18	7.97867e-14	0.0304538
	GM36224	GP1	1.82365	0.959623	1.51338	0	0	4.51747e-270			NDST1	GP1	1.85423	1.08417	1.01324	4.59196e-09	1	1
	GM36225	GP1	1.71383	1.37278	1.85481	0	0	0			NDUFA13	GP1	2.05059	1.64654	0.933595	1.81e-06	0.061419	1
	GM36237	GP1	1.69926	1.29219	2.04893	0	0	0			NDUFS2	GP1	1.87356	1.63218	1.18391	1.80748e-26	0.813027	0.970475
	GM36245	GP1	1.5761	1.26843	1.77427	0	0	0			NDUFS6	GP1	2.15604	1.72277	1.11881	1.17338e-16	0.853507	1
	GM36246	GP1	1.64938	1.30786	1.73464	0	0	2.00843e-117			NDUFS7	GP1	1.82292	0.9375	0.979167	1.23975e-06	1	1
	GM36273	GP1	1.5319	1.25442	2.21886	0	0	0			NDUFS8	GP1	1.98833	1.11922	1.11505	0.00209641	1	0.999688
	GM36277	GP1	1.51057	1.15102	1.50306	0	0	0			NDUFV3	GP1	1.98302	1.51336	1.20025	1.48036e-16	1	0.114533
	GM36301	GP1	1.86779	1.46667	2.42389	0	0	0			NECAP2	GP1	1.79755	1.47816	1.10345	1.08769e-60	1.95794e-34	0.318825
	GM36390	GP1	1.68944	1.42855	1.61585	0	0	0			NEDD4L	GP1	1.59622	1.54601	1.07914	1.00699e-28	0.403417	0.0447607
	GM36405	GP1	2.05916	1.48115	1.86461	0	0	0			NEDD8	GP1	1.95556	1.25556	1	0.000432479	1	1
	GM36424	GP1	1.63106	1.23015	1.7961	0	0	0			NEIL1	GP1	2.43564	1.0297	1.0198	7.4307e-06	1	1
	GM3643	GP1	1.67095	1.34164	1.92367	0	0	0			NELFA	GP1	2.8	2.02941	1.26471	3.97699e-36	0.999989	0.00313525
	GM36431	GP1	1.56576	1.20411	1.52987	0	0	0			NEURL4	GP1	1.83333	1.42222	1.31111	6.34509e-20	0.658325	0.877733
	GM36440	GP1	1.76317	1.49591	2.04426	0	0	1.25782e-254			NFAM1	GP1	2.15909	1.11364	0.977273	1.09915e-63	0.927171	1
	GM3646	GP1	1.68897	1.25072	1.77941	0	0	0			NFAT5	GP1	2.46927	1.3604	1.18525	3.15925e-28	2.67607e-25	0.999482
	GM36538	GP1	1.5334	1.16223	1.78078	0	0	0			NFIC	GP1	1.8872	1.37885	1.41379	7.10314e-84	1.1294e-12	4.94032e-22
	GM36539	GP1	1.74651	1.39557	2.63622	0	0	0			NFKBIB	GP1	2.20844	1.2714	1.13098	1.1679e-21	0.902677	0.243747
	GM36574	GP1	2.09453	1.49104	2.14916	0	0	0			NFX1	GP1	1.6129	1.1071	1.08602	1.51534e-12	0.999995	0.994718
	GM36590	GP1	2.15083	1.45149	2.05256	0	0	0			NGDN	GP1	2.3781	1.22286	1.21429	0.000618761	1	1
	GM36596	GP1	1.70651	1.22599	1.68219	0	0	0			NGLY1	GP1	1.87789	1.32618	1.47368	1.7542e-15	0.987555	2.21148e-05
	GM36602	GP1	1.64796	1.33543	1.64007	0	0	0			NHLRC3	GP1	3.2068	2.05	1.4	7.15101e-13	0.15605	4.0679e-19
	GM36644	GP1	1.67204	1.20631	1.60204	0	0	0			NISCH	GP1	1.71708	1.12843	1.3262	1.48883e-17	0.705969	6.17916e-13
	GM36665	GP1	1.69908	1.16536	1.61369	0	0	2.73092e-274			NIT2	GP1	2.0102	1.1732	1.28571	0.0026958	1	1
	GM36718	GP1	1.52889	1.32628	2.21186	0	0	0			NLGN2	GP1	3.02331	1.41821	1.25242	2.51506e-41	1.34379e-16	0.00328162
	GM36722	GP1	1.65741	1.44936	1.77176	0	0	0			NLRC4	GP1	2.19565	1.21739	1.34783	5.90737e-30	0.85972	0.960165
	GM36740	GP1	2.46821	1.45604	1.80925	0	0	0			NLRP1C-PS	GP1	2.80533	1.77416	1.30703	9.88928e-07	0.688828	0.78526
	GM36749	GP1	1.59035	1.16758	2.00452	0	0	0			NME2	GP1	1.81915	1.44511	1.2766	4.82073e-07	1	1
	GM36763	GP1	1.85421	1.40716	2.22255	0	0	0			NME3	GP1	1.54023	1.21839	1.29885	4.04884e-05	1	0.00799306
	GM36788	GP1	1.63777	1.29463	1.62706	0	0	5.63113e-218			NOP10	GP1	1.58286	1.21429	1.20238	3.08884e-30	0.789424	1.34454e-05
	GM36793	GP1	1.90715	1.3005	1.55588	0	0	0			NOP56	GP1	1.99793	1.58724	1.29865	1.19549e-13	0.740412	1.91692e-05
	GM36806	GP1	1.67408	1.31262	1.8812	0	0	0			NR1H2	GP1	2.26572	0.949495	1.27273	7.42459e-27	1	0.933267
	GM36840	GP1	1.79099	1.41837	1.8089	0	0	0			NR2C1	GP1	1.67742	1.48387	1.23656	1.23106e-22	0.996574	0.999683
	GM36847	GP1	1.79291	1.49237	2.22398	0	0	0			NR6A1	GP1	1.78161	1.24138	1.01088	0.00715017	1	0.999999
	GM36876	GP1	1.90833	1.07288	1.60475	0	0	0			NRP	GP1	2.20321	1.27341	1.03733	0.000120374	0.744883	1
	GM36886	GP1	1.75439	1.38049	2.16271	0	0	0			NSUN2	GP1	3.39656	1.35479	0.931502	0.00694056	1	1
	GM36905	GP1	1.66002	1.42229	2.39043	0	0	0			NT5DC2	GP1	2.38288	0.959208	1.02989	2.64908e-19	1	1
	GM36907	GP1	1.64117	1.4171	1.71067	0	0	0			NUCKS1	GP1	2.24212	1.48864	1.14773	9.95119e-29	0.327761	0.99984
	GM37020	GP1	1.82653	1.37597	1.81618	0	0	0			NUDT1	GP1	2.9186	1.30233	1.5	2.01443e-52	6.92202e-16	1.78366e-28
	GM3734	GP1	1.86945	1.48498	2.05192	0	0	0			NUDT18	GP1	2.16854	1.49663	1.20225	5.9277e-48	1.44984e-56	0.0374659
	GM37662	GP1	1.55915	1.235	1.83781	0	0	0			NUDT2	GP1	1.64948	1.34021	1.35052	0.00228649	0.378587	6.94384e-06
	GM38402	GP1	2.03176	0.710121	2.03631	0	0	0			NUDT21	GP1	2.10081	1.56292	1.09608	1.83261e-13	0.994588	1
	GM38404	GP1	1.53343	1.45606	2.51888	0	0	0			NUDT4	GP1	1.92553	1.12766	0.959716	3.21807e-29	1	1
	GM38410	GP1	1.52569	1.20973	1.57219	0	0	0			NUFIP1	GP1	2.57909	2.01128	1.2586	0.0065267	0.999551	1
	GM38426	GP1	1.59107	1.21171	1.68261	0	0	0			NUP133	GP1	1.51191	1.16854	1.06742	0.00287719	5.01417e-10	1
	GM38434	GP1	1.57162	1.28542	1.87141	0	0	0			NUP205	GP1	2.76042	1.73917	1.72917	7.68043e-12	1	0.999996
	GM38475	GP1	1.54237	1.14071	1.50313	0	0	0			NUP50	GP1	1.74227	1.30769	1.27473	1.61507e-08	0.999967	0.555971
	GM38504	GP1	1.62707	1.18697	1.55665	0	0	0			NUP54	GP1	2.21696	1.88592	1.25345	3.31441e-36	0.985652	0.000741448
	GM38537	GP1	1.55302	1.20151	1.51696	0	0	0			NUP62	GP1	1.92974	1.68539	0.992035	8.81211e-46	0.768565	1
	GM38566	GP1	1.54435	1.05065	1.60927	0	0	0			NUS1	GP1	1.68615	1.16906	1.14703	2.04858e-09	1	0.736071
	GM38568	GP1	2.09301	1.45813	1.8463	0	0	0			NUTM1	GP1	1.55649	1.14057	1.12322	1.23273e-15	1	0.970101
	GM3858	GP1	1.75113	1.05394	1.58119	0	0	3.60363e-232			NYX	GP1	2.09939	1.34242	1.13636	1.07571e-09	0.338112	1
	GM38585	GP1	1.88956	1.46746	2.23814	0	0	0			OAS2	GP1	2.44211	1.05263	1.42105	2.57493e-77	1	0.999994
	GM38593	GP1	2.27173	1.36829	2.22337	0	0	0			OASL2	GP1	2.12066	1.34943	1.3353	3.27963e-62	1	0.000920031
	GM38618	GP1	2.52654	1.16754	2.20934	0	0	0			OGFOD1	GP1	2.07907	1.0716	1.08	7.62325e-10	1	1
	GM38627	GP1	1.76202	1.47926	1.72449	0	0	0			OGG1	GP1	1.7073	1.34362	1.25269	2.25111e-05	1	1
	GM38637	GP1	1.72157	1.41353	2.15627	0	0	0			OIP5	GP1	2.24731	1.36559	0.903226	8.67472e-07	1	1
	GM38651	GP1	1.92795	1.06196	2.20444	0	0	0			ORC4	GP1	1.64444	1.53022	1.08889	4.8852e-10	0.0679969	1
	GM38700	GP1	1.57291	1.00118	1.90557	0	0	0			P2RX3	GP1	1.90189	1.46038	1.4717	5.07586e-60	1.83539e-51	1.86959e-22
	GM38709	GP1	1.95322	1.31036	2.73685	0	0	0			P2RX7	GP1	2.21044	2.06226	1.52465	0.000337682	1	0.96753
	GM38725	GP1	1.8508	1.4314	2.78954	0	0	0			P4HA1	GP1	2.01051	1.17691	0.999112	2.42909e-18	1	1
	GM38727	GP1	1.72618	1.47063	2.20135	0	0	0			P4HB	GP1	2.5102	1.39796	1.62245	1.47465e-21	1	0.997506
	GM38732	GP1	1.7005	1.3977	2.92359	0	0	0			PADI2	GP1	1.51146	1.02247	0.955056	0.000276273	1	1
	GM38748	GP1	1.69923	1.23227	1.79469	0	0	0			PAF1	GP1	1.99696	1.18478	1.1413	5.90194e-12	1	1
	GM38761	GP1	1.71519	1.16246	1.58098	0	0	0			PAOX	GP1	2.0814	1.33721	1.09721	4.97463e-76	0.794883	8.40476e-09
	GM38821	GP1	1.88865	1.48988	1.86161	0	0	0			PAQR7	GP1	2.01914	1.93069	0.869307	2.52077e-07	0.999992	1
	GM38832	GP1	1.52184	1.26718	2.23198	0	0	0			PARK7	GP1	2.90156	1.76727	1.15525	2.46561e-28	0.156711	0.999968
	GM38844	GP1	1.64725	1.11563	2.00948	0	0	0			PCCB	GP1	2.77972	1.4375	1.22819	2.17446e-13	0.999997	0.756207
	GM38845	GP1	1.75108	1.35808	2.10183	0	0	0			PCIF1	GP1	2.39906	1.48209	1.27211	1.12442e-46	0.999019	0.984092
	GM38847	GP1	1.50217	1.18502	1.57874	0	0	0			PCMT1	GP1	2.74932	1.34981	1.54264	8.50316e-12	1	0.991899
	GM38856	GP1	2.05903	1.12715	1.93544	0	0	0			PCNA	GP1	2.66882	1.37753	1.12871	3.33918e-85	0.3664	2.03617e-08
	GM38859	GP1	2.02456	1.41529	2.34664	0	0	0			PCYT1A	GP1	1.93187	1.17528	1.18884	5.65983e-33	0.396877	0.553745
	GM38888	GP1	1.82113	1.40577	1.94517	0	0	0			PDE7B	GP1	2.52589	1.49404	1.12632	5.68352e-48	0.999061	1
	GM38942	GP1	1.86805	1.3013	1.6644	0	0	0			PDHB	GP1	2.06391	1.5	1.42391	1.35801e-16	0.668582	0.00745951
	GM38975	GP1	3.02669	1.45681	2.85679	0	0	0			PDHX	GP1	2.70536	2.0625	1.35714	2.73806e-08	1	1
	GM38977	GP1	2.08901	1.48478	2.0956	0	0	0			PDIA4	GP1	1.69792	0.927083	1.04167	0.00125829	1	1
	GM38984	GP1	1.78833	1.27242	2.53277	0	0	0			PDZD11	GP1	1.51724	1	1.05747	3.53891e-16	0.110454	1
	GM39050	GP1	1.50677	1.01495	1.58532	0	0	0			PEAK1	GP1	2.75464	1.9502	1	7.58298e-20	0.0138194	1
	GM39053	GP1	1.73263	1.20141	2.23282	0	0	0			PEF1	GP1	1.60204	1.66327	1.4898	0.00616472	0.214357	1.9586e-18
	GM39094	GP1	1.9127	1.31727	1.83784	0	0	0			PEX1	GP1	2.08626	1.3212	1.06199	1.49774e-21	1	1
	GM39099	GP1	1.90013	1.36302	2.05873	0	0	0			PEX7	GP1	1.77011	1.10345	1.48276	1.55671e-11	0.999934	0.448982
	GM39111	GP1	1.57901	1.29738	1.88612	0	0	0			PFN1	GP1	1.52083	1.46875	0.901667	6.5646e-09	3.33128e-07	1
	GM39132	GP1	1.67918	1.18695	1.78403	0	0	0			PGAP2	GP1	1.97849	1.32	1.17118	2.12585e-24	1	1.14623e-05
	GM39133	GP1	1.84996	1.11614	1.50545	0	0	5.50187e-248			PGK1	GP1	1.81333	0.942529	1.27739	6.35293e-17	1	5.18635e-07
	GM39144	GP1	1.84561	1.47659	2.99767	0	0	0			PHF11B	GP1	2.2043	1.22136	1.20215	9.05641e-13	1	1
	GM39151	GP1	1.74675	1.12979	1.75478	0	0	0			PHF13	GP1	1.69231	1.04396	1.03663	0.000727868	1	1
	GM39167	GP1	1.55927	1.4443	1.65124	0	0	0			PHF2	GP1	1.56369	0.924965	1.01064	0.00158444	0.999991	1
	GM39200	GP1	1.64679	1.43104	1.5094	0	0	0			PHF21A	GP1	1.55798	1.24326	1.12791	3.4922e-16	3.72087e-16	0.0011661
	GM39226	GP1	1.59462	1.25293	1.60519	0	0	1.29284e-201			PHF6	GP1	2.16279	1.48837	0.988372	1.27272e-17	0.999896	0.999998
	GM39236	GP1	1.5182	0.987066	1.51123	0	0	0			PHKA1	GP1	2.63415	1.47561	1.36585	2.67671e-131	1.35694e-76	2.1958e-29
	GM39250	GP1	2.13208	1.43235	2.15619	0	0	0			PHOSPHO2	GP1	1.75258	1.95285	1.1134	0.000364772	0.876444	1
	GM39258	GP1	2.41601	1.36988	2.71419	0	0	0			PHTF2	GP1	1.50526	1.48421	1.03158	0.000358141	1	1
	GM39281	GP1	1.5656	1.14196	1.66401	0	0	0			PI4KA	GP1	1.64948	1.12371	1.40206	6.09656e-17	0.99972	9.27479e-29
	GM39322	GP1	1.72858	1.34673	1.81133	0	0	0			PIGN	GP1	2.28665	1.44916	1.15353	2.97486e-06	0.508341	0.151773
	GM39323	GP1	1.9784	1.3254	2.16494	0	0	0			PIH1D1	GP1	2.27514	1.08664	1.04361	2.10719e-12	1	1
	GM39361	GP1	1.96822	0.923299	1.93491	0	0	0			PIK3CA	GP1	3.16316	1.8833	1.22199	1.34277e-40	0.131048	0.0675934
	GM39369	GP1	2.16862	1.1911	1.62636	0	0	0			PIK3CD	GP1	1.87325	1.46561	1.15806	5.14426e-14	3.73486e-07	0.823262
	GM39391	GP1	2.05785	1.42704	2.97072	0	0	0			PIRA1	GP1	1.54303	1.33657	1.02144	5.54984e-31	0.656435	1
	GM39393	GP1	2.06391	1.11788	2.29417	0	0	0			PISD-PS2	GP1	1.7551	1.41837	1.28571	6.66216e-09	1	0.98889
	GM39394	GP1	2.23733	1.39731	2.72352	0	0	0			PISD-PS3	GP1	3.90627	2.6185	1.38802	0.000738187	1	1
	GM39417	GP1	1.71098	1.26957	1.84639	0	0	0			PITPNM1	GP1	1.77174	1.42391	1.04333	3.32663e-09	3.25258e-11	1
	GM39419	GP1	2.15501	1.22054	1.5645	0	0	0			PKD2L1	GP1	1.84688	1.22581	1.0724	5.9683e-08	1	1
	GM39420	GP1	1.74044	1.43608	1.62261	0	0	0			PKM	GP1	1.69782	1.3717	1.19551	0.000338228	1	1
	GM39421	GP1	1.80893	1.40568	2.00551	0	0	0			PLA2G6	GP1	2.30853	1.32385	1.30197	1.80378e-88	3.88597e-13	4.15241e-24
	GM39422	GP1	1.67062	1.36032	1.83309	0	0	0			PLA2G7	GP1	2.13131	1.02357	1.10316	0.00057194	1	1
	GM39425	GP1	1.51293	1.1065	1.59646	0	0	0			PLAA	GP1	2.5299	1.11881	1.49505	8.40077e-10	1	0.999979
	GM39454	GP1	1.50549	1.11552	1.77996	0	0	0			PLCL2	GP1	1.82632	1.7493	1.46325	2.97931e-45	0.0560931	1.20415e-26
	GM39457	GP1	1.86147	1.39756	2.09472	0	0	0			PLEK	GP1	1.89817	1.19669	1.10966	4.00937e-09	1	1
	GM39458	GP1	1.90791	1.45769	2.68245	0	0	0			PLK4	GP1	1.63333	1.42222	1.32933	2.35702e-06	2.83758e-24	7.13384e-12
	GM39460	GP1	1.81055	1.06136	1.71969	0	0	0			PLSCR1	GP1	3.85781	1.1529	1.34587	1.9442e-112	3.41936e-12	6.91881e-06
	GM39472	GP1	1.63245	1.19621	2.19573	0	0	0			PLXDC1	GP1	2.17347	1.35279	1.08163	5.95057e-33	0.00853146	1
	GM39480	GP1	1.90615	1.45782	1.51276	0	0	0			PMAIP1	GP1	1.63529	1.01082	1	1.58164e-12	0.721542	1
	GM39507	GP1	1.71309	1.40827	1.50732	0	0	0			PNP2	GP1	2.27473	1.04132	1.30681	9.48443e-30	0.999647	0.00227216
	GM39566	GP1	2.22014	1.48775	1.95162	0	0	0			POFUT1	GP1	2.47955	1.14607	1.23596	2.22477e-205	5.15292e-13	1.05121e-21
	GM39571	GP1	1.58837	1.07895	3.10536	0	0	0			POLE4	GP1	2.03776	1.26446	1.08681	5.59288e-08	1	0.998693
	GM39576	GP1	2.07996	1.29253	2.05879	0	0	0			POLG2	GP1	1.86261	1.01569	1.15556	2.47713e-24	1	0.406458
	GM39592	GP1	1.8233	1.36255	2.04066	0	0	0			POLI	GP1	2.18889	1.86667	1.30667	2.54168e-07	0.956101	0.999997
	GM39606	GP1	1.51244	1.16132	1.94543	0	0	0			POLK	GP1	1.71374	1.4157	1.31819	1.2227e-44	0.127093	5.77689e-22
	GM39628	GP1	1.9741	1.10986	1.60014	0	0	0			POLL	GP1	1.5453	0.977273	0.920455	7.9361e-06	1	1
	GM39649	GP1	1.86864	1.37988	2.22871	0	0	0			POLR2G	GP1	2.25488	1.57236	1.0061	5.19292e-33	1	1
	GM39661	GP1	1.67856	1.47206	1.72554	0	0	0			POLR2I	GP1	2.2527	1.94469	1.16906	1.53605e-22	0.0510353	0.138318
	GM39664	GP1	1.93259	1.38348	1.50504	0	0	3.39087e-194			POLR3C	GP1	3.24754	1.36364	1.42424	1.97093e-117	0.381855	2.97394e-09
	GM39678	GP1	1.60325	1.2614	2.08113	0	0	0			PON2	GP1	2.41758	1.13128	1.26125	2.2489e-06	0.999829	1
	GM39691	GP1	2.15419	1.48271	2.0843	0	0	0			POP7	GP1	2.47778	1.38889	1.35556	1.39492e-23	2.2214e-07	0.425552
	GM39699	GP1	1.74949	1.41045	1.54447	0	0	1.9675e-287			PPFIA3	GP1	2.18126	1.36057	1.1919	7.63512e-11	0.900769	0.999984
	GM39704	GP1	1.97295	0.904228	2.50935	0	0	0			PPFIBP2	GP1	2.5457	1.68041	1.49485	4.3483e-36	0.868338	0.999978
	GM39709	GP1	1.69777	0.810424	1.70935	0	0	0			PPIG	GP1	3.22449	1.33673	1.63265	0.00429759	1	0.111393
	GM39745	GP1	1.92317	1.26088	2.34536	0	0	0			PPM1B	GP1	1.81587	1.82387	1.2381	0.000484821	1	1
	GM39752	GP1	2.93269	1.47941	2.27449	0	0	0			PPM1M	GP1	1.74725	1.4611	1.03824	1.04609e-44	4.14157e-06	0.999995
	GM39769	GP1	1.77562	1.36378	2.18757	0	0	0			PPOX	GP1	2.09365	1.18606	1.17574	3.74973e-12	1	1
	GM39772	GP1	1.6895	1.08	1.53233	0	0	0			PPP1CB	GP1	2.46591	1.29545	1.22727	6.25712e-65	7.77293e-05	1
	GM39776	GP1	1.57363	0.975794	2.22691	0	0	0			PPP1R11	GP1	1.58378	1.42881	0.999101	9.59884e-11	0.997382	1
	GM39787	GP1	3.07523	1.42729	2.55671	0	0	0			PPP1R12C	GP1	2.91054	1.47018	1.01389	5.86191e-32	0.95495	1
	GM39797	GP1	1.60303	1.26172	1.53699	0	0	0			PPP1R13L	GP1	2.28596	1.2766	1.01404	3.96556e-15	1	1
	GM39798	GP1	1.85239	1.40202	1.66756	0	0	0			PPP1R15A	GP1	2.07792	1.20833	1.42708	5.3852e-51	0.616953	2.46811e-41
	GM39843	GP1	1.61447	1.20665	1.84754	0	0	0			PPP1R18	GP1	1.81522	1.36957	0.98913	3.75357e-08	4.19588e-14	1
	GM39848	GP1	1.91703	1.44909	2.18735	0	0	0			PPP1R27	GP1	2.37931	1.44828	1.16092	2.67856e-35	2.91094e-14	1
	GM39851	GP1	1.63024	1.149	1.71895	0	0	0			PPP1R9B	GP1	2.08277	1.02096	0.969916	4.33336e-09	1	1
	GM39857	GP1	1.5311	1.30696	1.56904	0	0	0			PPP2R1B	GP1	1.63667	1.22727	1.11364	1.44249e-06	1	1
	GM39881	GP1	1.87593	1.36801	1.86089	0	0	0			PPP2R2D	GP1	2.39326	1.32584	1.42697	2.01734e-23	0.128267	0.964657
	GM39890	GP1	1.53336	1.38353	2.24949	0	0	0			PPP2R5E	GP1	2.47934	1.20646	1.26181	3.55953e-41	0.99086	0.000106423
	GM39929	GP1	1.60706	1.14329	1.88719	0	0	0			PPP4C	GP1	2.7581	1.67033	1.0989	3.14129e-47	0.737974	0.999951
	GM39978	GP1	1.88936	1.46132	2.06303	0	0	0			PPP6R1	GP1	2.00933	1.21111	1.12222	1.40911e-70	0.999999	0.156135
	GM40000	GP1	1.62997	1.44709	2.03271	0	0	0			PQBP1	GP1	1.84884	1.0814	1.24419	0.000729265	0.348372	0.86133
	GM40009	GP1	1.50245	1.29303	1.60972	0	0	0			PRCC	GP1	2.61783	0.966292	1.22442	1.74001e-11	1	9.85727e-07
	GM40015	GP1	1.90088	1.09358	1.81385	0	0	0			PRDM2	GP1	2.14653	1.90961	0.894737	1.90679e-07	0.0334043	1
	GM40029	GP1	2.20378	1.18749	2.59258	0	0	0			PRIMPOL	GP1	2.08046	1.29885	0.954023	1.02395e-70	0.0590267	1
	GM40032	GP1	1.69404	1.44907	1.54949	0	0	0			PRKRIR	GP1	2.03333	1.42222	1.12222	5.97495e-12	1	0.999916
	GM40078	GP1	1.95864	1.33721	1.93836	0	0	0			PRPF39	GP1	1.5	0.945652	1.00333	8.29566e-07	1	1
	GM40082	GP1	1.50046	1.22492	1.94795	0	0	0			PRPF4	GP1	3.09091	1.52525	1.62586	2.46657e-42	0.0498046	0.0466676
	GM40121	GP1	1.51822	1.26506	1.72425	0	0	0			PRPF6	GP1	2.07527	1.27957	1.19355	5.11621e-49	4.35887e-22	0.0438408
	GM40138	GP1	1.59813	1.2295	1.55737	0	0	0			PRR11	GP1	1.84786	1.2841	1.05317	4.0549e-11	1	1
	GM40166	GP1	1.81017	1.38297	1.84489	0	0	0			PSMA4	GP1	1.74737	1.26625	0.894737	2.1201e-07	0.589083	1
	GM40179	GP1	1.85537	0.789183	2.0355	0	0	4.44288e-306			PSMB1	GP1	3.19761	1.47117	1.06362	3.79626e-47	1	1
	GM40191	GP1	1.93176	1.30338	1.79062	0	0	0			PSMB2	GP1	2.67246	1.51087	1.01087	3.61915e-24	0.99998	1
	GM40198	GP1	1.60937	1.2747	2.31335	0	0	0			PSMB7	GP1	2.36734	1.05573	1.03371	4.34763e-54	4.06203e-05	0.999968
	GM40235	GP1	1.74467	1.29337	2.25785	0	0	0			PSMB8	GP1	1.63455	1.06818	1.11364	2.68492e-28	0.983351	0.250688
	GM40250	GP1	1.58205	1.11771	1.63331	0	0	0			PSMD12	GP1	2.42063	1.99986	1.22105	6.74002e-07	0.649969	1
	GM40251	GP1	2.22315	1.24797	3.03304	0	0	0			PSMD6	GP1	2.28421	2.82105	1.34737	1.03405e-06	1	0.996078
	GM40288	GP1	2.49163	1.3287	2.17751	0	0	0			PSME1	GP1	1.79798	0.909091	1.0598	1.03839e-12	1	1
	GM40318	GP1	2.12565	1.44868	2.02479	0	0	0			PSTPIP1	GP1	2.13955	1.46714	1.46714	0.00309351	0.484971	0.343886
	GM40321	GP1	1.52984	1.24275	2.02434	0	0	0			PTAFR	GP1	2.18022	1.32967	1.40659	1.91914e-37	0.992804	1.91101e-06
	GM40348	GP1	1.57187	1.42274	1.54923	0	0	0			PTDSS1	GP1	3.15834	2.24074	1.43178	3.80758e-10	0.181028	1
	GM40349	GP1	1.58457	0.926222	1.8199	0	0	0			PTGER2	GP1	2.3241	1.21978	1.47253	5.7544e-34	0.836013	3.22112e-09
	GM40352	GP1	1.55171	1.35727	2.1876	0	0	0			PTGES2	GP1	2.12361	2.01232	1.43737	6.1984e-10	1	1
	GM40376	GP1	1.50859	1.15902	1.53403	0	0	0			PTGR2	GP1	2.62954	1.40453	1.68966	9.54259e-55	0.35819	0.0135324
	GM40439	GP1	1.51959	1.24965	1.78863	0	0	0			PTGS1	GP1	1.85687	1.03551	1.2551	2.39508e-10	1	1
	GM40447	GP1	1.64119	1.28064	1.69974	0	0	0			PTPN23	GP1	1.65582	1.27473	1.05495	5.45421e-06	0.394072	1
	GM40457	GP1	1.77985	0.934341	1.55406	0	0	5.43521e-239			PTS	GP1	2.2153	1.75691	1.056	0.000837761	0.0703761	1
	GM40515	GP1	2.06341	1.49544	2.39905	0	0	0			PWWP2B	GP1	2.09	2	1.15	3.57668e-10	1	1
	GM40518	GP1	1.79929	1.25865	1.88519	0	0	0			PYDC3	GP1	2.05167	1.12241	1.10123	3.1114e-06	1	1
	GM40544	GP1	2.22814	1.3932	1.86052	0	0	0			PYGL	GP1	1.96417	1.10542	0.951667	1.65697e-07	0.386215	1
	GM40546	GP1	1.76758	1.33199	2.02011	0	0	0			PYM1	GP1	2.29787	1.46809	1.26596	1.93297e-48	1.02012e-06	0.671999
	GM40557	GP1	1.87633	1.40412	2.25712	0	0	0			PYROXD2	GP1	3.39515	2.43434	1.38384	1.53232e-31	1	1.44605e-18
	GM40560	GP1	1.70767	1.06174	1.78065	0	0	0			QK	GP1	1.8797	1.38545	1.12712	3.02105e-41	2.03406e-58	0.98992
	GM40561	GP1	2.30049	1.31721	2.5199	0	0	0			R3HDM1	GP1	2.31	1.66	1.23	5.79264e-19	0.996486	1
	GM40577	GP1	1.64561	1.30597	1.76089	0	0	0			RAB11FIP2	GP1	2.27269	1.17574	1.217	7.1538e-09	1	1
	GM40580	GP1	2.28134	1.38042	2.2983	0	0	0			RAB11FIP4OS1	GP1	2.62447	1.76445	1.36745	2.69653e-20	0.494445	1
	GM40581	GP1	1.79585	0.887417	1.99068	0	0	0			RAB18	GP1	2.19	1.1564	1.092	0.00217188	1	1
	GM40586	GP1	1.64735	1.1579	2.03475	0	3.87737e-267	9.82817e-92			RAB28	GP1	2.04526	1.29569	1.47773	2.76308e-11	9.1949e-06	0.0170763
	GM40603	GP1	1.97474	1.11082	1.53795	0	0	2.96186e-208			RAB30	GP1	3.23077	1.52769	1.77885	6.19018e-09	0.999993	0.998856
	GM40638	GP1	1.77041	1.39348	1.9077	0	0	0			RAB43	GP1	2.06667	1.39677	1.09628	4.33412e-05	0.0623083	1
	GM40667	GP1	1.64096	1.23095	1.54617	0	0	0			RAB6A	GP1	1.89655	1.12644	1.16398	5.48824e-26	1.00765e-12	1.25817e-05
	GM40687	GP1	1.52185	1.12351	1.76837	0	0	0			RAB7B	GP1	2.26966	1.30157	1.1236	2.82438e-54	1.34753e-08	7.26084e-10
	GM40698	GP1	1.77864	1.33083	1.77871	0	0	3.05171e-271			RAB8B	GP1	2.24511	0.954672	1.16532	6.46915e-62	1	0.0212391
	GM40725	GP1	2.25779	1.38809	1.90889	0	0	0			RABAC1	GP1	1.77174	0.923913	0.974348	1.61911e-20	1	1
	GM40784	GP1	1.64744	1.3023	1.55851	0	0	0			RABGAP1	GP1	2.38621	1.72414	1.24138	1.46105e-42	0.792312	0.0581573
	GM40804	GP1	2.11946	1.11445	1.53766	0	0	0			RABGGTA	GP1	2.42045	1.44318	1.07955	4.40675e-51	5.78012e-17	1
	GM40806	GP1	1.50311	1.10032	1.95322	0	0	0			RABIF	GP1	2.20225	1.44944	1.14607	1.62867e-14	0.402095	0.703875
	GM40823	GP1	1.74589	1.36142	1.69246	0	0	0			RAD17	GP1	2.41667	1.40625	1.16667	5.70456e-24	0.958499	1
	GM40921	GP1	1.521	1.48886	1.95451	0	0	0			RAD51B	GP1	2.79596	1.53167	1.16208	1.76795e-27	0.914973	1
	GM40922	GP1	1.5812	1.39713	1.66651	0	0	0			RAD9A	GP1	1.97727	0.977273	1.09091	1.14855e-17	1	1
	GM40925	GP1	1.84461	1.2996	1.66082	0	0	0			RAE1	GP1	2.74892	2.23888	1.66273	1.52348e-11	0.999996	0.995496
	GM40935	GP1	1.63423	1.36816	2.01911	0	0	0			RALGAPA2	GP1	1.73864	1.40909	0.965909	2.10187e-07	0.0790886	1
	GM40955	GP1	1.64625	1.31422	2.27361	0	0	0			RANBP9	GP1	1.71138	1.1016	1.1679	9.9782e-40	0.0924921	0.999997
	GM40960	GP1	1.59779	1.46589	1.85219	0	0	0			RASSF4	GP1	2.59333	1.41153	1.26042	1.15628e-63	1	0.618372
	GM41004	GP1	1.85496	1.27891	1.66442	0	0	0			RAVER1	GP1	2.31765	1.02353	1.32941	7.58271e-50	0.656819	0.22349
	GM41019	GP1	1.61023	1.42705	1.79248	0	0	0			RBBP7	GP1	2.02299	1.01149	1.27418	3.68119e-54	1	1.15566e-26
	GM41027	GP1	1.59333	1.16835	1.83298	0	0	0			RBCK1	GP1	1.82295	1.28503	0.941161	0.00772205	0.927005	1
	GM41029	GP1	1.91491	1.38046	1.72482	0	0	0			RBKS	GP1	2.98882	1.32258	1.23656	1.09098e-90	0.0352038	0.000548322
	GM41030	GP1	1.61726	1.35989	2.12315	0	0	0			RBM18	GP1	2.37113	2.31959	1.51546	4.53061e-26	0.13786	0.0327056
	GM41069	GP1	1.68826	1.39674	1.76365	0	0	0			RBM22	GP1	1.79121	1.32967	1.17582	2.05055e-06	0.891215	0.98111
	GM41111	GP1	1.88861	1.269	1.92392	0	0	0			RBM3OS	GP1	1.73657	1.25253	1.11111	0.000300037	1	1
	GM41112	GP1	1.9007	1.41633	2.47069	0	0	0			RBM42	GP1	1.50132	1.43556	1.12873	0.000242136	0.997603	1
	GM41145	GP1	1.56502	0.972608	1.97438	0	0	0			RBM7	GP1	2.91857	1.76326	1.61064	1.2348e-19	0.999928	0.0605088
	GM41166	GP1	1.55707	1.4625	1.74694	0	0	0			RBMX	GP1	2.77895	1.86316	1.2	2.06253e-21	0.0264659	1
	GM41175	GP1	1.73772	1.40212	1.72978	0	0	0			RBX1	GP1	2.41935	0.989247	1.21505	2.26249e-19	1	0.581762
	GM41177	GP1	1.80015	1.4007	1.50423	0	0	0			RCC2	GP1	2	1.34694	0.97932	1.25241e-10	0.999998	1
	GM41181	GP1	2.01538	1.42523	1.72198	0	0	0			RCCD1	GP1	1.60547	0.978947	1.15789	3.72765e-05	0.993464	0.999995
	GM41192	GP1	1.76307	1.4397	1.69486	0	0	0			RCOR1	GP1	1.8233	1.85577	1.08953	8.46561e-08	0.993677	1
	GM41217	GP1	1.69516	1.00457	1.74641	0	0	2.95144e-291			RDH10	GP1	2.14286	1	1.20163	0.00491738	1	0.982992
	GM41218	GP1	1.64489	1.23217	1.82774	0	0	0			RDM1	GP1	1.98925	1.94624	1.45161	3.56983e-09	0.992243	0.00369419
	GM41263	GP1	1.70714	1.06457	1.54291	0	0	0			RELL1	GP1	1.51773	1.32939	1.274	3.44557e-15	5.03687e-13	2.05548e-25
	GM41301	GP1	1.79751	1.14525	1.7366	0	0	0			RERE	GP1	1.93723	1.10787	1.01438	1.27089e-29	1	0.998029
	GM41302	GP1	1.66588	1.21467	1.54001	0	0	0			REXO1	GP1	3.40986	2.25	1.38043	1.40585e-05	0.999868	0.999852
	GM41306	GP1	1.89926	0.986427	1.59491	0	0	0			RFX1	GP1	1.81633	2.21388	1.19388	1.63525e-41	1	0.117185
	GM41354	GP1	1.57248	1.23179	2.47923	0	0	0			RFX7	GP1	1.79397	1.42729	1.01131	9.09959e-14	1	1
	GM41419	GP1	1.54227	1.08703	1.75722	0	0	0			RFXANK	GP1	1.79203	1.03261	1.02174	2.48812e-14	1	1
	GM41420	GP1	2.15702	1.0219	1.95031	0	0	0			RGAG4	GP1	1.84913	0.891547	0.88054	6.18198e-24	1	1
	GM41428	GP1	1.72874	1.22769	2.0285	0	0	0			RGS1	GP1	2.26592	1.1236	1.42697	1.31354e-47	1	0.031952
	GM41429	GP1	1.90554	1.28694	1.70733	0	0	0			RGS14	GP1	1.72809	0.99392	1.00561	3.46667e-38	1	1
	GM41443	GP1	1.82454	1.45725	2.13457	0	0	0			RIC8B	GP1	2.55319	1.76596	0.968085	3.55376e-09	1	1
	GM41447	GP1	1.69152	0.919659	1.57183	0	0	0			RMDN1	GP1	1.89195	0.922632	1.16719	6.74847e-05	1	0.999993
	GM41459	GP1	1.54763	1.19553	1.68658	0	0	0			RN7S2	GP1	1.99926	1.35988	0.981481	4.56897e-08	1	1
	GM41464	GP1	1.60924	1.28747	1.70497	0	0	1.2008e-299			RNF114	GP1	2.4	1.37778	1.16667	1.96011e-35	0.487524	0.999739
	GM41504	GP1	1.80564	1.27807	2.97786	0	0	0			RNF146	GP1	2.8713	0.975942	1.12652	2.14798e-19	1	0.999998
	GM41507	GP1	1.52045	1.3127	1.54296	0	0	3.9001e-279			RNF150	GP1	1.68132	1.15385	0.934066	0.00763718	1	1
	GM41512	GP1	1.57368	1.34936	1.57645	0	0	0			RNF151	GP1	2	1.33684	1.06316	2.43528e-34	1	1
	GM41527	GP1	1.7616	1.19052	1.8682	0	0	0			RNF170	GP1	2.33333	1.15886	0.952	4.89661e-12	1	1
	GM41530	GP1	2.20278	0.84141	1.70473	0	0	0			RNF20	GP1	1.81319	1.47253	1.32967	2.63783e-10	0.255617	6.43556e-06
	GM41545	GP1	1.62114	1.19194	1.70064	0	0	0			RNF41	GP1	2	1.23656	1	2.6752e-40	6.96441e-08	1
	GM41568	GP1	1.80187	1.17004	2.22787	0	0	0			RNGTT	GP1	1.79516	1.32	1.13788	0.00986663	1	0.756333
	GM41575	GP1	2.05038	1.23252	1.84538	0	2.81475e-279	5.35843e-52			RNU3B1	GP1	4.07292	3.23875	2.22917	3.55193e-08	0.0599548	0.456209
	GM41594	GP1	1.77618	0.947279	1.71356	0	0	3.46925e-201			RNU3B4	GP1	5.34694	2.96939	2.05102	1.91128e-44	0.999828	0.998622
	GM41639	GP1	1.71118	0.846065	1.78558	0	0	0			RNU5G	GP1	1.95652	1.39275	0.945652	1.41205e-12	0.838424	1
	GM41663	GP1	1.63756	1.37907	1.77089	0	0	0			ROM1	GP1	2.4573	1.0983	0.966072	4.07675e-14	0.0919853	1
	GM41694	GP1	1.88972	1.45546	2.86764	0	0	0			RPL26	GP1	1.74157	1.48315	0.898876	0.00463174	1.05751e-09	1
	GM41708	GP1	1.7858	1.3559	1.70835	0	0	0			RPL27A	GP1	2.70624	1.40365	1.33628	8.34599e-114	1.3032e-05	5.48153e-29
	GM41725	GP1	1.56877	1.26983	1.6047	0	0	0			RPL37A	GP1	2.02726	1.60105	1.43417	3.04722e-09	1	0.941092
	GM41741	GP1	2.27771	1.45744	2.44985	0	0	0			RPL7L1	GP1	1.89031	1.25773	1.03093	2.1571e-12	1	1
	GM41745	GP1	1.5089	1.28814	1.50447	0	0	0			RPL9	GP1	3.19871	1.88817	1.16129	9.59232e-64	0.706736	0.0293899
	GM41751	GP1	1.72803	1.29025	1.60362	0	0	1.92823e-203			RPLP1	GP1	2.13855	0.943775	0.833333	2.58595e-12	1	1
	GM41758	GP1	2.18277	1.47753	2.13172	0	0	0			RPLP2	GP1	2.34021	1.6055	1.2268	0.00472291	0.690957	1
	GM41760	GP1	2.15472	1.46405	2.3471	0	0	0			RPRD2	GP1	3.60825	1.48454	1.31931	6.19482e-59	0.0901644	0.908551
	GM41790	GP1	1.64343	1.07109	1.54933	0	0	0			RPS14	GP1	2.77879	1.43954	1.14527	9.08613e-18	1	1
	GM41793	GP1	1.58397	1.2766	1.64606	0	0	0			RPS15	GP1	1.70588	1.50588	1.14118	1.22967e-22	0.0818651	0.000293642
	GM41814	GP1	1.55463	1.0399	1.64915	0	0	0			RPS15A	GP1	1.69254	1.12871	1.44554	0.000503786	1	0.999827
	GM41845	GP1	2.48913	1.3716	3.01372	0	0	0			RPS19	GP1	2.25773	1.82474	1.05155	0.00528665	0.975962	1
	GM41847	GP1	1.7886	1.18487	1.54867	0	0	0			RPS2	GP1	1.85673	1.31597	1.04656	0.00324358	1	1
	GM41865	GP1	1.93763	1.24829	1.65192	0	0	0			RPS29	GP1	2.70285	1.55507	1.54477	4.59397e-05	0.813329	0.42049
	GM41945	GP1	1.80337	1.37199	1.62195	0	0	0			RPS5	GP1	1.66714	1.3592	1.10435	2.84389e-13	0.000208605	0.999959
	GM41977	GP1	1.89846	1.37973	2.21731	0	0	0			RPS6KA3	GP1	1.50575	1.51724	1.13655	3.00765e-07	0.237124	4.42688e-08
	GM41997	GP1	1.81376	1.30015	1.56748	0	0	0			RPS7	GP1	1.86679	1.53706	1.15806	1.07338e-05	0.997958	1
	GM42011	GP1	1.58626	1.1113	2.26382	0	0	0			RRAS	GP1	1.523	1.60821	1.05439	2.84865e-08	0.0173086	0.999995
	GM42018	GP1	1.64287	0.937333	1.71138	0	0	0			RRP12	GP1	2.05435	1.22826	1.03261	2.57224e-46	1	1
	GM42030	GP1	2.16367	1.49669	1.98463	0	0	0			RS1	GP1	1.81818	1.18182	0.965909	2.77803e-47	0.496342	1
	GM42037	GP1	1.65244	1.20374	1.87869	0	0	0			RSAD2	GP1	2.17593	1.31481	1.10716	1.51942e-50	1	1
	GM42054	GP1	1.77228	1.41288	1.57254	0	0	0			RSL1D1	GP1	1.66456	1.33797	1.34766	0.00757073	0.0483477	3.31135e-12
	GM42109	GP1	1.66149	1.0131	1.54879	0	0	0			RTN3	GP1	2.39367	1.21366	1.04468	3.13893e-22	0.791116	1
	GM42128	GP1	1.73615	1.44319	1.56764	0	0	1.77665e-247			RUBCN	GP1	2.60505	1.71579	1.24211	3.9007e-17	1	1
	GM42133	GP1	1.62124	1.40402	1.73133	0	0	0			RUNDC1	GP1	1.8022	1.01099	1	9.98488e-07	1	1
	GM42136	GP1	1.77869	1.32269	1.8351	0	0	0			RUSC2	GP1	2.01176	1.37647	1.19341	1.74397e-51	1.09314e-25	0.00302048
	GM42189	GP1	1.63297	1.19877	1.62127	0	0	0			RUVBL2	GP1	2.18652	1.03371	1	6.67905e-29	1	1
	GM42217	GP1	1.90922	1.16206	1.59889	0	0	0			RXRB	GP1	1.6019	1.29816	1.2643	3.21106e-13	3.23036e-17	1.95761e-35
	GM42279	GP1	1.54119	1.42325	1.63995	0	0	0			S100A10	GP1	2.31959	1.50158	1.15643	0.00438855	0.296648	1
	GM42316	GP1	2.40522	1.23054	1.85082	0	0	0			S1PR2	GP1	1.90588	1.49412	1.23451	3.29398e-35	0.000241824	2.47237e-08
	GM42322	GP1	2.03742	1.16974	1.74109	0	0	0			SACM1L	GP1	1.99025	1.03899	1.41419	2.79673e-05	1	0.766032
	GM42332	GP1	2.01204	1.12181	1.98446	0	0	0			SAMD10	GP1	1.90859	1.0952	1.17944	4.37188e-16	0.0119068	0.999483
	GM42338	GP1	1.59796	1.10274	1.7332	0	0	0			SAMD4	GP1	1.54737	1.28421	0.936842	0.00105698	1	1
	GM42350	GP1	2.47891	1.34918	2.37006	0	0	0			SAMD8	GP1	1.60659	1.33708	1.25843	6.4438e-15	1	4.37786e-33
	GM42352	GP1	2.37977	1.12525	2.73816	0	0	0			SARAF	GP1	2.19149	1.35106	1.20142	8.81679e-05	0.999999	0.323307
	GM42379	GP1	1.82459	1.41428	1.55056	0	0	0			SARS2	GP1	1.80208	1.375	1.30208	0.00761221	1	1
	GM4311	GP1	2.09052	1.1454	2.0201	0	0	0			SASS6	GP1	2.21839	1.44782	1.08046	1.1414e-45	0.0156971	1
	GM4349	GP1	1.59118	1.04119	1.80267	0	0	0			SBDS	GP1	3.02254	1.47423	1.34708	0.000280499	1	1
	GM438	GP1	1.8036	1.48617	1.87849	0	0	0			SCARNA17	GP1	2.35465	1.52984	0.939922	2.17968e-06	0.976032	1
	GM4461	GP1	1.91006	1.45417	2.32689	0	0	0			SCPEP1	GP1	3.42429	1.5332	1.19802	8.53602e-19	0.999969	1
	GM4553	GP1	2.69688	1.46969	2.00063	0	0	0			SDF2	GP1	3.89362	1.6383	1.29787	1.14058e-23	0.817318	0.969189
	GM4872	GP1	2.00014	1.44974	1.60897	0	0	0			SDHAF2	GP1	2.53408	2.22955	1.06584	1.3467e-73	0.0124009	1
	GM5	GP1	1.74773	1.10675	1.80831	0	0	0			SEC11A	GP1	1.53106	0.968085	0.87234	3.62911e-07	1	1
	GM5079	GP1	2.27009	1.36365	2.08548	0	0	0			SEC16A	GP1	1.66044	1.11156	1.06886	3.33628e-08	1	1
	GM5083	GP1	1.61511	0.902013	2.13921	0	0	0			SEC23A	GP1	2.59142	2.07314	1.3389	1.27423e-54	0.0108903	0.000774786
	GM5111	GP1	1.7634	1.4241	1.74077	0	0	0			SEC23B	GP1	1.84536	1.40206	1.45361	3.71714e-11	0.526078	3.90001e-36
	GM5126	GP1	1.72295	1.35756	2.0896	0	0	0			SEC24D	GP1	2.8992	1.51	1.19	3.27143e-33	0.97867	1
	GM5373	GP1	1.74343	1.40636	1.79281	0	0	0			SEC31A	GP1	1.97678	1.70138	0.885513	0.00128963	1	1
	GM5414	GP1	2.54601	1.31525	2.30573	0	0	0			SEC61G	GP1	2.42629	1.57143	1.12381	8.82695e-05	1	1
	GM5468	GP1	1.63485	1.2875	1.73987	0	0	0			SEC62	GP1	2.52348	0.977849	1.55881	8.07882e-05	1	0.999882
	GM5477	GP1	1.8678	1.48748	2.15068	0	0	7.34438e-242			SEMA3B	GP1	2.08128	1.46809	1.39348	8.18883e-32	1	0.000115774
	GM5737	GP1	1.71027	1.20699	1.9164	0	0	0			SENP6	GP1	2.00706	0.925818	0.979112	7.46643e-06	1	1
	GM6637	GP1	1.6644	0.994852	1.62526	0	0	5.47602e-297			SEP10	GP1	1.84863	1.30492	1.17442	1.05073e-06	0.189873	0.915891
	GM6980	GP1	1.65392	1.21646	1.59108	0	0	0			SEP6	GP1	1.90115	0.899955	1.07995	0.00227402	1	1
	GM7020	GP1	1.92202	1.45698	1.98661	0	0	0			SEP9	GP1	1.61446	1.24096	1.0241	2.049e-59	5.1423e-31	1
	GM7102	GP1	2.2916	1.26635	2.11681	0	0	0			SEPW1	GP1	2.31461	1.37079	1.05618	6.97679e-32	8.87848e-22	0.956246
	GM7137	GP1	2.3638	1.41737	2.01616	0	0	0			SERBP1	GP1	1.56036	1.12409	1.26722	0.00364447	0.0275228	3.2734e-05
	GM715	GP1	1.87964	1.21209	1.88724	0	0	0			SERF2	GP1	1.69178	1.5645	1.13609	2.32975e-16	0.999334	0.759242
	GM7271	GP1	1.53877	1.39728	1.95219	0	0	0			SERTAD2	GP1	1.66316	1.18947	1.2	0.000491371	0.999944	1.21774e-06
	GM7334	GP1	1.85432	1.32393	1.65231	0	0	0			SESN1	GP1	1.72917	1.70333	0.885417	1.64799e-05	0.999999	1
	GM7420	GP1	1.7721	1.36728	1.9541	0	0	0			SF1	GP1	2.56667	1.46667	1.21111	4.01091e-19	2.21877e-24	0.850086
	GM7444	GP1	1.79944	1.43479	1.5067	0	0	1.76739e-300			SF3A3	GP1	1.75	1.68478	1.63609	1.85911e-09	0.40626	0.453501
	GM7534	GP1	1.72489	1.40007	1.92815	0	0	0			SGPP1	GP1	1.89224	1.34118	1.05882	2.28115e-27	0.0116537	1
	GM7827	GP1	1.76003	1.41196	1.91006	0	0	0			SGTA	GP1	2.03125	0.94375	0.895833	4.46017e-09	1	1
	GM805	GP1	1.63833	1.14641	1.77331	0	0	0			SGTB	GP1	1.66776	1.60075	1.44179	1.59753e-10	0.427284	3.76734e-05
	GM8363	GP1	1.65754	0.848288	1.65969	0	0	1.86237e-140			SH3BGRL	GP1	1.56467	1.25174	0.938804	0.000795114	1	1
	GM8702	GP1	2.10718	1.3821	1.81506	0	0	1.85974e-289			SH3BP1	GP1	1.78086	1.29722	1.31977	3.23536e-16	0.969557	0.00422139
	GM9376	GP1	2.10963	0.965781	1.54556	0	0	0			SH3BP5L	GP1	1.97889	1.42891	1.06626	5.70945e-06	0.870224	1
	GM9508	GP1	2.66719	1.421	2.58246	0	0	0			SH3GL1	GP1	1.52747	1.23077	1.07692	5.28025e-07	0.999655	1
	GM9631	GP1	1.69935	1.39823	1.915	0	0	0			SIAH1A	GP1	1.77647	1.28235	1.01176	1.48942e-18	1	1
	GM9736	GP1	2.18194	1.19883	2.16353	0	0	0			SIN3B	GP1	1.89708	1.14607	1.02247	4.98268e-10	0.999962	1
	GM9769	GP1	1.63466	1.13371	1.6653	0	0	1.99084e-194			SKA2	GP1	1.76892	1.71466	1.10563	0.000243941	0.863485	0.328108
	GM9881	GP1	3.31485	1.44781	2.35781	0	0	0			SKA3	GP1	2.67287	1.85149	1.23762	1.71213e-41	1	1
	GM9936	GP1	1.77344	1.13603	1.9681	0	0	0			SKIL	GP1	2.20409	1.49636	1.15727	1.95262e-32	6.21827e-23	0.00120992
	GML2	GP1	1.71934	1.14289	1.62048	0	0	0			SLC19A2	GP1	2.71606	1.125	1.42045	1.32176e-39	1	2.6488e-08
	GNAS	GP1	1.53728	1.30536	1.81252	0	0	0			SLC25A19	GP1	1.68478	2.08696	1.06522	5.80977e-23	0.0760486	0.00202399
	GNG4	GP1	1.89733	1.39972	1.80721	0	0	0			SLC25A25	GP1	1.88602	1.2043	1.2043	1.38048e-27	1	0.152639
	GNRHR	GP1	1.6636	1.43693	1.66096	0	0	0			SLC25A3	GP1	1.82835	1.26018	1.32384	2.09543e-18	1	0.567991
	GPA33	GP1	1.53626	1.05732	1.77417	0	0	0			SLC25A37	GP1	1.91262	1.24272	0.932039	1.98464e-131	1	1
	GPAT2	GP1	1.78446	1.34471	1.8686	0	0	0			SLC25A5	GP1	1.68048	1.05857	1.10714	1.40406e-25	3.53583e-24	1.87405e-25
	GPIHBP1	GP1	1.71637	0.95131	2.24353	0	0	0			SLC25A53	GP1	1.93425	1.16092	1.41379	2.58366e-46	0.591525	6.31904e-14
	GPR1	GP1	1.54829	1.44855	1.70474	0	0	0			SLC27A1	GP1	1.75532	0.87234	0.925532	6.44271e-07	1	1
	GPR156	GP1	1.70056	1.43441	1.68389	0	0	0			SLC29A2	GP1	2.53039	1.82352	1.10641	2.16676e-12	0.999859	1
	GPR17	GP1	2.04382	1.45942	2.07611	0	0	0			SLC30A6	GP1	1.55903	1.02348	1.14249	3.72476e-32	1	1.04839e-10
	GPR37L1	GP1	1.69231	1.33686	2.161	0	0	0			SLC35B1	GP1	6.5169	3.77724	3.46047	3.37918e-07	0.913174	0.988497
	GPR68	GP1	1.58531	1.30378	1.87734	0	0	0			SLC35F5	GP1	2.67227	1.44538	1.42151	5.49528e-30	1	0.7208
	GPR75	GP1	1.74569	1.16897	1.59296	0	0	0			SLC35G3	GP1	1.86532	0.96199	0.973721	2.67355e-13	1	1
	GPRC5A	GP1	1.55742	1.30499	1.62254	0	0	0			SLC39A9	GP1	3.56592	2.06079	1.4049	1.39733e-20	0.983861	0.0449928
	GPRC6A	GP1	1.58647	1.34088	1.55327	0	0	0			SLC3A2	GP1	1.78723	1.24468	1.2234	4.86589e-12	0.998411	0.948804
	GPRIN2	GP1	1.63098	1.22583	1.78517	0	0	0			SLC4A1AP	GP1	1.84091	1.43106	1.34091	1.6441e-60	1.58797e-15	8.7388e-38
	GPX5	GP1	1.96392	1.29353	2.52917	0	0	0			SLC9A3R1	GP1	3.67783	1.55435	1.18478	3.29286e-126	0.957375	0.858162
	GRAMD3	GP1	1.69735	1.4962	1.63206	0	0	0			SLFN10-PS	GP1	2.7257	1.17295	1.24195	4.96004e-112	1.43771e-16	5.73433e-20
	GREB1	GP1	1.7065	1.33452	1.73776	0	0	0			SLU7	GP1	2.17187	2.46125	1.0989	4.19825e-23	0.837981	1
	GRHL2	GP1	1.6774	1.33917	1.75891	0	0	0			SLX1B	GP1	2.00636	1.0453	1.35207	2.1403e-23	1	6.98612e-07
	GRHL3	GP1	2.34058	1.46045	2.20578	0	0	0			SMAD7	GP1	2.54532	1.60566	1.66949	5.64237e-10	0.12229	0.16628
	GRM2	GP1	1.68607	1.20994	1.62603	0	0	0			SMARCD2	GP1	1.81978	1	0.912088	3.64505e-14	0.999999	1
	GRM4	GP1	1.85372	1.44371	1.93279	0	0	0			SMC2	GP1	2.35284	1.77867	0.99986	0.000101193	0.999981	1
	GRTP1	GP1	1.60221	1.08806	1.96473	0	0	0			SMC2OS	GP1	2.52304	1.83667	1.03246	3.81563e-13	0.10458	1
	GRWD1	GP1	1.80018	1.27371	3.01962	0	0	0			SMG1	GP1	2.07778	1.46667	1.34267	2.4505e-24	1.37414e-09	0.678519
	GSTA2	GP1	1.81881	1.37992	1.92614	0	0	0			SMIM15	GP1	2.13684	1.56842	1.23158	3.02511e-46	0.163602	1
	GSTM5	GP1	1.7242	1.44606	2.32553	0	0	0			SMIM4	GP1	2.57358	1.10894	1.08802	4.06937e-50	1	1
	GSTT1	GP1	1.69577	1.33579	1.72126	0	0	0			SMIM8	GP1	1.53834	1.08867	1.14784	1.71231e-19	0.991956	5.92881e-12
	GUCY1B2	GP1	1.72731	1.42625	1.7236	0	0	0			SMYD4	GP1	2.04494	0.921348	1.21348	2.79701e-39	1	0.999999
	GUCY2G	GP1	1.72482	1.49621	1.99811	0	0	0			SNAP23	GP1	2.21429	1.11156	1.02639	3.09767e-09	1	1
	GULO	GP1	1.54311	1.46325	1.57677	0	0	0			SNAPC5	GP1	2.53389	2.22875	1.44792	7.04775e-08	0.221705	0.373235
	GXYLT2	GP1	1.59831	1.32713	1.67097	0	0	0			SNHG12	GP1	2.45259	1.72222	1.33274	2.35213e-41	0.041478	0.0381259
	GYLTL1B	GP1	1.67421	1.32896	1.64238	0	0	0			SNHG17	GP1	1.6589	1.32967	1.07692	2.24859e-10	1	1
	H1F0	GP1	2.47702	1.38382	2.70959	0	0	0			SNHG9	GP1	1.84694	1.29592	1.11224	7.35515e-13	1	1
	H2-AB1	GP1	2.43179	1.37488	2.41643	0	0	0			SNORA3	GP1	2.70787	1.35955	1.33708	1.89703e-95	0.0380381	2.92294e-19
	H2-EA-PS	GP1	1.77204	1.08418	1.63838	0	0	0			SNORA64	GP1	1.95426	1.32017	1.0499	3.7363e-17	1	1
	H2-K1	GP1	1.85046	1.25695	1.82511	0	0	2.76596e-68			SNORA65	GP1	1.94681	1	1.13773	0.00172688	1	1
	H2-M10.1	GP1	2.55673	1.47431	1.8036	0	0	0			SNORA73A	GP1	2.12213	1.87185	1.19882	5.07408e-06	1	0.999503
	H2-M11	GP1	1.68705	1.29676	2.60972	0	0	0			SNORA73B	GP1	2.07642	1.83153	1.173	0.00401431	1	1
	H2-M9	GP1	1.54663	1.39907	2.12636	0	0	0			SNORA78	GP1	1.89514	1.32292	1.13542	1.55309e-25	1	1
	HAPLN3	GP1	1.89849	1.2925	2.20304	0	0	0			SNORD110	GP1	1.75556	1.57778	1.2	0.00150094	0.997303	0.0257345
	HAS1	GP1	1.76322	1.34298	1.79147	0	0	0			SNORD15A	GP1	2.36487	1.28846	1.18269	0.000641099	1	1
	HAS2OS	GP1	1.8375	1.40989	1.58013	0	0	5.50741e-279			SNORD15B	GP1	2.75874	1.44211	1.22105	4.01928e-43	0.9345	0.513282
	HBA-X	GP1	3.4978	1.36929	2.30959	0	0	0			SNORD22	GP1	1.80645	1.25806	1.2572	8.26129e-19	0.81635	0.00458549
	HC	GP1	1.79979	1.39507	2.23898	0	0	0			SNORD35B	GP1	1.69271	1.09955	1.2205	4.88761e-05	1	5.33559e-18
	HCAR1	GP1	2.57913	1.35731	3.04345	0	0	0			SNORD45B	GP1	1.88125	1.39191	1.5659	1.56748e-05	1	0.187292
	HCN2	GP1	1.64169	1.43729	1.83566	0	0	0			SNORD47	GP1	1.92516	1.14446	1.40605	5.19771e-26	0.0209308	0.986267
	HDAC10	GP1	1.83287	1.22344	2.21502	0	0	0			SNORD57	GP1	1.77528	1.64045	1.10112	1.50336e-07	0.0193955	0.999759
	HDC	GP1	1.57264	1.03447	1.50989	0	0	0			SNORD61	GP1	2.74737	1.86316	1.21053	4.15401e-14	0.0264659	0.99994
	HEBP2	GP1	1.52023	1.38483	2.12267	0	0	0			SNORD83B	GP1	2.2983	1.34745	1.12524	4.64573e-05	1	1
	HEPACAM	GP1	1.81939	1.36197	2.16055	0	0	0			SNORD88A	GP1	1.67327	1.06693	1.51485	5.06871e-10	0.934035	0.756044
	HGD	GP1	1.55361	1.29155	1.52133	0	0	0			SNORD88C	GP1	1.67327	1.06693	1.51485	5.06871e-10	0.934035	0.756044
	HGFAC	GP1	1.51336	1.02513	1.69749	0	0	0			SNORD93	GP1	1.81763	1	1.02222	6.04556e-25	1	1
	HIF3A	GP1	1.63995	1.25348	1.60376	0	0	0			SNRNP40	GP1	1.68464	1.30435	1.18478	3.49021e-06	0.999985	0.80186
	HKDC1	GP1	1.59692	1.37763	1.79185	0	0	0			SNRNP48	GP1	1.53801	1.0143	1.18918	2.45301e-11	1	0.965934
	HLF	GP1	1.76563	1.46684	1.70194	0	0	0			SNW1	GP1	2.02048	1.60825	1.29608	0.00262845	1	1
	HNF1A	GP1	1.72061	1.18891	1.93989	0	0	0			SNX1	GP1	1.73878	1.35714	1.26204	9.12328e-13	0.965957	0.0043888
	HNF1AOS1	GP1	1.73211	1.42689	2.03114	0	0	0			SNX10	GP1	1.79717	0.927677	1.0233	2.23343e-15	1	1
	HOMER2	GP1	1.82124	1.44927	2.31814	0	0	0			SNX33	GP1	1.84258	0.956989	1.1828	2.00466e-05	1	0.0153811
	HOXA4	GP1	1.54278	1.20261	1.90396	0	0	0			SNX9	GP1	1.98913	1.6413	1.13043	7.37671e-23	0.898907	0.799236
	HPD	GP1	2.25969	1.22778	2.2002	0	0	0			SOD2	GP1	1.60241	1.43373	1.21687	7.33321e-12	6.27808e-16	2.7156e-36
	HRC	GP1	1.62527	1.03154	1.67271	0	0	1.48722e-282			SORBS3	GP1	3.05535	1.8016	1.18033	0.000433894	1	1
	HRG	GP1	1.65742	1.3286	1.93786	0	0	0			SOS2	GP1	2.09278	1.26804	1.17526	8.91658e-18	1	1
	HS3ST1	GP1	1.67868	1.31434	1.82422	0	0	0			SOWAHC	GP1	1.8913	1.1087	1.28261	8.49541e-07	1	0.115849
	HS3ST3B1	GP1	2.09274	1.47374	2.02879	0	0	0			SP100	GP1	1.92199	1.33875	1.071	4.49443e-13	0.775869	1
	HSD17B13	GP1	2.26128	1.46638	1.90367	0	0	0			SP4	GP1	3.18074	2.23834	1.10979	9.90403e-75	0.0144063	1
	HSF4	GP1	1.9389	1.45794	3.63275	0	0	0			SPATA1	GP1	2.33064	1.60638	1.32936	7.84675e-12	0.103564	0.0807596
	HSPA12A	GP1	1.65292	1.22999	1.67828	0	0	0			SPATA2	GP1	2.51064	1.54553	1.42553	2.47958e-53	0.830439	0.0715478
	HSPA12B	GP1	1.7755	1.13005	1.67454	0	0	0			SPATA5	GP1	1.95736	1.10417	1.48917	5.05565e-09	0.30204	3.95985e-07
	HSPB3	GP1	1.6736	1.35836	1.82209	0	0	2.13354e-202			SPATA6	GP1	2.57117	1.81905	1.2047	4.17822e-05	0.999995	1
	HSPG2	GP1	1.61699	1.23896	1.81104	0	0	0			SPG11	GP1	2.52617	1.4337	1.37595	9.3729e-18	1	4.17096e-06
	HTR3A	GP1	1.7235	1.32525	2.30221	0	0	0			SPG7	GP1	2.06316	1.69263	1.32632	1.3596e-16	1	0.177226
	HTR4	GP1	1.54541	1.23289	1.55113	0	0	0			SPHK2	GP1	2.9189	1.79529	1.43074	5.06456e-76	0.987489	0.000475297
	HYKK	GP1	1.87699	1.48407	1.57009	0	0	0			SPINK10	GP1	1.9902	1.16667	0.960784	5.02128e-07	7.86965e-05	1
	HYMAI	GP1	1.60349	1.24451	1.86041	0	0	0			SPTSSA	GP1	1.74521	1.32548	1.20221	4.15125e-36	8.66597e-27	9.05393e-07
	ID3	GP1	1.54441	1.1929	2.30697	0	0	0			SRA1	GP1	2.22858	1.55457	1.08451	6.0779e-44	0.100665	0.274899
	IER5L	GP1	2.08092	1.42153	2.67397	0	0	0			SRCAP	GP1	2.2886	1.59385	1.13687	5.58626e-10	1	0.999971
	IFI27L2B	GP1	1.91747	1.42496	2.45397	0	0	0			SRD5A3	GP1	2.72957	1.11536	1.09783	1.51269e-08	0.999999	0.979973
	IFITM10	GP1	1.97877	1.47618	2.15896	0	0	0			SREBF1	GP1	1.65957	1.25532	1.04255	9.83225e-11	1	1
	IFNA6	GP1	2.07196	1.39046	2.24106	0	0	0			SRP19	GP1	3.79103	4.23473	1.62027	1.82842e-28	0.0710709	0.241486
	IFNL3	GP1	1.53145	0.927236	1.69464	0	0	0			SRP54A	GP1	2.61331	1.90894	1.36791	5.38343e-30	1	1
	IGF2BP2	GP1	1.79775	1.46152	1.9906	0	0	0			SRP54B	GP1	3.73092	2.01905	1.33333	1.03038e-39	1	0.993715
	IGFBP5	GP1	1.76736	1.31435	2.0694	0	0	0			SRP72	GP1	1.70727	1.24719	1.25843	2.44931e-42	1	0.0920085
	IGFBP7	GP1	1.58386	1.28185	1.51888	0	0	0			SRRD	GP1	3.03443	1.03731	1.2102	6.71575e-42	1	1
	IGSF3	GP1	1.51285	1.21461	1.65678	0	0	0			SRSF1	GP1	1.58139	1.43927	0.95707	1.29943e-09	0.928801	1
	IL12A	GP1	2.09412	1.37201	1.91635	0	0	0			SRSF10	GP1	1.53608	1.24742	0.969072	5.81835e-09	0.999998	1
	IL17B	GP1	1.74453	1.30045	2.04326	0	0	0			SRSF5	GP1	3.2043	1.46237	1.37634	3.84144e-48	0.749666	1.3585e-30
	IL17RB	GP1	1.56549	0.954615	2.11382	0	0	0			SRSF6	GP1	2.60227	1.16667	1.42045	8.2703e-76	0.999267	1.43352e-16
	IL1A	GP1	1.50461	1.25512	1.58642	0	0	0			SSB	GP1	1.6275	1.29161	1.18307	4.43098e-11	0.00114379	0.490969
	IL22RA1	GP1	2.27966	1.44599	2.17601	0	0	0			SSMEM1	GP1	1.88603	1.14886	1.14927	3.7724e-10	1	1
	IL27RA	GP1	1.55084	1.32129	2.00886	0	0	0			SSNA1	GP1	2.57708	1.06995	1.05844	1.42157e-31	1	0.66185
	IL34	GP1	1.79283	1.25257	1.97016	0	0	0			SSPO	GP1	1.60211	0.939903	1.08943	6.27806e-07	1	1
	IL9	GP1	1.76825	1.44313	2.76669	0	0	0			SSR2	GP1	1.90805	1.24138	1.11494	1.4244e-16	1	1
	ILTIFB	GP1	1.86978	1.28992	1.63639	0	0	0			SSRP1	GP1	2.09783	1.34637	1.4382	1.39404e-65	0.000506829	0.0713729
	IMMT	GP1	1.58259	1.27494	1.67323	0	0	0			ST13	GP1	3.165	1.11458	1.32278	3.4734e-69	0.999999	0.000130238
	INHBA	GP1	1.87897	1.34919	1.93538	0	0	0			STAP1	GP1	2.32811	1.23098	1.06312	1.16547e-57	1	0.98714
	IQCF1	GP1	1.50557	1.27558	1.949	0	0	0			STAT1	GP1	2.26222	0.935437	1.13353	9.23502e-14	1	1
	IQCF3	GP1	1.61606	1.41379	1.76268	0	0	0			STAT2	GP1	2.72881	1.18721	1.23587	1.89913e-26	1	0.112535
	IQCH	GP1	1.81061	1.4224	1.78833	0	0	0			STK11	GP1	1.68047	1.35519	1.24419	1.36897e-52	7.40501e-31	4.0645e-07
	IQSEC1	GP1	1.56956	1.2392	1.63897	0	0	0			STK16	GP1	1.65909	1.48864	1.04545	7.97168e-17	0.99999	1
	IQSEC3	GP1	1.64103	1.39588	1.84488	0	0	0			STK19	GP1	2.01149	0.91954	1.16092	1.03223e-09	1	0.0525316
	IRS1	GP1	1.90336	1.4897	1.95886	0	0	0			STK38	GP1	2.75725	1.54263	1.41256	4.16171e-48	0.0437351	2.4238e-14
	ISG15	GP1	1.96629	1.11678	1.90021	0	0	4.11261e-176			STK4	GP1	1.96355	1.25933	1.41002	3.60084e-31	0.9997	4.42547e-06
	ISLR	GP1	1.54401	1.27956	1.88043	0	0	0			STRN3	GP1	2.85301	2.1039	1.38587	7.75834e-36	0.451889	1
	ISOC2B	GP1	1.52835	1.01751	2.14244	0	0	0			STX12	GP1	2.16488	1.84401	1.2774	1.22943e-07	0.326308	0.999881
	ITGA11	GP1	1.64771	1.47942	2.16219	0	0	0			STX5A	GP1	2.55208	2	1.11292	0.000390272	0.671155	1
	ITGA2B	GP1	2.32806	1.29811	2.23379	0	0	0			SUMO1	GP1	2.58508	1.13861	1.17809	7.55283e-06	1	1
	ITGA9	GP1	1.60652	1.20872	1.8175	0	0	0			SUPT6	GP1	3.83333	1.5625	1.29167	1.68935e-21	1	0.00977654
	ITGB3	GP1	2.0047	1.38072	1.87583	0	0	0			SUPT7L	GP1	1.88119	1.23762	1.15842	7.11062e-05	1	1
	ITGB4	GP1	1.783	1.30066	2.27748	0	0	0			SURF1	GP1	1.63355	1.16484	0.97685	1.20042e-30	8.10485e-08	0.999769
	ITIH3	GP1	1.6843	1.48557	1.90237	0	0	0			SURF2	GP1	1.82638	1.10638	0.96695	2.98611e-29	0.969924	0.999968
	ITSN1	GP1	1.62459	1.14977	1.61444	0	0	0			SUV39H1	GP1	2.10714	1.09524	1.09524	3.55059e-72	1.64085e-11	0.93312
	IYD	GP1	1.81028	1.21198	1.6201	0	0	0			SUV420H2	GP1	1.67728	1.60215	0.88172	3.62336e-13	1	1
	JAG2	GP1	1.56298	1.21213	1.80754	0	0	0			SUZ12	GP1	1.73788	1.92819	0.930851	3.36023e-19	0.967508	1
	JAM3	GP1	1.65407	1.41589	1.78944	0	0	0			SWSAP1	GP1	2.07	1.24987	1.0596	0.000335899	0.0257163	1
	JOSD2	GP1	1.88956	1.15335	2.2935	0	0	1.34629e-125			SWT1	GP1	3.07039	1.88193	1.48547	7.83237e-37	0.128448	1.34406e-13
	KALRN	GP1	1.579	1.38522	1.78834	0	0	0			SYNGR4	GP1	1.61722	1.20478	1.15051	0.000973779	1	1
	KANK3	GP1	1.6642	1.44023	1.60692	0	0	0			SZRD1	GP1	2.01087	1.09783	1.35203	6.20174e-08	1	4.00074e-19
	KAZALD1	GP1	1.55511	1.26531	2.67864	0	0	0			TACC3	GP1	2.4957	1.28012	1.16179	7.37304e-58	0.0938922	1
	KCNA5	GP1	1.7809	0.79336	1.94719	0	0	0			TAF6	GP1	2.20357	2.11363	1.47279	9.25136e-11	0.447812	0.234916
	KCNAB3	GP1	1.61348	1.47247	2.62625	0	0	0			TAF9	GP1	2.5149	1.49776	1.31893	9.71693e-22	0.733475	0.824482
	KCNE1	GP1	1.72357	1.41634	2.36363	0	0	0			TAL1	GP1	1.88764	1.40404	1.34442	1.04439e-09	0.980118	0.155568
	KCNF1	GP1	1.81595	1.29347	2.56598	0	0	0			TAPBPL	GP1	2.58427	1.34787	1.2809	2.91772e-30	2.40668e-28	0.00994533
	KCNG2	GP1	2.01208	1.49891	2.28197	0	0	0			TATDN2	GP1	1.80224	1.44861	1.24208	1.39077e-104	5.48248e-74	2.14362e-32
	KCNG3	GP1	1.70779	1.39553	1.56902	0	0	0			TBC1D10C	GP1	1.64758	1.68182	1.125	3.09024e-14	0.724641	1
	KCNIP1	GP1	1.60939	1.32733	1.7837	0	0	0			TBC1D2	GP1	1.73256	1.99349	1.11628	1.69398e-06	0.966568	1
	KCNIP3	GP1	1.75995	1.35622	2.04188	0	0	0			TBC1D8	GP1	2.23656	1.24731	1.21505	7.10482e-32	0.999998	0.662262
	KCNJ1	GP1	1.8106	1.23541	2.00042	0	0	0			TBP	GP1	3.51881	1.47525	1.14851	5.74566e-52	1	1
	KCNJ5	GP1	1.94235	1.39461	1.93297	0	0	0			TCEB3	GP1	1.8782	1.89888	1.37978	1.33193e-18	0.0275202	1.42036e-14
	KCNJ6	GP1	1.53016	1.24879	1.58766	0	0	0			TCF7L2	GP1	2.49929	1.04099	1.11702	9.60581e-39	1	1
	KCNJ9	GP1	1.85462	1.0541	1.62467	0	0	0			TDG	GP1	1.73933	0.999401	1.03371	1.95534e-08	1	1
	KCNK16	GP1	1.98357	1.32926	1.64644	0	0	0			TECPR1	GP1	2.12644	1.47126	1.34483	4.65828e-48	7.64527e-20	2.16657e-20
	KCNK5	GP1	1.62006	1.24146	1.5264	0	0	0			TEFM	GP1	2.85417	2.46875	1.22917	6.82694e-34	0.176643	0.999922
	KCNK9	GP1	1.68275	1.26318	1.6892	0	0	0			TEP1	GP1	1.66114	1.60606	1.32323	0.000204922	0.0276828	0.756569
	KCNMB3	GP1	1.60244	1.17886	1.64973	0	0	0			TFE3	GP1	1.89655	1.13793	1.08046	9.47147e-13	0.633004	1
	KCNN1	GP1	2.11447	1.42219	2.4138	0	0	0			TGS1	GP1	2.9562	2.82681	1.36364	6.07216e-11	1	1
	KDELR1	GP1	1.71241	1.29431	2.27565	0	0	2.14824e-246			THAP3	GP1	1.87015	1.22016	1.37981	0.000905482	0.718424	0.23033
	KHDC3	GP1	1.94072	1.11939	1.69269	0	0	7.12156e-277			THAP4	GP1	1.61945	0.918836	1.03369	2.2314e-05	1	1
	KIF26A	GP1	1.59756	1.18845	1.71182	0	0	0			THBD	GP1	2.14981	1.34831	1.03625	6.24451e-105	1.14967e-29	5.99416e-08
	KIF27	GP1	1.81115	1.4801	1.89232	0	0	0			THBS1	GP1	1.68237	2.24385	1.18889	0.00323819	0.0117427	1
	KIF5A	GP1	1.78709	1.32165	2.16154	0	0	0			TIAL1	GP1	1.86667	1.74444	1.26667	1.03634e-22	0.894995	1
	KIF7	GP1	1.50454	1.17118	1.8667	0	0	0			TIMM10B	GP1	2.22587	1.25085	1.20571	7.38381e-32	0.753548	0.952851
	KLB	GP1	1.67862	1.20944	1.66678	0	0	0			TIMM17B	GP1	1.89535	1.0814	1.18605	8.59452e-28	0.406906	0.093645
	KLC3	GP1	1.51027	1.28883	2.105	0	0	0			TIMM44	GP1	1.91954	1.03448	1.03448	8.66142e-07	1	1
	KLF17	GP1	1.56616	1.22071	2.12472	0	0	0			TIMM8B	GP1	2.64646	1.77737	1.05051	1.47253e-28	1	1
	KLHDC7B	GP1	2.12741	1.09558	2.28596	0	0	0			TK1	GP1	1.54255	1.37234	1.11702	0.00143564	0.845764	0.179162
	KLHL30	GP1	1.68286	1.45335	1.92757	0	0	0			TK2	GP1	1.98155	1.71079	1.19333	2.79393e-46	0.217119	0.0472552
	KLHL38	GP1	1.78308	1.24714	1.6901	0	0	0			TKFC	GP1	2.41053	1.57895	1.06316	5.25001e-20	1	1
	KLK12	GP1	1.89311	1.12757	1.97001	0	0	0			TLDC1	GP1	2.56529	1.0325	1.38376	0.00257654	1	1
	KLK1B1	GP1	2.29224	1.47033	2.22715	0	0	0			TLE3	GP1	1.92784	1.66997	1.12371	4.03406e-11	0.0100122	0.473633
	KLK1B11	GP1	1.74947	1.20037	1.52966	0	0	0			TLE4	GP1	2.49958	1.22917	1.20833	1.3214e-09	0.99744	0.999921
	KLK1B16	GP1	1.85251	1.28387	1.95329	0	0	0			TMA16	GP1	2.14586	1.27547	1.43904	3.17621e-07	0.299239	6.19493e-25
	KLK1B22	GP1	1.95674	1.33817	2.4556	0	0	0			TMED1	GP1	1.72727	1.72727	1.27273	8.38707e-06	0.226789	0.999993
	KLK1B3	GP1	1.91634	1.45868	3.08063	0	0	0			TMED10	GP1	3.15464	1.73196	1.30928	1.17447e-16	1	0.998462
	KLK1B7-PS	GP1	1.676	1.24323	1.82162	0	0	0			TMED7	GP1	1.87505	1.75959	0.969072	0.000242642	0.994236	1
	KLK7	GP1	1.83882	1.42951	2.051	0	0	0			TMEM141	GP1	1.51678	1.41379	1.13793	1.7112e-17	2.86367e-51	0.998501
	KLRG1	GP1	1.65032	1.04276	1.70269	0	0	0			TMEM175	GP1	2.90625	1.21875	1.1875	2.08327e-77	1	0.00039299
	KNCN	GP1	1.52754	1.08219	2.00278	0	0	0			TMEM176A	GP1	1.94789	1.37736	1.02201	8.55836e-22	0.0439888	1
	KNG2	GP1	1.6101	1.32495	1.79567	0	0	0			TMEM194	GP1	2.1018	0.954389	0.98656	4.94511e-12	1	1
	KPNA7	GP1	1.53588	1.25443	1.73046	0	0	0			TMEM209	GP1	2.0495	1.09901	1.0495	0.000898013	1	1
	KRT12	GP1	1.8679	1.16209	1.50537	0	0	0			TMEM222	GP1	1.87832	1.30666	1.4459	1.07734e-05	3.50205e-08	6.20766e-10
	KRT19	GP1	1.65347	1.28174	2.40788	0	0	0			TMEM238	GP1	1.58427	1.51685	0.94382	0.000868882	1	1
	KRT27	GP1	1.85472	1.30258	2.01601	0	0	0			TMEM256	GP1	3.20151	1.15348	1.34087	5.96697e-80	6.78736e-34	2.31358e-29
	KRT6A	GP1	1.88686	1.14551	1.87941	0	0	0			TMEM30C	GP1	2.18085	1.2766	1.30851	1.76533e-05	0.000142922	1
	KRT7	GP1	1.54705	1.01358	1.55744	0	0	0			TMEM33	GP1	3.13131	2.38191	1.56125	1.67862e-11	0.185853	0.0170455
	KRT71	GP1	1.76681	1.14933	2.11674	0	0	0			TMEM43	GP1	2.30341	1.03907	1.14298	5.82157e-09	1	1
	KRT72	GP1	1.74613	1.49383	2.33168	0	0	0			TMEM50A	GP1	2.21801	1.44316	1.20241	2.2488e-67	0.00609344	0.0624486
	KRT74	GP1	1.6346	1.34439	1.89199	0	0	0			TMEM55A	GP1	1.95783	1.71687	1.27149	0.000281876	0.999961	1.21685e-06
	KRT8	GP1	1.74791	1.19452	2.40394	0	0	0			TMEM57	GP1	1.83721	1.04651	1.2093	1.60393e-24	0.387967	1
	KRT81	GP1	1.61866	1.2254	2.5915	0	0	0			TMEM60	GP1	1.68367	1.29565	1	4.3773e-07	1	1
	KRTAP12-1	GP1	1.91306	1.42118	1.51565	0	0	0			TMEM80	GP1	2.27987	1.62136	0.883495	2.45791e-06	1	1
	L1TD1	GP1	1.71169	1.33388	2.33532	0	0	0			TMF1	GP1	2.46065	1.34409	1.05376	2.76338e-64	0.599223	1
	L3HYPDH	GP1	1.86851	1.37321	1.86473	0	0	0			TMLHE	GP1	1.68605	0.953488	1.06977	8.52324e-14	1	0.437623
	LACTBL1	GP1	1.71983	1.30885	2.38284	0	0	0			TNFRSF14	GP1	2.1169	1.50779	1.40794	1.43769e-13	0.0355887	3.20555e-11
	LAO1	GP1	1.8358	1.36775	1.80232	0	0	0			TNFRSF1A	GP1	2.17067	1.41111	1.09467	1.49931e-48	5.29449e-18	1
	LARP6	GP1	2.03765	1.41275	2.46064	0	0	0			TNFRSF26	GP1	3.67	2.01987	1.62973	2.80657e-33	0.0458318	0.869672
	LCN10	GP1	1.92922	1.36846	3.23853	0	0	0			TNFSF12	GP1	1.57471	1.16092	0.942529	1.71669e-15	0.941763	1
	LCN4	GP1	1.65686	1.42259	1.6538	0	0	0			TNFSFM13	GP1	1.57471	1.16092	0.942529	1.71669e-15	0.941763	1
	LCN6	GP1	2.84727	1.46684	3.10907	0	0	0			TNIP1	GP1	1.67045	1.09091	0.931818	3.56787e-36	1	1
	LECT1	GP1	1.50466	1.1692	1.67011	0	0	0			TNKS1BP1	GP1	2.04444	1.13333	0.932889	7.51434e-31	0.437626	0.999921
	LEF1	GP1	1.67603	1.43498	1.93525	0	0	0			TNNC1	GP1	1.8297	1.43397	1.26723	5.14661e-60	4.39947e-09	1.52988e-07
	LEFTY2	GP1	1.6948	1.03463	1.98508	0	0	0			TOE1	GP1	2.91489	1.80851	1.05319	1.64756e-17	1	1
	LENG9	GP1	2.83679	1.46882	1.55958	0	0	3.64734e-127			TOM1	GP1	2.05431	1.40459	1.32472	0.00116035	1	4.67941e-05
	LEP	GP1	1.70408	1.35104	1.71194	0	0	0			TOM1L2	GP1	2.15833	1.29708	1.16667	7.64101e-23	1	1
	LFNG	GP1	1.55114	1.21825	1.51165	0	0	2.76625e-129			TOMM34	GP1	1.79968	1.39071	1.48927	7.29155e-38	0.0625166	6.33246e-28
	LGALS12	GP1	2.11797	1.3455	2.14738	0	0	0			TOMM6OS	GP1	2.04096	1.34002	0.968939	0.000674475	1	1
	LGALS2	GP1	1.52887	1.3424	1.90078	0	0	0			TOMM70A	GP1	4.22991	2.33645	1.51402	3.09844e-08	1	1
	LGALSL	GP1	1.71637	1.48247	2.13275	0	0	0			TOP3A	GP1	3.36712	2.41779	1.55843	7.71964e-83	0.315826	0.933644
	LGI2	GP1	1.55855	1.44608	2.00661	0	0	0			TOP3B	GP1	2.33428	1.59593	1.45513	0.0026275	0.999982	1
	LIF	GP1	1.75261	1.22506	1.98191	0	0	0			TOR4A	GP1	1.76431	1.2249	1.25862	0.00640667	1	0.997535
	LIG1	GP1	1.61198	1.15793	1.63898	0	0	0			TPD52	GP1	2.07446	1.5897	1.18733	0.000537182	1	1
	LIMCH1	GP1	1.58552	1.28839	1.73081	0	0	0			TPD52L2	GP1	2.53977	1.47126	1.28736	4.57564e-76	7.24726e-13	2.20768e-18
	LIN28B	GP1	1.51722	1.41518	1.57573	0	0	0			TPGS1	GP1	2.41935	1.18882	1.51613	2.62565e-16	0.84213	0.999992
	LIN7B	GP1	1.514	1.39044	1.62657	0	0	1.39606e-280			TPM4	GP1	2.51314	1.9271	1.40857	1.87931e-20	0.920607	0.999987
	LIPH	GP1	1.67129	1.34356	1.94317	0	0	0			TRAPPC11	GP1	1.81552	1.01065	1.03086	1.65516e-26	1	1
	LLPH-PS2	GP1	1.82384	1.35372	1.9534	0	0	0			TRAPPC9	GP1	1.95892	1.2851	1.06698	1.81633e-12	0.966913	1
	LMNTD1	GP1	1.65842	1.45481	2.02148	0	0	0			TRIM12A	GP1	6.05539	2.63849	2.05698	4.43811e-151	0.0306931	0.0754872
	LNCBATE1	GP1	1.56564	1.46671	1.5989	0	0	0			TRIM41	GP1	2.9798	1.09091	1.0303	1.5086e-91	1	1
	LNCENC1	GP1	1.58069	1.34843	1.76816	0	0	0			TRIM66	GP1	2.60831	1.34836	1.33731	1.36177e-59	0.135826	1.00882e-17
	LOC101055939	GP1	1.73341	1.44194	1.89873	0	0	0			TRMT10A	GP1	3.5124	1.39252	1.01695	2.21018e-66	1	1
	LOC101055953	GP1	1.54055	1.48244	2.28384	0	0	0			TRMT10C	GP1	2.32892	1.454	1.3042	6.52754e-44	0.276509	0.952446
	LOC101056001	GP1	1.73834	1.12076	1.51255	0	0	0			TRMT61B	GP1	2.26263	1.31313	1.0202	0.000236063	1	1
	LOC102631679	GP1	2.02167	1.38665	1.72139	0	0	0			TRNT1	GP1	2.40066	1.26752	1.26752	6.94538e-07	1	1
	LOC102631930	GP1	1.78196	1.46111	2.67308	0	0	0			TROVE2	GP1	2.43299	1.60825	1.26804	9.46922e-18	0.753934	1.05448e-06
	LOC102632142	GP1	1.57614	0.969304	1.7302	0	0	0			TRP53I13	GP1	2.03542	1.18369	1.18752	9.99844e-57	0.00427991	0.587718
	LOC102632594	GP1	1.5016	1.28193	2.03788	0	0	0			TSC22D4	GP1	1.5914	1.44932	1.12645	1.33983e-07	9.25386e-33	1
	LOC102632690	GP1	2.18278	1.4354	2.24946	0	0	0			TSN	GP1	2.41228	2.0864	1.05976	2.5353e-33	0.969866	1
	LOC102633274	GP1	2.02212	1.1954	1.77342	0	0	0			TSPYL2	GP1	1.64378	1.31502	1.1616	5.61216e-09	2.63196e-08	1
	LOC102633677	GP1	1.53378	1.2284	1.5206	0	0	0			TTC14	GP1	2.44792	2.45208	1.39583	5.48582e-19	0.995926	1
	LOC102634887	GP1	2.03975	1.19416	1.91297	0	0	0			TTC19	GP1	1.96739	0.944493	1.03261	2.88873e-19	1	1
	LOC102635638	GP1	1.71707	1.40442	1.71974	0	0	0			TTC23	GP1	1.92611	1.52195	1.09756	2.32487e-15	0.41914	1
	LOC102635801	GP1	1.52268	1.29708	2.22519	0	0	0			TTC39C	GP1	2.13684	1.57895	0.968421	0.00709739	0.999999	1
	LOC102636367	GP1	1.88937	1.36694	2.24728	0	0	0			TTC9C	GP1	2.37298	1.98495	1.4196	0.00568465	1	0.869877
	LOC102636563	GP1	1.85604	1.28094	1.51193	0	0	1.88034e-278			TTK	GP1	1.86847	0.897715	0.958923	8.13749e-25	1	1
	LOC102637336	GP1	1.84824	1.36194	1.72909	0	0	0			TTPAL	GP1	1.603	1.17538	0.943611	5.00066e-25	0.114054	1
	LOC102637491	GP1	1.78943	0.953223	1.68004	0	0	6.0666e-268			TUBA1A	GP1	2.21349	1.5	1.34744	3.63064e-49	1.48956e-23	6.56205e-11
	LOC102638085	GP1	1.64726	1.47634	1.84868	0	0	0			TUBA1B	GP1	2.23589	1.72489	1.16136	0.000145176	0.635176	0.987492
	LOC102638268	GP1	1.55213	1.02212	1.58724	0	0	0			TUBB5	GP1	2.44095	1.52041	1.22449	3.40445e-07	0.999544	1
	LOC102639143	GP1	1.54609	1.29962	1.79086	0	0	0			TUBD1	GP1	1.70404	1.13229	1.03139	1.86584e-15	0.565795	1
	LOC102639987	GP1	1.50245	1.3133	2.19634	0	0	0			TUG1	GP1	2.18057	1.22752	1	7.48841e-15	1	1
	LOC102640771	GP1	1.63843	1.08733	1.71006	0	0	0			TUSC1	GP1	1.86022	1.36631	1.3871	3.28907e-06	2.06622e-14	0.999391
	LOC102640779	GP1	2.05991	1.08378	1.8164	0	0	0			TVP23B	GP1	1.8696	0.934066	1.02198	3.87565e-08	1	1
	LOC105242581	GP1	1.68332	1.28533	1.72754	0	0	0			TWF2	GP1	1.76667	1.47733	0.977778	2.89511e-58	1.40256e-11	0.999996
	LOC105242790	GP1	1.5523	1.13739	1.6858	0	0	0			TXN2	GP1	2.17514	1.42545	1.20301	1.31706e-15	1	0.999999
	LOC105243053	GP1	1.56981	1.1651	1.58038	0	0	0			TXNDC11	GP1	2.12113	1.09005	1.25067	4.36603e-06	1	1
	LOC105243866	GP1	1.78657	1.31718	1.88073	0	0	0			TXNDC9	GP1	2.54085	1.48865	1.38965	5.87608e-47	0.00886832	0.309547
	LOC105243964	GP1	1.55346	1.2579	1.65055	0	0	0			TYW1	GP1	2.92952	1.44912	1.25104	5.01051e-06	1	1
	LOC105244124	GP1	1.61731	1.4205	2.01233	0	0	0			UAP1	GP1	2.17172	1.09091	1.27192	6.73369e-07	1	0.999969
	LOC105244251	GP1	1.64592	1.34948	1.78046	0	0	0			UBA52	GP1	1.88	1.06	1.3584	4.05946e-18	1	2.28976e-22
	LOC105246040	GP1	1.74988	1.43555	2.48885	0	0	0			UBAC2	GP1	2.52747	1.31868	1.12088	5.16676e-45	1	1
	LOC105246895	GP1	2.36752	1.02129	2.36385	0	0	0			UBALD2	GP1	2.34816	1.66277	1.03371	2.80676e-22	0.148082	1
	LOC105247329	GP1	1.80755	1.4101	1.69607	0	0	0			UBAP1	GP1	2.58311	1.30279	1.29155	5.93909e-108	9.31881e-05	0.000169703
	LOC108167320	GP1	1.51237	1.19315	1.56072	0	0	4.34176e-170			UBE2B	GP1	1.87368	1.29474	1.07368	7.26896e-11	0.992273	1
	LOC108167445	GP1	1.56713	1.20718	1.62907	0	0	2.08161e-249			UBE2J1	GP1	1.55056	1.20225	0.988764	6.62367e-06	1	1
	LOC108167456	GP1	1.80166	1.26257	1.93619	0	0	0			UBE2J2	GP1	2.19064	1.22255	1.08511	1.69469e-15	0.923321	1
	LOC108167467	GP1	2.04733	1.22439	2.15705	0	0	0			UBE2L6	GP1	1.82403	0.977232	0.833219	5.61195e-05	1	1
	LOC108167492	GP1	1.51744	1.2285	1.99674	0	0	0			UBE2W	GP1	1.64263	1.13237	1.39622	0.00792689	1	0.986474
	LOC108167512	GP1	1.77475	1.37322	1.83234	0	0	0			UBIAD1	GP1	2.08584	1.06742	1.39326	1.17595e-10	1	0.676987
	LOC108167519	GP1	1.65726	1.4484	1.7522	0	0	0			UBL3	GP1	3.5278	1.63845	1.25034	4.48082e-24	0.0887486	0.93358
	LOC108167551	GP1	1.6281	1.08004	1.73758	0	0	0			UBP1	GP1	2.2	1.19101	1.34831	1.46033e-11	0.999444	1.35201e-21
	LOC108167563	GP1	1.98066	1.02524	1.74801	0	0	0			UBQLN4	GP1	2.34444	1.05556	1.28889	7.86986e-23	1	1.12739e-20
	LOC108167580	GP1	1.72791	0.739104	1.55247	0	0	0			UBTD1	GP1	1.66667	1.01042	1.04167	0.00052467	1	1
	LOC108167584	GP1	1.92467	1.49783	1.8158	0	0	0			UFM1	GP1	4.03257	1.50118	1.62873	6.38938e-09	0.994778	0.999999
	LOC108167625	GP1	1.98625	1.20998	1.71926	0	0	0			UGGT1	GP1	1.7	1.41067	0.985481	8.27349e-31	6.8198e-06	1
	LOC108167634	GP1	1.57244	1.39157	2.26903	0	0	0			UHRF1BP1	GP1	2.10638	1.73404	0.989362	5.02262e-23	0.0236383	1
	LOC108167641	GP1	1.66863	1.41184	2.08927	0	0	0			UHRF2	GP1	1.885	1.63542	1.2925	6.12473e-09	1	1
	LOC108167658	GP1	2.31366	1.38494	2.27813	0	0	0			ULBP1	GP1	1.76523	1.08804	1.15607	7.34977e-44	1	0.0907123
	LOC108167683	GP1	1.79588	1.0762	1.95745	0	0	0			UNC13D	GP1	1.68184	1.19481	1.11516	1.88087e-22	0.999892	1
	LOC108167708	GP1	1.98024	1.32431	2.10225	0	0	0			UNC50	GP1	3.44444	1.49495	1.48485	1.12608e-173	1.30925e-56	2.87171e-30
	LOC108167727	GP1	1.56046	1.11065	1.76294	0	0	0			UQCC1	GP1	1.63928	1.51812	1.07819	4.84443e-13	0.590719	1
	LOC108167728	GP1	1.79758	1.25171	2.03304	0	0	0			UQCRB	GP1	1.99028	1.66401	1.26146	0.00127974	1	0.999798
	LOC108167729	GP1	1.9672	1.43384	1.94551	0	0	0			UQCRQ	GP1	2.23428	1.40401	1.5368	6.70239e-25	1	1
	LOC108167759	GP1	1.599	1.20203	1.80463	0	0	0			USE1	GP1	2.2603	2.06027	1.11015	6.45161e-26	0.729586	1
	LOC108167783	GP1	1.53802	1.04709	1.55832	0	0	0			USMG5	GP1	1.68085	1.18993	1.21277	1.21071e-05	1.79803e-09	0.131676
	LOC108167784	GP1	1.96225	1.34511	2.07152	0	0	0			USP15	GP1	1.88235	1.58824	1.42353	1.32177e-18	0.265005	1.03651e-29
	LOC108167793	GP1	1.59459	1.41713	1.73662	0	0	0			USP19	GP1	2.08911	0.970297	1.0396	5.52983e-18	1	1
	LOC108167833	GP1	1.9224	1.44213	2.51399	0	0	0			USP28	GP1	2.17031	1.41296	1.2208	6.1252e-13	3.54001e-14	6.03845e-05
	LOC108167852	GP1	1.53832	1.11645	2.07921	0	0	0			USP35	GP1	1.95745	1.11702	1.26596	1.25161e-12	1	2.85797e-08
	LOC108167853	GP1	1.78233	1.48143	1.83677	0	0	0			USP39	GP1	2.48864	1.28647	1.14353	1.74949e-80	0.97448	0.990548
	LOC108167858	GP1	1.68178	1.43848	1.97601	0	0	0			USP5	GP1	1.95246	1.11217	1.19565	4.68491e-44	1	0.0795896
	LOC108167863	GP1	1.86151	1.33052	2.24769	0	0	0			UTP15	GP1	2.14498	1.75719	1.4	1.32968e-19	0.974671	1.6458e-06
	LOC108167882	GP1	2.4066	1.35127	2.9045	0	0	0			UTP6	GP1	2.14739	1.21652	0.967391	9.1754e-12	1	1
	LOC108167893	GP1	2.58624	1.43949	1.73293	0	0	0			UVSSA	GP1	2.72122	1.71388	1.24272	2.33805e-07	1	1
	LOC108167901	GP1	1.61861	1.23446	1.74848	0	0	0			UXT	GP1	2.60976	1.36585	1.28049	6.32044e-86	4.00241e-78	4.12395e-31
	LOC108167905	GP1	2.22867	1.45869	2.6963	0	0	0			VAMP2	GP1	1.91098	1.89367	1.27687	8.12063e-36	0.0543146	0.0100203
	LOC108167934	GP1	1.59805	1.27979	1.68522	0	0	0			VAMP3	GP1	1.66483	1.1269	0.977011	0.00238086	0.999017	1
	LOC108167981	GP1	1.89315	1.20562	2.0816	0	0	0			VAMP4	GP1	2.00375	1.24528	1.05181	1.09949e-05	1	1
	LOC108168071	GP1	1.81853	1.43009	2.55486	0	0	0			VAPB	GP1	1.69535	1.09377	0.875018	0.0097219	1	1
	LOC108168072	GP1	1.53406	1.10807	1.76908	0	0	1.05176e-300			VBP1	GP1	1.93103	1.78161	1.18391	1.37681e-12	0.0132795	1
	LOC108168160	GP1	1.89336	1.25968	1.98069	0	0	0			VIPAS39	GP1	2.30013	1.36538	1.71154	0.00175347	0.000956085	0.448738
	LOC108168181	GP1	1.96599	1.17069	1.61628	0	0	0			VMN2R104	GP1	1.57831	1.12048	0.963855	1.17257e-05	0.434701	1
	LOC108168198	GP1	1.83629	1.34284	1.7381	0	0	0			VPREB1	GP1	2.75371	1.63916	1.61922	1.42366e-29	0.943858	0.988377
	LOC108168235	GP1	1.57975	1.36696	1.94704	0	0	0			VPS13C	GP1	1.586	1.46852	1.05733	0.000102328	7.67666e-12	0.00503476
	LOC108168240	GP1	1.95158	1.45459	2.58494	0	0	0			VPS26A	GP1	1.77333	1.35227	1.445	2.21896e-55	9.53281e-21	3.62222e-29
	LOC108168245	GP1	1.84379	1.42512	2.32222	0	0	0			VPS26B	GP1	2.86316	1.46316	1.4	2.30117e-07	0.931603	0.00134165
	LOC108168253	GP1	2.03521	1.46616	1.72395	0	0	0			VPS33A	GP1	1.55556	0.9	1.14444	1.77592e-16	1	0.648849
	LOC108168256	GP1	1.96982	1.27724	2.72946	0	0	0			VPS9D1	GP1	1.62942	1.17412	1.35987	1.02871e-19	2.10741e-05	9.16118e-40
	LOC108168261	GP1	1.94239	1.49525	1.78537	0	0	0			VTI1A	GP1	1.9007	1.61183	1.245	6.47783e-10	0.999997	0.000403876
	LOC108168262	GP1	1.79199	1.25729	1.82657	0	0	0			WAC	GP1	3.07447	1.21277	1.2234	1.85701e-39	1	1
	LOC108168263	GP1	2.70213	1.34226	2.64871	0	0	0			WASH1	GP1	1.7629	1.38429	1.44345	2.15804e-38	8.35981e-20	7.50364e-50
	LOC108168282	GP1	1.67302	1.26678	1.65129	0	0	0			WBP4	GP1	1.98581	1.39742	1.119	3.64415e-16	2.51732e-12	0.0134966
	LOC108168284	GP1	1.52803	1.13343	1.56263	0	0	0			WDFY3	GP1	1.69199	1.33708	1.1573	3.81823e-09	0.158612	0.976922
	LOC108168297	GP1	1.66308	1.40187	2.03957	0	0	0			WDFY4	GP1	3.53648	1.64591	1.8016	5.22529e-12	0.375656	0.542444
	LOC108168348	GP1	1.91738	1.32379	1.87864	0	0	0			WDR11	GP1	3.00783	1.92391	1.79348	2.83993e-21	0.828914	0.0583299
	LOC108168356	GP1	1.87265	1.20946	1.73333	0	0	0			WDR26	GP1	2.62622	1.05556	1.18889	1.55193e-92	0.55947	1.19057e-06
	LOC108168357	GP1	1.88846	1.4697	2.15576	0	0	0			WDR37	GP1	2.21716	1.30681	1.04553	2.04452e-05	1	1
	LOC108168391	GP1	1.63866	1.34691	1.56214	0	0	0			WDR4	GP1	1.84409	1.51364	1.22584	2.34877e-20	1	5.26632e-11
	LOC108168428	GP1	1.7684	1.1215	2.04253	0	0	0			WDR44	GP1	1.70213	1.04383	1.07447	2.65612e-07	1	1
	LOC108168487	GP1	1.86002	1.36114	1.86253	0	0	0			WDR45	GP1	1.52651	1.60465	1.25581	8.0524e-14	0.0244374	0.247904
	LOC108168771	GP1	1.61649	1.40733	1.67447	0	0	0			WDR5	GP1	2.47191	1.13483	1.41573	2.52821e-61	1.07096e-11	6.64155e-10
	LOC108168811	GP1	1.62197	1.03548	1.74442	0	0	0			WDR63	GP1	1.53409	1.02273	1.26136	1.1021e-40	0.984733	1.30425e-08
	LOC108168818	GP1	1.70388	1.11216	1.64146	0	0	0			WDR83OS	GP1	2.01064	1.91489	1.1383	4.3173e-18	0.99597	0.852112
	LOC108168878	GP1	2.08961	1.40927	1.85622	0	0	0			WLS	GP1	1.82767	1.02939	1.21319	9.47436e-07	1	0.856321
	LOC108168882	GP1	1.69552	0.938962	1.75818	0	0	0			WSB2	GP1	2.89693	1.13	1.17	9.75257e-20	1	1
	LOC108168890	GP1	1.70477	1.29855	1.76386	0	0	0			WWC2	GP1	1.66667	1.09911	1.07778	2.30922e-49	0.999992	0.979403
	LOC108168922	GP1	1.95998	1.48607	1.79575	0	0	0			XAF1	GP1	1.93845	1.51906	1.40297	0.00228911	0.999543	1
	LOC108168937	GP1	1.71468	1.27293	1.85675	0	0	0			XPNPEP1	GP1	1.86207	1.21286	1.20264	1.63525e-20	0.0394399	0.167512
	LOC108168975	GP1	2.35079	1.29573	2.42154	0	0	0			XPNPEP3	GP1	3.11175	1.10309	1.03093	2.00763e-45	1	1
	LOC108168983	GP1	2.23583	1.3841	2.73521	0	0	0			XPO4	GP1	1.55406	1.39267	1.02875	2.9004e-07	0.555511	0.999852
	LOC108168988	GP1	1.52743	1.08168	1.6849	0	0	0			XRN1	GP1	3.25714	2.72673	1.50971	2.09692e-07	0.921707	1
	LOC108168990	GP1	1.65584	1.42066	1.912	0	0	0			YIPF4	GP1	1.6704	0.930493	1.06502	1.51798e-36	1	4.48743e-06
	LOC108169018	GP1	1.93647	1.37517	2.3064	0	0	0			YOD1	GP1	1.74725	1.69231	1.04396	5.95618e-11	0.21692	1
	LOC108169065	GP1	1.80512	1.26203	1.90153	0	0	0			YPEL2	GP1	1.65306	1.21549	1.34829	0.00808523	0.999835	0.99926
	LOC108169081	GP1	1.641	1.38659	1.6647	0	0	0			YTHDF2	GP1	1.98925	1.22466	1.18265	8.58686e-18	0.66816	0.999617
	LOC108169142	GP1	1.99115	1.3992	2.17867	0	0	0			ZADH2	GP1	3.47826	2.07609	1.28261	1.08846e-88	0.0508894	0.840065
	LOC108169158	GP1	1.5191	1.48021	1.92169	0	0	0			ZAK	GP1	1.78979	1.16416	1.11947	7.71431e-25	0.99695	1
	LOC108169159	GP1	1.72214	1.24372	1.70912	0	0	0			ZBED4	GP1	2.26927	1.89465	0.925793	3.76178e-09	1	1
	LOXL2	GP1	1.52075	1.33577	1.64956	0	0	0			ZBTB17	GP1	1.83133	1.06024	0.987952	1.35119e-20	4.31883e-05	1
	LOXL4	GP1	2.14199	1.42243	2.07842	0	0	0			ZBTB26	GP1	2.23578	1.70584	1.3533	1.15622e-14	0.760198	1.73385e-10
	LRP2	GP1	1.681	1.49949	1.66693	0	0	0			ZBTB3	GP1	2.16713	1.53188	0.989307	7.36799e-13	1	1
	LRP4	GP1	1.66293	1.2874	1.59144	0	0	0			ZBTB34	GP1	1.6413	0.956522	1.00087	0.000250416	1	0.999991
	LRRC23	GP1	2.21048	1.3226	2.34879	0	0	0			ZBTB37	GP1	1.96223	1.1105	1.46112	2.78343e-42	0.000183795	0.000773125
	LRRC34	GP1	1.66057	1.36302	1.88972	0	0	0			ZBTB4	GP1	1.87059	0.964706	0.976471	2.14665e-15	1	1
	LRRC55	GP1	1.73652	1.45617	2.14771	0	0	0			ZBTB46	GP1	2.53977	1.47126	1.28736	4.57564e-76	7.24726e-13	2.20768e-18
	LRRC74B	GP1	1.80591	1.32533	1.66221	0	0	0			ZBTB7A	GP1	2.01305	1.01064	1.02128	3.90426e-15	1	1
	LRRC8E	GP1	2.31965	1.41299	2.68327	0	0	0			ZC3H12A	GP1	3.27348	1.38533	1.33333	6.45584e-81	0.0185611	1.93555e-07
	LRRIQ4	GP1	1.67107	1.39768	2.13749	0	0	0			ZC3H12D	GP1	2.02792	1.47875	1.09375	7.3957e-28	1.78646e-26	0.924452
	LRRN4	GP1	1.70534	1.33073	2.35091	0	0	0			ZC3H13	GP1	1.60775	1.48296	1.25639	1.87779e-05	1	0.109788
	LTBP2	GP1	1.62762	1.38105	2.04899	0	0	0			ZCCHC6	GP1	3.35914	1.68817	1.26882	5.99339e-130	1	0.999997
	LVRN	GP1	1.58073	1.3744	1.67565	0	0	0			ZCCHC9	GP1	2.71518	1.36119	1.23578	0.000105427	0.999995	1
	LY6G6D	GP1	1.67597	1.40182	1.7213	0	0	0			ZDHHC1	GP1	1.70435	1.12517	0.920594	0.000123594	1	1
	LYG1	GP1	1.56675	1.46818	1.91342	0	0	0			ZDHHC17	GP1	1.75258	1.46392	0.969072	3.34473e-14	0.933268	1
	LYPD2	GP1	1.69188	1.17803	1.84904	0	0	0			ZDHHC5	GP1	2.49402	1.61856	1.56701	1.29069e-05	0.990222	0.062973
	LYPD3	GP1	1.85721	1.39898	2.40323	0	0	0			ZFP101	GP1	1.74028	1.5975	0.968806	1.21931e-09	1	1
	LYPD8	GP1	1.59177	1.47735	1.88138	0	0	0			ZFP106	GP1	2.14286	1.10204	1.03061	7.34192e-05	1	1
	LYZL4	GP1	1.80508	1.39521	1.91429	0	0	0			ZFP148	GP1	1.9011	1.04293	1.11824	1.13255e-08	0.870164	0.362603
	LYZL4OS	GP1	1.67999	1.2449	1.72437	0	0	0			ZFP27	GP1	1.82653	2.71429	1.0102	2.30123e-08	0.42216	1
	MACROD1	GP1	1.53506	1.03981	1.66615	0	0	0			ZFP276	GP1	1.86057	1.15403	1.31889	6.49146e-46	3.48998e-12	9.86337e-44
	MAEL	GP1	1.54059	1.40145	1.70516	0	0	0			ZFP35	GP1	1.625	0.954545	1.28409	9.93776e-06	1	0.0630593
	MAJIN	GP1	1.57418	1.30186	1.5392	0	0	0			ZFP362	GP1	1.52148	1.38444	1.18889	2.68235e-22	4.76902e-08	1
	MAK	GP1	1.66774	1.29465	1.5806	0	0	0			ZFP383	GP1	1.93926	2.38384	0.939394	0.000692006	1	1
	MAP3K13	GP1	1.59347	1.36507	1.62431	0	0	0			ZFP386	GP1	2.12473	1.44086	1.33247	6.54348e-44	0.999927	0.639356
	MAP3K7CL	GP1	1.5354	1.11163	1.54581	0	0	0			ZFP398	GP1	1.7093	1.06977	1.46512	1.04337e-15	0.949558	2.25209e-30
	MAPRE3	GP1	1.74032	1.39334	1.79412	0	0	0			ZFP516	GP1	1.80784	1.16146	1.19176	4.18899e-06	1	1
	MAR10	GP1	1.80695	1.34474	1.90539	0	0	0			ZFP518A	GP1	2.73349	1.41385	1.5757	3.28715e-100	3.17574e-18	0.706228
	MARCO	GP1	1.57147	1.13641	1.56144	0	0	0			ZFP646	GP1	1.75987	1.374	1.22	3.96338e-07	1.58077e-32	0.984206
	MAST4	GP1	1.70698	1.43135	1.94601	0	0	0			ZFP653	GP1	1.94565	1.65217	1.01087	1.82874e-17	0.999481	1
	MATK	GP1	1.62637	0.811331	1.92325	0	0	0			ZFP654	GP1	1.8927	1.11905	1.09524	1.28764e-29	0.000182578	0.825627
	MATN1	GP1	2.01704	1.35395	2.59965	0	0	0			ZFP667	GP1	3.64894	1.6061	1.2234	7.09421e-118	0.999893	0.999926
	MATN3	GP1	1.86369	1.43657	1.63574	0	0	0			ZFP672	GP1	2.11765	1.18792	1.25867	2.30694e-79	1.41675e-29	9.79151e-12
	MB	GP1	1.61897	1.26719	1.99115	0	0	0			ZFP706	GP1	2.50791	1.2382	1.21646	2.45293e-33	7.31604e-12	3.85982e-05
	MC1R	GP1	1.94043	1.26767	3.22911	0	0	0			ZFP784	GP1	1.92135	1.42697	1.08989	2.7373e-19	4.13593e-11	1
	MDGA1	GP1	2.1469	1.49914	2.56726	0	0	0			ZFP809	GP1	2.10112	1.38157	1.17978	0.00901571	2.40164e-05	0.999999
	MDH1B	GP1	1.92919	1.4141	1.85333	0	0	0			ZFP821	GP1	2.65966	1.61859	1.18671	1.86197e-29	0.967518	1
	MEF2B	GP1	1.75344	1.21211	2.14865	0	0	0			ZFP868	GP1	2.35789	2.54737	1.44211	4.10969e-17	0.999728	0.97672
	METHIG1	GP1	1.75398	1.38826	1.66954	0	0	0			ZFP87	GP1	1.59341	1.31868	0.989011	1.60928e-18	0.984661	1
	METTL1	GP1	1.67035	1.47574	1.75385	0	0	9.51312e-223			ZFP959	GP1	1.52697	1.07818	1.20273	1.40091e-08	0.993951	0.908322
	METTL21B	GP1	1.58472	1.49599	1.63914	0	0	0			ZFPM1	GP1	1.74444	1.27778	0.9	3.01981e-05	1	1
	METTL24	GP1	1.5825	1.4155	1.7521	0	0	0			ZFYVE19	GP1	2.17693	1.66278	1.45493	9.26241e-08	0.0148566	0.0241439
	METTL7A3	GP1	1.69889	1.34536	1.65369	0	0	0			ZFYVE26	GP1	2.6991	1.54775	1.20787	9.94384e-11	1	1
	MEX3A	GP1	1.98647	0.958646	1.80848	0	0	0			ZHX1	GP1	1.7907	1.31395	1.37209	3.22195e-29	0.0879366	7.61443e-18
	MFAP2	GP1	2.01891	1.21871	1.795	0	0	0			ZKSCAN14	GP1	2.7344	0.95	1.0884	5.50587e-45	1	1
	MFI2	GP1	1.64469	1.40114	1.78959	0	0	0			ZNHIT2	GP1	1.84025	1.41507	1.45672	3.59716e-69	3.77215e-58	2.97602e-62
	MFSD7C	GP1	1.73293	1.44687	2.17421	0	0	0			ZRANB1	GP1	2.42824	1.00043	1.48387	4.30103e-27	1	0.25419
	MGAT4E	GP1	1.71268	1.29101	2.23562	0	0	0			ZSWIM3	GP1	2.5213	1.18478	1.20478	3.13378e-67	4.09814e-16	0.00789644
	MILL2	GP1	1.59352	1.20318	1.56956	0	0	0			ZSWIM8	GP1	2.17204	1.50538	1.13978	5.8091e-12	1	1
	MIR100	GP1	1.79841	1.35215	1.88004	0	0	0			1110004F10RIK	GP2	1.23444	1.62001	1.45985	0.593951	3.35189e-16	0.864058
	MIR10A	GP1	1.83779	0.802319	2.19165	0	0	0			1700025F22RIK	GP2	0.91954	1.51724	1.02299	1	7.99616e-07	1
	MIR125A	GP1	2.16471	1.23304	2.93109	0	0	0			1700080G18RIK	GP2	1.90977	2.36238	1.22535	0.336409	2.20392e-08	0.9993
	MIR126A	GP1	2.14396	0.632566	1.55617	0	0	1.39108e-168			2610020C07RIK	GP2	1.73779	1.6718	1.40695	0.294992	1.98897e-10	1.11139e-07
	MIR133A-2	GP1	1.51695	0.999517	2.4511	0	0	0			2610301B20RIK	GP2	1.44985	2.23038	1.29724	0.230829	4.13103e-25	0.966784
	MIR135A-1	GP1	2.07654	1.30559	3.3402	0	0	0			2610507B11RIK	GP2	1.3152	1.67491	1.20279	2.0932e-05	1.61228e-36	1
	MIR138-1	GP1	1.83924	1.18849	2.08099	0	0	1.04571e-305			4831407H17RIK	GP2	1.91089	1.83129	1.32634	0.999456	3.82624e-13	1
	MIR184	GP1	1.74971	1.40761	1.8302	0	0	0			4930473A02RIK	GP2	1.21327	1.5472	0.934996	1	2.39347e-16	1
	MIR1897	GP1	1.58113	1.11975	1.53341	0	0	1.76154e-70			4930503L19RIK	GP2	1.85512	2.00054	1.31348	1	0.00238628	1
	MIR1905	GP1	1.56508	0.878617	1.56666	0	0	3.96456e-154			4930593A02RIK	GP2	1.81236	2.02722	1.58333	0.99986	3.41928e-10	0.205459
	MIR1906-1	GP1	1.6433	1.01179	1.53828	0	0	4.25257e-178			4933433H22RIK	GP2	1.47727	1.99924	1.01136	0.950902	4.98244e-23	1
	MIR190A	GP1	1.7089	1.22503	1.57579	0	0	5.24818e-273			5430416N02RIK	GP2	1.51885	1.91796	1.05913	0.984516	1.38567e-05	1
	MIR1968	GP1	2.08028	0.673994	1.91306	0	0	0			6030458C11RIK	GP2	1.83158	2.27832	1.51411	0.581646	1.51614e-24	0.659822
	MIR1971	GP1	1.71514	1.47157	1.58661	0	0	1.52679e-249			6330549D23RIK	GP2	1.96774	1.53763	0.989247	0.909593	0.005322	1
	MIR202	GP1	1.62568	0.831566	1.69517	0	0	6.36774e-141			9330133O14RIK	GP2	0.930233	1.63953	1.18837	1	7.11281e-14	0.152885
	MIR3067	GP1	2.0601	1.10381	1.52038	0	0	0			A830035O19RIK	GP2	1.02796	1.60884	1.23226	1	2.70017e-11	0.716706
	MIR3073B	GP1	1.76828	1.04333	2.03192	0	0	0			ABCD3	GP2	1.22133	1.53769	0.916764	1	4.81233e-06	1
	MIR3086	GP1	2.21439	1.42566	2.31609	0	0	0			ABCG1	GP2	1.10346	1.56621	1.23588	0.672097	1.75685e-26	1.53286e-15
	MIR3088	GP1	1.85272	1.34557	2.27645	0	0	0			ACAA1A	GP2	1.55102	1.55102	1.11129	0.99248	0.000148273	0.99698
	MIR335	GP1	4.20724	1.39269	2.62473	0	0	0			ACOT13	GP2	1.28195	1.70171	1.03237	4.18913e-06	2.44266e-19	1
	MIR370	GP1	1.59773	1.24292	1.51701	0	0	1.41191e-229			ACTR10	GP2	1.44444	1.71111	1.28889	0.999966	8.12192e-05	0.962569
	MIR3962	GP1	1.82241	1.42375	1.65334	0	0	7.29997e-143			AGA	GP2	1.81443	2.17526	1.20619	1	5.34641e-16	1
	MIR3967	GP1	1.51415	1.3685	1.75657	0	0	0			AGRN	GP2	2.375	1.87487	0.990256	0.118959	4.46184e-08	1
	MIR466J	GP1	2.27637	0.970419	1.97069	0	0	0			AP4S1	GP2	1.61426	1.67855	1.11861	0.0122491	6.31299e-20	1
	MIR5118	GP1	1.73814	1.04762	1.68859	0	0	2.8912e-190			APOC4	GP2	1.48315	1.82022	1.08989	1.87381e-16	6.38686e-38	0.000466516
	MIR6241	GP1	2.01571	1.45524	1.5616	0	0	0			APOC4-APOC2	GP2	1.48315	1.82022	1.08989	1.87381e-16	6.38686e-38	0.000466516
	MIR6349	GP1	2.15769	1.2747	2.35575	0	0	0			ARF6	GP2	1.59214	2.27354	1.12589	0.603552	1.09367e-21	0.956064
	MIR6364	GP1	1.83375	1.38636	1.85068	0	0	0			ARID3A	GP2	1.36166	2.45594	1.11286	6.99769e-27	2.07862e-22	1
	MIR6375	GP1	1.63187	1.47322	2.03133	0	0	0			ARID4A	GP2	1.60396	1.60317	0.980198	1	1.94421e-05	1
	MIR6392	GP1	3.19694	1.34268	3.5765	0	0	0			ARL15	GP2	1.5	1.87222	1.29167	0.299739	6.45363e-22	0.277947
	MIR6404	GP1	2.67785	1.06814	3.9005	0	0	0			ARL8A	GP2	1.5357	1.92942	1.39413	0.0804086	5.6327e-12	1
	MIR6406	GP1	1.63279	1.40262	1.70431	0	0	0			ARMC6	GP2	0.9605	2.22173	1.22666	1	9.08494e-13	4.99052e-22
	MIR6901	GP1	1.58709	1.13859	1.92741	0	0	0			ARMC8	GP2	2.09474	1.88421	1.17895	0.999999	3.80235e-13	1
	MIR692-3	GP1	1.84197	1.45827	1.73295	0	0	3.07836e-260			ARRB2	GP2	1.90328	2.70122	1.31085	0.93293	1.72067e-13	0.988
	MIR6969	GP1	1.5114	1.43961	2.31007	0	0	0			ATP6V1G2	GP2	1.54651	1.84109	1.13006	0.0354726	7.10957e-24	0.999939
	MIR711	GP1	1.79274	0.762524	1.91599	0	0	0			AVL9	GP2	1.2457	1.69674	0.902062	1	1.82944e-09	1
	MIR7214	GP1	2.06357	1.20442	1.61065	0	0	1.1623127083989e-310			B230354K17RIK	GP2	1.74152	2.31507	1.49124	0.998103	5.29772e-19	3.0347e-07
	MIR7220	GP1	2.1237	1.21697	2.22699	0	0	0			BCAR3	GP2	1.29759	1.70505	0.891024	0.223626	4.88874e-15	1
	MIR7221	GP1	2.70563	1.38935	2.2553	0	0	0			BRIP1	GP2	1.53207	1.62274	1.14737	0.14947	0.00076453	0.981935
	MIR7659	GP1	1.82927	1.33701	2.08612	0	0	0			C130036L24RIK	GP2	1.2963	1.72198	1.25926	1.59727e-48	7.82958e-120	2.059e-19
	MIR7660	GP1	1.50547	0.924382	1.60169	0	0	6.70597e-145			C1GALT1C1	GP2	1.2069	1.90161	1.03448	1	3.32541e-08	0.999999
	MIR7685	GP1	2.13432	1.38147	2.00449	0	0	0			CACUL1	GP2	1.5716	1.97573	0.95	0.999983	2.09178e-06	1
	MIR7686	GP1	1.61106	0.802028	1.71691	0	0	6.75579e-151			CAMKMT	GP2	2.40625	2.54167	1.18722	0.969301	4.57196e-10	1
	MIR7B	GP1	1.98382	1.48431	2.83592	0	0	0			CAND1	GP2	1.82723	1.90849	1.43088	0.504293	2.24937e-10	1
	MIR8110	GP1	1.88546	0.916942	1.86486	0	0	5.48659e-271			CCDC103	GP2	1.65556	2.23333	1.12222	0.998937	7.78873e-16	1
	MIR99B	GP1	2.4183	1.20267	2.96725	0	0	0			CCDC57	GP2	1.05682	1.71591	0.931818	1	0.00554305	1
	MIRLET7A-2	GP1	1.72837	1.45369	1.75623	0	0	0			CCNL2	GP2	1.79545	1.65924	1.2953	0.0316269	4.33577e-10	0.895167
	MIRLET7E	GP1	2.46889	1.23763	2.93947	0	0	0			CD74	GP2	1.13865	1.52953	0.960204	1	8.05944e-09	1
	MIXL1	GP1	1.92433	1.34565	1.736	0	0	0			CD82	GP2	1.14005	1.78902	1.18017	0.000557456	1.42446e-12	1.2544e-05
	MKX	GP1	1.76651	1.4484	1.85253	0	0	0			CDCA7	GP2	1.77528	2.47191	1.30337	0.552791	3.87753e-23	0.685872
	MLF1	GP1	1.71514	1.4642	2.00354	0	0	0			CDK11B	GP2	1.42009	1.50261	1.17635	0.999985	4.85436e-13	1
	MMEL1	GP1	1.67376	1.14164	2.01518	0	0	0			CHCHD5	GP2	1.48816	1.60163	1	0.999962	9.17111e-07	1
	MMP14	GP1	1.83035	1.39679	1.85424	0	0	0			CHMP2B	GP2	1.86813	2.38388	1.23077	0.315653	5.72281e-15	0.980408
	MMP17	GP1	1.73434	1.46625	2.47028	0	0	0			CLEC10A	GP2	1.46391	1.67261	1.07609	6.54955e-08	1.01429e-45	1
	MMP1A	GP1	1.50846	1.24563	1.68078	0	0	0			CLEC2D	GP2	5.49203	3.82288	2.22549	1	1.3639e-65	0.047147
	MMP20	GP1	1.62942	1.40712	1.83419	0	0	0			CLIC4	GP2	1.35493	1.58335	1.25876	0.000106771	3.07906e-07	7.63629e-17
	MMP23	GP1	1.97972	1.15743	1.52948	0	0	5.64606e-217			COA7	GP2	1.0202	1.93939	1.0404	1	0.000727024	1
	MMP25	GP1	2.10005	1.42158	2.02449	0	0	0			CORO7	GP2	1.87553	2.48593	1.20418	0.322114	0.00277639	1
	MN1	GP1	1.84215	1.49667	2.27053	0	0	0			CPPED1	GP2	1.68932	2.00971	1.2233	0.99943	2.16845e-15	1
	MOGAT1	GP1	1.73439	1.33103	1.75872	0	0	0			CPSF6	GP2	1.85854	2.16497	1.17842	0.997893	9.02244e-05	0.998153
	MOXD1	GP1	1.55157	1.2931	1.55505	0	0	0			CTCF	GP2	1.48315	2.26517	1.04494	0.0264059	1.89057e-42	1
	MPZL3	GP1	1.55466	1.07528	1.64827	0	0	0			CTNNB1	GP2	1.25301	2.19807	0.963855	5.95258e-05	2.73309e-25	1
	MRAP2	GP1	1.79526	1.45867	1.87698	0	0	0			CTSS	GP2	1.23663	1.54887	1.13636	0.000715426	3.34552e-54	0.000468497
	MRGPRE	GP1	1.81178	1.13083	2.10922	0	0	0			CUTA	GP2	1.42529	1.75862	1.02299	4.52641e-12	3.10249e-40	0.932043
	MROH3	GP1	1.86773	1.33781	2.01785	0	0	0			CXCR4	GP2	1.37181	1.88199	1.37525	0.999638	1.03241e-19	5.88224e-05
	MROH4	GP1	1.62948	1.22154	1.54326	0	0	0			CYP4F18	GP2	1.80851	1.64227	1.15163	0.0229841	3.6751e-51	0.0868899
	MROH8	GP1	1.59569	1.15728	1.71689	0	0	0			D11WSU47E	GP2	1.6	2.01733	1.33333	0.99957	1.38179e-18	0.23308
	MRPS23	GP1	1.9113	1.33237	2.29483	0	0	0			D17H6S56E-5	GP2	1.73386	2.12871	1.53465	0.11647	1.32578e-13	0.269905
	MS4A10	GP1	2.12937	1.21868	2.06201	0	0	0			DAPP1	GP2	2.06403	1.89553	1.10573	0.0922121	1.58304e-24	1
	MSLN	GP1	2.28584	1.39282	2.60756	0	0	0			DCAF13	GP2	1.3173	1.60884	1.18687	1	0.000392264	0.914425
	MT1	GP1	2.245	0.811565	1.64226	0	0	0			DCAF7	GP2	1.4561	1.62741	0.899358	4.98406e-35	2.03094e-19	1
	MUC1	GP1	1.79897	1.25781	2.20916	0	0	0			DDX24	GP2	1.26506	1.84337	1.16867	4.49398e-15	4.49069e-36	3.7945e-09
	MUC2	GP1	1.59149	1.45888	1.81956	0	0	0			DHX35	GP2	1.2234	1.94723	1.08511	1	3.25748e-15	1
	MUC3	GP1	1.58623	1.28019	1.87652	0	0	0			DIRAS2	GP2	1.5	1.82143	1.24714	1.49381e-28	5.48863e-05	2.19709e-07
	MUC5AC	GP1	1.79704	1.27862	2.20624	0	0	0			DNAJB11	GP2	1.66149	1.58855	1.13832	0.695277	9.45359e-08	0.999991
	MUNC	GP1	1.93785	1.41771	2.21106	0	0	0			DNAJC7	GP2	1.20575	2.66021	1.38807	0.680112	9.23459e-127	1.57386e-21
	MUP4	GP1	1.94897	1.36962	1.53878	0	0	2.76116e-248			DROSHA	GP2	1.87097	2.2628	1.55914	0.464924	1.96895e-06	0.20011
	MYH13	GP1	1.97868	1.4223	1.99278	0	0	0			DUSP23	GP2	1.79482	1.55055	1.07264	1	5.07936e-06	1
	MYH3	GP1	1.87468	1.4522	2.09563	0	0	0			DYNC1H1	GP2	1.71429	2.00408	1.43265	0.99629	4.05357e-13	0.998697
	MYL3	GP1	2.04911	1.18425	2.05289	0	0	0			EDRF1	GP2	1.38614	2.6833	1.09901	1	3.72113e-14	1
	MYL9	GP1	2.26392	1.19338	3.26365	0	0	0			EIF2S3Y	GP2	1.48837	1.7093	1.10465	0.87308	1.17224e-23	1
	MYLK2	GP1	1.53934	1.22574	1.809	0	0	0			EIF4A3	GP2	1.42857	1.70429	1.13095	1.59983e-18	1.11476e-76	3.40628e-13
	MYO15	GP1	1.59738	1.13648	1.76554	0	0	0			EMC7	GP2	2.49729	2.56835	1.64239	0.172284	1.58994e-15	0.997601
	MYO15B	GP1	1.69703	1.20532	1.85926	0	0	0			EMD	GP2	1.11111	1.62222	1.31111	0.999989	0.000188683	7.7691e-31
	MYO1A	GP1	1.69931	1.48756	2.22686	0	0	0			EPSTI1	GP2	2.4498	2.13427	1.51153	1	6.5535e-17	0.999502
	MYO1D	GP1	1.65643	1.30665	1.79442	0	0	0			ERI1	GP2	1.41111	1.76667	1.22178	0.0160276	3.11389e-13	0.999999
	MYO1H	GP1	1.60202	1.11566	1.7093	0	0	0			ERP29	GP2	1.76154	1.63691	1.43508	0.583568	6.14438e-11	0.00396991
	MYO3B	GP1	1.58562	1.36754	1.7524	0	0	0			ETS2	GP2	1.34444	1.65556	1.15556	0.930013	2.52678e-06	1.34708e-07
	MYO5C	GP1	1.62461	1.20599	1.89146	0	0	0			EXOC4	GP2	0.963855	1.54217	1.26506	1	1.89776e-33	1.44419e-25
	MYO7B	GP1	1.70582	1.27504	1.67566	0	0	0			EXOSC8	GP2	1.55172	1.56322	1.32184	0.0913946	5.09746e-49	1.36209e-13
	MYOM3	GP1	1.79791	1.2215	1.98549	0	0	0			FAM188A	GP2	1.54023	1.54023	1.09195	0.101941	5.81159e-12	0.920469
	MYOZ3	GP1	1.6774	1.36209	1.74068	0	0	0			FAM219B	GP2	0.950817	1.64961	1.09012	1	0.000179606	1
	MYRF	GP1	1.68343	1.37063	1.89436	0	0	0			FAM96B	GP2	1.69221	1.98255	1.33035	0.38401	0.00045371	1
	MYRIP	GP1	1.65866	1.20807	1.89379	0	0	0			FBXO3	GP2	1.57143	2.20408	1.15306	0.974726	0.00343309	1
	MYZAP	GP1	1.89529	1.4941	1.96816	0	0	0			FBXO7	GP2	1.65306	1.92857	1.32639	1	1.00805e-05	0.555844
	MZF1	GP1	1.51051	1.23805	1.88955	0	0	0			FBXW17	GP2	1.41087	1.76764	1.03412	1	0.00193054	1
	NACAD	GP1	1.85034	1.37535	2.31202	0	0	0			FH1	GP2	1.77419	1.63441	1.07527	0.886397	7.85647e-06	1
	NAIP1	GP1	1.56218	1.42299	1.89699	0	0	0			FLII	GP2	1.1954	1.52874	1.16092	0.181691	4.66884e-52	1.24613e-11
	NAPSA	GP1	1.58525	1.29875	1.81952	0	0	0			FOXN3	GP2	1.33333	1.78161	1.18391	0.000526302	1.3865e-50	6.05533e-05
	NAT8F2	GP1	1.75079	1.40494	1.98055	0	0	0			FRMD6	GP2	1.46512	2.02326	1.03488	5.7877e-14	4.62747e-47	0.998258
	NAT8L	GP1	2.09723	1.21281	1.9956	0	0	0			GABARAPL2	GP2	1.2069	1.67923	1.13977	0.993567	2.12017e-10	1.49903e-07
	NAV2	GP1	1.6399	1.32543	1.75361	0	0	0			GALK1	GP2	1.03529	1.63529	1.16471	0.361947	0.000416943	0.406906
	NCCRP1	GP1	2.06177	1.38961	2.08391	0	0	0			GAR1	GP2	1.07215	1.6	1.02222	0.996456	0.00827681	1
	NCTC1	GP1	1.87547	1.37646	2.46156	0	0	0			GBE1	GP2	1.70103	1.51436	1.14433	0.999585	1.15112e-07	1
	NEPN	GP1	1.63417	1.44019	1.78099	0	0	0			GBP7	GP2	1.80645	1.52688	1.04301	1	6.36913e-08	1
	NEXN	GP1	1.54826	1.41654	1.82854	0	0	0			GCAT	GP2	1.21176	1.8	1.37647	0.992096	1.23205e-18	6.89551e-14
	NFASC	GP1	1.60055	1.37717	2.09158	0	0	0			GCC1	GP2	1.31904	1.77306	0.979381	1	0.000857244	1
	NHLRC4	GP1	1.55687	0.819084	1.68424	0	0	5.2119e-175			GEMIN6	GP2	1.46067	1.62921	1.20225	0.999871	4.47384e-17	0.339999
	NID1	GP1	1.7425	1.36655	1.67944	0	0	0			GGPS1	GP2	1.67232	2.05983	1.28205	0.581147	1.92926e-12	0.999202
	NKX2-2OS	GP1	1.67704	1.39999	2.08738	0	0	0			GGTA1	GP2	1.33721	1.56977	1.11628	0.979646	1.03174e-26	1
	NLGN2	GP1	1.84587	1.31328	1.69845	0	0	0			GID4	GP2	1.3672	1.78161	1.21839	1.2274e-23	2.9571e-17	1.08779e-10
	NLRP4G	GP1	1.70939	1.26725	1.63113	0	0	0			GM10373	GP2	2.41414	1.93468	1.22222	0.180192	5.99972e-06	1
	NNMT	GP1	1.62235	1.30485	1.60806	0	0	0			GM12762	GP2	1.25649	1.87917	1.31075	0.280819	1.09997e-60	4.1219e-09
	NPAS2	GP1	1.60542	1.18301	1.64489	0	0	0			GM13707	GP2	1.4382	1.51461	1.20225	0.0082104	2.46886e-06	0.672283
	NPC1L1	GP1	1.66953	1.214	1.68507	0	0	0			GM15545	GP2	1.47126	2.02299	1.49425	4.00661e-17	2.20202e-50	2.04305e-34
	NPR2	GP1	1.66611	1.39875	2.24035	0	0	0			GM1647	GP2	1.7957	2.82896	1.09677	0.107259	1.05371e-71	0.0675331
	NPTX2	GP1	1.80587	1.32529	2.4177	0	0	0			GM17057	GP2	1.1978	1.92308	1.01099	1	1.47382e-10	1
	NPY4R	GP1	1.66696	1.01515	2.10267	0	0	0			GM17753	GP2	1.21176	1.8	1.25882	0.992096	1.23205e-18	5.40655e-07
	NR2E3	GP1	1.62881	1.23611	1.89898	0	0	0			GM30431	GP2	2.02035	1.63958	0.959158	0.455368	0.00431623	1
	NRSN2	GP1	1.80018	1.466	2.34795	0	0	0			GM30628	GP2	1.64553	1.66709	1.37234	0.924666	0.00790465	0.00261407
	NTN4	GP1	1.56405	1.29259	1.70009	0	0	0			GM30881	GP2	1.32258	1.92301	0.989247	0.133613	9.65724e-28	1
	NTSR2	GP1	1.58964	1.46045	1.94007	0	0	0			GM31166	GP2	1.49449	2.18435	1.17391	0.999475	1.18726e-19	0.995858
	NUAK1	GP1	1.60123	1.19905	1.57313	0	0	0			GM31479	GP2	1.9697	1.50505	1.12498	0.188318	0.000191839	1
	NYNRIN	GP1	1.74486	1.17588	1.56873	0	0	0			GM31764	GP2	1.28235	1.84706	1.10588	1.07548e-24	1.77358e-15	1
	OAZ3	GP1	1.52044	1.347	1.89644	0	0	0			GM31812	GP2	1.47727	2.125	1.38197	0.0310701	0.000113169	7.96555e-09
	OBP2B	GP1	1.5885	1.37549	1.85427	0	0	0			GM32046	GP2	1.89899	1.87946	1.27273	1	4.89966e-28	0.950912
	ODF1	GP1	1.87171	1.20706	2.25241	0	0	0			GM32112	GP2	0.888889	1.98889	0.977778	1	6.5795e-09	1
	OLFM1	GP1	1.91451	1.42116	2.31399	0	0	0			GM33786	GP2	1.13667	1.76043	1.02174	0.999995	1.68804e-14	0.989221
	OLFR102	GP1	1.58708	0.962565	1.54407	0	1.8318e-277	1.50613e-152			GM34284	GP2	1.73034	1.52809	1.13483	1	0.000264544	0.994403
	OLFR12	GP1	2.22313	1.22743	2.21283	0	0	0			GM35558	GP2	1.5098	2.29412	1.44118	1	6.13679e-16	3.45173e-09
	OLFR1357	GP1	1.75131	1.45603	1.5731	0	0	0			GM38496	GP2	0.963855	1.6747	1	1	7.33321e-12	0.999924
	OLFR1370	GP1	2.28665	1.44027	1.51101	0	0	6.54121e-233			GM38609	GP2	1.40156	1.9975	1.22499	1.26393e-08	1.79569e-13	4.39372e-19
	OLFR1372-PS1	GP1	1.71544	1.11958	2.2308	0	0	0			GM38794	GP2	1.37778	2.15333	1.11111	0.999373	5.63057e-24	1
	OLFR1384	GP1	1.93173	1.32324	1.80006	0	0	5.71531e-235			GM39827	GP2	1.49079	1.52749	1.1236	0.000210261	2.88952e-13	0.967578
	OLFR1389	GP1	2.20019	1.35744	1.72527	0	0	0			GM40089	GP2	1.20501	1.76116	1.01962	1	0.000575377	1
	OLFR1392	GP1	1.95743	1.4065	1.66287	0	0	1.73573e-237			GM40559	GP2	1.05796	1.59844	1.18445	1	9.35136e-05	0.466918
	OLFR1410	GP1	2.13871	1.10231	2.50754	0	0	0			GM40715	GP2	1.39796	1.83592	0.969388	8.77655e-08	0.00029443	1
	OLFR1412	GP1	2.3177	1.43785	1.77235	0	0	0			GM42005	GP2	1.04211	2.0946	1.27368	1	5.82422e-28	3.29335e-18
	OLFR1426	GP1	1.8307	1.33723	2.02571	0	0	0			GM42107	GP2	1.41597	1.62659	1.16605	1.63177e-26	1.37314e-29	0.490919
	OLFR1428	GP1	1.61125	1.05599	1.97144	0	0	0			GM42290	GP2	1.61754	1.84285	0.991804	0.170369	9.94189e-13	1
	OLFR1443	GP1	1.60295	1.45052	1.82366	0	0	0			GM4532	GP2	1.43026	1.78487	1.12293	0.000763968	9.96701e-18	5.58197e-14
	OLFR1446	GP1	1.86251	1.39612	2.47179	0	0	0			GM4890	GP2	2.09278	1.74227	1.37113	0.0299885	0.000842666	0.230814
	OLFR15	GP1	1.63935	1.02332	1.77268	0	0	8.31649e-205			GM9939	GP2	1.05619	2.21395	1.04604	1	0.00390725	1
	OLFR221	GP1	1.7699	1.18843	2.25276	0	0	0			GPAA1	GP2	1.13542	1.91667	1.02083	1	0.00198921	1
	OLFR286	GP1	1.81906	1.35936	1.99002	0	0	0			GPBP1	GP2	1.40914	1.52809	1.1236	0.000684776	0.000196661	1
	OLFR29-PS1	GP1	1.61835	1.19791	2.00559	0	0	0			GPR137B-PS	GP2	1.55	2.23	1.15413	0.279866	9.12851e-06	1
	OLFR312	GP1	2.15067	1.49973	3.3457	0	0	0			GUK1	GP2	1.22579	1.51648	0.978022	0.999998	1.79591e-05	1
	OLFR319	GP1	2.03816	1.06383	1.90558	0	0	0			H2-AA	GP2	1.10866	1.63941	1.00676	1	2.43135e-30	1
	OLFR323	GP1	1.50013	0.928897	1.65744	0	0	0			H2-K1	GP2	1.72684	2.1095	0.990973	0.700492	0.00851503	1
	OLFR329-PS	GP1	1.5602	1.21435	1.69077	0	0	1.85818e-240			HDDC3	GP2	1.26023	1.73563	1	1	2.64006e-09	1
	OLFR33	GP1	1.82844	0.971511	1.89807	0	0	1.2562e-147			HINFP	GP2	1.10753	1.76674	0.956989	1	0.000265008	1
	OLFR331	GP1	1.62774	1.34791	2.04208	0	0	1.40807e-187			HIST1H4B	GP2	1.49308	1.86441	1.15466	0.010543	5.31102e-10	1
	OLFR368	GP1	1.93323	1.30441	1.6912	0	0	0			HMBOX1	GP2	1.50388	2.21978	0.945055	0.0220738	8.54241e-21	1
	OLFR412	GP1	1.67153	1.27123	1.85345	0	0	0			HNRNPA1	GP2	2.96864	2.78106	1.85652	1	5.99621e-05	1
	OLFR462	GP1	1.7564	1.22711	1.8013	0	0	0			HNRNPL	GP2	1.4	2.10918	1.4	7.81553e-42	6.11682e-144	1.07167e-28
	OLFR463	GP1	1.60749	1.37701	1.84569	0	0	0			HSD17B12	GP2	1.84776	1.80585	1.41565	0.0841907	1.89981e-08	0.000201334
	OLFR521	GP1	2.02615	0.775726	1.61988	0	0	0			HSF4	GP2	1.25843	1.65768	0.898876	1	0.000642709	1
	OLFR572	GP1	1.65253	0.849874	1.53954	0	7.32242e-292	1.06881e-102			ICK	GP2	1.23864	1.60227	1.21591	1	6.94209e-05	0.999862
	OLFR71	GP1	2.06892	1.10569	1.66574	0	0	0			IDH3G	GP2	1.04545	1.73864	1.07955	1	3.89631e-18	1
	OLFR95	GP1	2.66698	1.47187	2.58441	0	0	0			IFITM6	GP2	1.19565	1.72826	1.27174	0.981919	0.00131834	0.00715563
	OLFR986	GP1	2.29186	1.2162	2.05451	0	0	0			IFT140	GP2	2.11458	1.57292	1.34375	0.384988	1.56475e-05	5.71826e-12
	OPN1SW	GP1	1.9606	1.48094	1.75141	0	0	0			IL18BP	GP2	1.47933	1.63808	1.41821	1.86775e-22	9.00616e-30	4.36095e-33
	OSBPL5	GP1	1.65985	1.16216	1.82757	0	0	0			IL3RA	GP2	1.53304	1.86622	0.911111	0.83179	2.93981e-25	1
	OTOA	GP1	1.69806	1.25108	1.92995	0	0	0			ITCH	GP2	0.920153	1.96368	1.34483	1	1.98054e-44	0.668719
	OTX2OS1	GP1	1.71097	1.40644	1.92627	0	0	0			ITIH1	GP2	1.36318	1.78758	1.55318	0.183283	3.15541e-08	0.833596
	OVOL2	GP1	1.66204	1.34215	2.26981	0	0	0			ITPA	GP2	3.29958	1.62458	1.89583	0.999161	0.00332904	1
	P4HA2	GP1	1.87296	1.26633	2.01627	0	0	0			ITPRIPL2	GP2	3.46078	2.17647	1.79007	0.977993	5.70046e-09	0.938019
	PADI3	GP1	1.73905	1.07278	2.00946	0	0	0			ITSN1	GP2	1.82203	2.3023	1.42649	0.0385948	8.61375e-10	1
	PADI6	GP1	1.91221	1.11798	1.85407	0	0	0			JMJD6	GP2	1.46154	2.15297	1.28571	3.00809e-07	3.20099e-25	5.04361e-08
	PAQR6	GP1	1.62952	1.09814	1.97666	0	0	0			KATNB1	GP2	1.85567	2.37113	1.2268	0.057823	2.45915e-49	0.999819
	PARD3	GP1	1.69226	1.43354	1.95191	0	0	0			KCNJ2	GP2	1.39744	2.00793	1.35586	0.99947	0.00214067	1
	PCBP4	GP1	1.68721	1.30274	1.72377	0	0	0			KCTD10	GP2	1.98947	2	1.30526	0.929222	1.0183e-17	1
	PCNX2	GP1	1.8113	1.33431	1.97585	0	0	0			KCTD18	GP2	1.34831	1.5618	1.06742	0.915967	8.12948e-06	0.999995
	PCOLCE2	GP1	1.53321	1.17209	1.62277	0	0	0			KDM3B	GP2	1.79567	1.99317	1.27186	0.883003	3.55462e-06	0.96408
	PCP4	GP1	1.8818	1.27161	1.67733	0	0	0			KLHDC4	GP2	1.67778	2.13333	1.44444	1	2.26922e-83	0.0827189
	PCSK9	GP1	1.63431	1.35441	1.93286	0	0	0			KLHDC9	GP2	1.03614	1.85542	1.01108	1	0.00143015	0.505771
	PDE10A	GP1	1.59954	1.31891	1.71149	0	0	0			KLHL3	GP2	1.41539	1.84199	1.03847	1	0.00415806	1
	PDE2A	GP1	1.59721	1.07673	1.71301	0	0	0			KTI12	GP2	0.952986	1.60816	0.988247	1	1.1197e-09	1
	PDE4DIP	GP1	1.63468	1.47864	1.92637	0	0	0			L3HYPDH	GP2	1.67708	1.77083	1.39583	0.999995	0.00184324	0.375585
	PDE6C	GP1	1.69561	1.31507	1.70679	0	0	0			LARS2	GP2	1.14119	1.71178	0.987564	1	0.000163805	1
	PDE8B	GP1	1.6747	1.4262	1.6802	0	0	0			LOC102632664	GP2	1.32609	1.72754	1.15217	1	0.00011496	0.889694
	PDGFB	GP1	1.73716	1.07625	1.61829	0	0	0			LOC102638199	GP2	1.115	2.06525	0.927305	1	1.3599e-07	1
	PDGFRA	GP1	2.09713	1.49033	3.02647	0	0	0			LOC102639982	GP2	1.35036	1.58151	1.10706	1.12272e-10	4.78457e-16	2.20239e-09
	PDRG1	GP1	1.62984	1.15331	1.97193	0	0	1.91813e-267			LOC108167421	GP2	1.32955	1.62121	1.04727	6.95332e-09	0.00491427	0.997733
	PELI3	GP1	1.84621	1.38398	2.10102	0	0	0			LOC108167576	GP2	1.45966	2.71133	1.18468	0.998871	3.65788e-19	1
	PEX16	GP1	1.51741	0.98677	1.54672	0	0	1.29093e-99			LOC108168488	GP2	1.23758	2.01858	1.0934	5.79625e-10	2.14592e-44	0.472442
	PEX26	GP1	1.5299	1.03397	1.52509	0	0	0			LOC108168710	GP2	0.954881	1.94545	1.03757	1	1.42811e-11	1
	PGA5	GP1	1.60352	1.34181	1.54971	0	0	0			LUC7L	GP2	1.53208	1.94563	1.28991	1	0.00117155	0.110628
	PGBD5	GP1	1.62892	1.3855	2.11145	0	0	0			LYSMD1	GP2	1.27273	1.84818	1.38636	0.000366533	9.11228e-19	6.56765e-11
	PGF	GP1	1.94391	1.41138	2.03652	0	0	0			LYSMD3	GP2	1.11536	1.75383	1.14785	1	1.4852e-14	0.999999
	PHF21B	GP1	1.60296	1.1772	1.54698	0	0	0			MAP3K11	GP2	1.46803	2.25	0.920455	0.999996	4.67521e-07	1
	PHLDA3	GP1	2.12557	1.24573	2.8634	0	0	0			MAP3K14	GP2	1.41489	1.57447	0.882695	5.20259e-15	1.36449e-20	1
	PIGR	GP1	1.7335	1.4125	2.13551	0	0	0			MAP4	GP2	1.46107	1.63643	1.05832	1	0.000737819	1
	PIPOX	GP1	1.9592	1.4024	2.83703	0	0	0			MAPK7	GP2	1.15186	1.97461	1.02257	1	1.05021e-12	0.996675
	PIRA6	GP1	1.73008	1.41224	1.87967	0	0	0			MAPKAPK5	GP2	1.02247	1.58966	1.07865	0.999965	4.06408e-38	1
	PKD1L3	GP1	1.54811	1.44508	1.7477	0	0	0			MBTD1	GP2	2.8052	1.8688	1.2176	0.977005	1.87206e-11	0.210553
	PLA2G10OS	GP1	1.68844	1.46451	1.50428	0	0	0			MED29	GP2	1.40591	2.11227	1.10227	4.32171e-06	4.78973e-25	0.999837
	PLA2G12B	GP1	1.76603	1.06339	1.52409	0	0	0			MEMO1	GP2	1.56101	2.00258	1.0969	0.999381	5.39631e-12	6.03471e-05
	PLA2G2A	GP1	2.13388	1.46831	2.01717	0	0	0			METTL23	GP2	1.37931	2.43678	1.35632	0.485252	3.4264e-69	6.71539e-15
	PLA2G2C	GP1	1.84443	1.3777	2.48372	0	0	0			METTL4	GP2	3.02791	2.08411	1.25234	0.0123671	9.74266e-09	0.187191
	PLA2G2D	GP1	1.69233	1.44092	2.40272	0	0	0			MID1IP1	GP2	1.27174	1.60971	1.29043	3.66226e-12	3.97566e-33	0.140159
	PLA2G5	GP1	1.87522	1.39627	2.08928	0	0	0			MIEF2	GP2	1.31927	1.56445	1.17917	1.03404e-12	5.00815e-43	1.43098e-24
	PLAG1	GP1	1.65193	1.49098	1.60907	0	0	0			MIER1	GP2	1.29447	2.09574	1.12766	0.269276	9.38588e-14	4.18699e-12
	PLATR27	GP1	1.98256	0.913455	2.18841	0	0	0			MIR1931	GP2	1.58148	1.56024	1.10431	0.015884	8.09733e-06	0.282808
	PLATR5	GP1	1.66274	0.885355	2.33475	0	0	0			MIR1949	GP2	0.960857	1.64259	1.01351	1	0.000169239	1
	PLATR8	GP1	1.78632	1.42552	2.01347	0	0	0			MIR5100	GP2	1.32941	1.57647	1.18824	4.21517e-19	7.60248e-54	2.10045e-33
	PLCD1	GP1	1.64157	1.43468	2.26312	0	0	0			MIR5121	GP2	1.30573	2.17647	1.25882	1.05572e-45	6.39668e-123	1.59813e-10
	PLCD4	GP1	1.67476	1.34799	1.78922	0	0	0			MIR5122	GP2	1.15116	1.66233	1.13953	0.987041	1.28745e-08	0.469146
	PLD6	GP1	2.19778	1.08358	2.4895	0	0	0			MIR6907	GP2	1.42857	1.63736	0.989011	0.662366	0.00232953	1
	PLEK2	GP1	1.78709	1.47782	1.61741	0	0	0			MIR6919	GP2	1.19205	1.75344	1.00043	0.985177	1.51748e-05	1
	PLEKHA6	GP1	1.95909	1.49022	2.13902	0	0	0			MIR6988	GP2	2.04715	2.63134	1.50942	0.591134	2.24516e-17	0.999964
	PLEKHG5	GP1	1.50277	1.39934	1.81426	0	0	0			MIR7054	GP2	1.32313	1.62847	1.10826	1.17589e-06	0.0069658	0.864506
	PLPPR2	GP1	1.60171	1.42167	2.11202	0	0	0			MIR706	GP2	1.10345	1.72414	1.05747	0.0444019	4.52302e-26	1
	PLS1	GP1	1.68652	1.40434	1.56094	0	0	0			MIR7083	GP2	0.987654	1.51852	0.987654	1	2.059e-19	1
	PLXNA2	GP1	1.65171	1.36344	1.7165	0	0	0			MIR7672	GP2	1.63043	1.78174	1.16174	0.954107	2.21073e-13	0.903244
	PLXNA4	GP1	1.54279	1.25297	1.69031	0	0	0			MIR8099-1	GP2	1.87	2.51	1.23	0.180143	2.19861e-56	0.977691
	PLXNB1	GP1	1.78925	1.33926	2.30699	0	0	0			MIRLET7I	GP2	1.10345	1.73563	1.26437	1	9.19698e-30	0.994855
	PNPLA3	GP1	1.78907	1.33667	2.22502	0	0	0			MKNK1	GP2	1.45055	1.87912	1.24176	1.0189e-25	7.26594e-16	0.000666903
	POLN	GP1	1.50665	1.29233	1.60636	0	0	0			MMP14	GP2	1.2619	1.74905	1.28571	1.9223e-24	1.02373e-34	7.64916e-21
	POPDC3	GP1	1.59232	1.03192	1.54987	0	0	0			MMS22L	GP2	1.7507	1.82465	1.2093	0.026823	1.82809e-69	0.000288399
	POU2F2	GP1	1.78263	1.47658	2.346	0	0	0			MNDA	GP2	2.51307	2.24417	1.33475	0.998624	3.5193e-14	0.168991
	PPM1E	GP1	1.51542	1.17589	1.504	0	0	0			MOAP1	GP2	1.79381	1.93814	1.21649	0.999355	8.383e-24	0.999935
	PPP2R2C	GP1	1.56947	1.45665	2.12269	0	0	0			MOB1A	GP2	1.31	1.6196	1.27987	1	2.54059e-05	0.911757
	PPP2R2COS	GP1	1.57341	1.07124	1.76766	0	0	0			MOCOS	GP2	1.51963	2.31195	1.29802	0.999914	0.000687186	0.92948
	PRF1	GP1	1.66177	1.22995	2.1466	0	0	0			MORN4	GP2	2.30928	1.81595	1.20619	0.95623	4.99509e-59	0.429886
	PRKAG3	GP1	1.5612	1.41796	1.99172	0	0	0			MROH8	GP2	2.07007	2.71277	1.46809	0.211855	2.65775e-09	0.999999
	PRKAR1B	GP1	1.65381	1.46417	1.80138	0	0	0			MRPL52	GP2	1.23077	1.64513	1.05495	0.911374	1.51896e-08	1
	PRN	GP1	1.58654	1.38221	1.98056	0	0	0			MRPL54	GP2	1.89773	1.81818	1	0.75061	8.25564e-06	1
	PROK1	GP1	1.74559	1.24367	1.75382	0	0	0			MRPS26	GP2	1.14737	1.50526	0.894737	1	0.000879362	1
	PROM1	GP1	1.54121	1.2899	1.58193	0	0	0			MTF1	GP2	1.50549	2.12088	1.10989	0.0351579	9.16184e-05	0.972393
	PROX1	GP1	1.59013	1.34107	1.79937	0	0	0			MTMR10	GP2	1.65101	2.63866	1.4396	1	1.97749e-09	0.000307352
	PRR33	GP1	1.60251	1.13612	2.0493	0	0	0			MVD	GP2	1	1.61364	1.36364	1	7.77593e-07	0.633772
	PRR5L	GP1	1.5616	1.37763	1.60607	0	0	0			MYO1E	GP2	1.62178	2.68889	1.11111	0.253563	0.000585088	1
	PRSS12	GP1	1.56643	1.31342	1.71705	0	0	0			NAAA	GP2	1.42857	2.25275	1.43956	6.67043e-09	3.4823e-23	1
	PRSS16	GP1	1.54452	1.3181	2.32976	0	0	0			NAB2	GP2	1.45455	1.76768	1.15152	0.507056	1.3256e-11	0.0659748
	PRSS38	GP1	2.12238	1.42319	1.9815	0	0	0			NADK	GP2	1.47952	2.0415	1.16288	0.543074	1.31824e-33	0.178968
	PRSS44	GP1	1.96159	1.14847	4.0209	0	0	0			NBN	GP2	1.84275	2.14048	1.47381	0.80684	1.1138e-11	2.88765e-05
	PRSS51	GP1	1.69479	1.41797	2.04642	0	0	0			NCL	GP2	1.20879	1.63736	1.12088	0.190198	1.77319e-41	1
	PRSS55	GP1	1.62683	1.42606	1.98224	0	0	0			NDST2	GP2	1.45556	3.01111	1.11111	0.97188	2.99717e-46	0.998718
	PRTG	GP1	1.70448	1.49229	1.87112	0	0	0			NEK9	GP2	1.13885	1.55739	1.49334	0.362689	1.39109e-35	1.98146e-52
	PSCA	GP1	1.64087	0.973771	2.17388	0	0	0			NF2	GP2	1.46375	1.8452	1.27018	4.36339e-26	1.707e-61	0.127557
	PTCD3	GP1	1.88537	1.41739	1.69095	0	0	0			NFKBIL1	GP2	1.15439	1.63636	1.40545	0.998028	8.65979e-44	4.57718e-12
	PTGS1	GP1	1.61032	1.33664	2.07065	0	0	0			NHLRC2	GP2	1.57292	2.01042	1.26958	0.281151	1.35185e-19	0.804617
	PTPN13	GP1	1.68489	1.30569	1.82836	0	0	0			NOD2	GP2	1.36082	1.65939	1.11742	1	1.4425e-11	1
	PTPN5	GP1	1.52316	1.18009	1.927	0	0	0			NOP14	GP2	1.57102	2.66286	1.13265	1	1.32497e-05	1
	PTPRH	GP1	1.68753	1.33799	1.67116	0	0	0			NT5DC3	GP2	2.37113	1.97938	1.5567	0.437748	0.00237017	0.0557051
	PTPRO	GP1	1.61148	1.31175	1.73462	0	0	0			OGDH	GP2	2.19391	2.17971	1.42	0.0699649	1.407e-29	0.000284504
	PTRF	GP1	2.04573	1.49613	2.42314	0	0	0			ORMDL2	GP2	1.43956	2.07678	1.08791	0.0111504	4.18036e-12	1
	PVRIG	GP1	1.67482	1.21788	1.99469	0	0	0			PAN3	GP2	1.27381	1.61444	1.29762	8.39453e-21	5.85978e-11	1.73662e-14
	PXDC1	GP1	2.03038	1.47723	2.38331	0	0	0			PBX2	GP2	1.49505	1.75571	0.915554	3.37443e-17	3.91651e-08	1
	RAB30	GP1	1.63004	1.38743	1.66982	0	0	0			PCSK7	GP2	1.36404	1.50939	1.12925	1	4.82018e-06	0.143257
	RAET1E	GP1	1.82805	1.36994	1.8587	0	0	0			PDE12	GP2	1.63043	1.66217	1.14391	0.954107	2.19596e-12	0.997077
	RAG1	GP1	2.06904	1.29399	1.59731	0	0	0			PDK3	GP2	0.988636	2.46515	0.988636	1	0.00034629	1
	RAPGEFL1	GP1	1.52407	1.30802	1.73968	0	0	0			PDSS2	GP2	1.8929	2.15217	1.17391	0.0762209	1.38839e-16	1
	RARG	GP1	1.52667	1.23772	1.90603	0	0	0			PER1	GP2	1.65774	1.67381	1.11203	0.955551	6.81496e-08	1
	RARRES1	GP1	1.94804	1.29435	2.13687	0	0	0			PFDN6	GP2	0.954023	1.98851	0.91954	1	9.74658e-26	1
	RASD1	GP1	3.04613	1.37109	2.91024	0	0	0			PHC3	GP2	1.40217	1.76087	1.08696	1	5.14203e-22	1
	RASGEF1A	GP1	1.75912	1.32593	2.02786	0	0	0			PI4K2A	GP2	2.28571	1.67673	1.17755	0.999583	2.98214e-26	0.999995
	RASGRF1	GP1	1.78814	1.2581	1.91031	0	0	0			PIGM	GP2	1.41985	2.18182	1.15909	0.999998	3.68702e-11	1
	RASIP1	GP1	1.81338	1.09367	2.00534	0	0	0			PIK3R3	GP2	3.14604	2.06797	1.07626	0.999972	2.31818e-05	1
	RASL11A	GP1	2.18333	1.02473	2.07651	0	0	0			PIRB	GP2	1.43835	1.73388	0.958763	0.787956	4.33442e-05	1
	RASL12	GP1	2.01787	1.36507	2.20115	0	0	0			PLCB2	GP2	1.11	1.63	0.95	1	2.87546e-14	1
	RBAKDN	GP1	1.5744	1.27229	1.59071	0	0	1.57067e-295			PLEKHH3	GP2	1.38636	1.80045	1.04545	0.00056887	8.14017e-82	1
	RBBP8NL	GP1	2.01356	1.2086	1.82778	0	0	0			PMF1	GP2	1.46996	1.8919	1.09677	1	1.90661e-05	1
	RBFOX3	GP1	1.80522	1.42514	2.22659	0	0	0			POLR1C	GP2	1.29348	1.68478	1.00797	1	0.000221171	1
	RBM20	GP1	1.55801	1.27244	1.7652	0	0	0			POLR3B	GP2	1.3908	1.93103	1.09195	0.199255	0.0011022	1
	RBMXL2	GP1	1.53225	1.08437	1.74523	0	0	1.88851e-178			POT1A	GP2	1.51912	2.11191	1.40396	1	2.41597e-26	0.999888
	RBP1	GP1	1.58169	1.31897	1.70765	0	0	0			PPM1D	GP2	1.21467	2.04444	1.06667	2.76507e-17	6.72285e-07	0.999993
	RCOR2	GP1	1.93287	1.20946	1.89557	0	0	0			PRAMEF8	GP2	2.66498	2.19132	1.10619	0.0324793	3.62184e-05	1
	RCVRN	GP1	1.65524	1.42153	1.77714	0	0	0			PRDX2	GP2	1.53191	1.71277	1.05319	0.999681	1.25651e-07	1
	RDH16	GP1	1.53069	1.19358	1.6747	0	0	0			PRDX3	GP2	1.01111	1.67778	1.04444	1	1.32703e-07	1
	RDH19	GP1	1.94178	1.31041	1.72233	0	0	0			PRKAR1A	GP2	1.36555	3.02214	1.022	0.99997	4.37425e-09	1
	RDH7	GP1	1.5424	1.39418	2.3746	0	0	0			PRORSD1	GP2	2.33835	2.54091	1.47899	0.0105133	8.95354e-20	0.00122221
	RDH9	GP1	1.73637	1.46972	1.63787	0	0	0			PRR12	GP2	1.12458	1.81825	0.977438	1	3.01166e-07	1
	REC114	GP1	1.84868	1.31004	1.84409	0	0	0			PRRC1	GP2	0.89011	1.51839	0.967033	1	2.38961e-07	1
	REEP1	GP1	1.67704	1.39921	1.99236	0	0	0			PRSS56	GP2	1.04814	1.64234	0.978413	1	0.00305922	1
	REN1	GP1	2.01777	1.4937	2.63039	0	0	0			PSMC3IP	GP2	0.977273	1.94318	1.09091	1	2.46435e-37	0.882478
	RET	GP1	1.7879	1.28266	1.95484	0	0	0			PSMD11	GP2	1.47793	2.01111	1.27778	3.74104e-17	0.00116679	0.947136
	RGS22	GP1	1.54343	1.28585	1.70458	0	0	0			PSME3	GP2	1.29911	1.97778	1.18889	0.986373	1.551e-25	1
	RGS9	GP1	1.66275	1.42991	1.9867	0	0	0			QARS	GP2	1.61053	1.69474	1.14737	1	5.39518e-09	0.998747
	RHBDL2	GP1	1.72498	1.16194	1.74211	0	0	0			RABGEF1	GP2	1.89537	2.37421	1.26295	0.357245	5.79216e-47	0.518425
	RHD	GP1	1.76189	1.19631	1.82663	0	0	0			RAP1B	GP2	1.89489	1.79518	1.49844	0.0629208	4.38505e-10	5.09217e-11
	RHOU	GP1	1.81226	1.43928	2.24933	0	0	0			RASA1	GP2	1.30183	2.11792	1.24521	1	3.29711e-16	0.551033
	RIIAD1	GP1	1.87255	1.31476	1.70766	0	0	0			RENBP	GP2	1.06977	1.63814	1.03488	0.000620669	7.09068e-37	0.971824
	RILPL1	GP1	1.50989	1.2528	1.75432	0	0	0			RILP	GP2	1.71371	2.24014	0.907258	0.281679	1.40989e-18	1
	RLBP1	GP1	1.5998	1.16103	1.89459	0	0	0			RIOK2	GP2	3.05227	2.26133	1.79665	0.703265	0.00318396	1
	RNF14	GP1	2.00634	1.35105	2.33043	0	0	0			RNASEH2A	GP2	1.49978	1.82195	1.16649	0.863516	4.44705e-32	1
	RNF17	GP1	1.55625	1.30721	1.64066	0	0	0			RNF113A2	GP2	1.69565	1.56522	1.04348	0.999169	3.95067e-05	0.999711
	RNF182	GP1	1.6911	1.31655	1.78479	0	0	0			RNF168	GP2	1.66327	2.01469	1.08163	0.999282	3.08037e-05	1
	RNF186	GP1	1.68937	1.02161	1.51844	0	0	1.26061e-238			ROPN1L	GP2	1.90568	2.03789	1.2313	0.193163	1.81264e-12	0.264745
	RNF208	GP1	1.84322	1.3357	2.74827	0	0	0			RP9	GP2	1.08889	1.58889	1	1	8.36096e-14	1
	RNF212	GP1	1.77837	1.39893	1.71129	0	0	0			RPL13A	GP2	1.22472	2.01124	1.13483	3.86196e-10	1.15569e-53	0.98193
	RNF220	GP1	1.61061	1.204	1.65988	0	0	0			RPL23	GP2	1.63542	2.04167	0.925833	1	0.0025846	1
	RNF222	GP1	2.19041	1.28607	1.74347	0	0	0			RPL41	GP2	1.5985	1.81423	1.33303	0.994127	2.89954e-24	5.76658e-06
	RNF32	GP1	1.65496	1.18448	1.57484	0	0	0			RRAGC	GP2	1.12766	1.57447	0.968085	0.999987	2.65125e-05	1
	RNFT2	GP1	1.78729	1.24453	1.82685	0	0	0			RRP8	GP2	1.53696	1.59304	1.22072	1	7.37924e-05	1
	ROPN1	GP1	1.7397	1.43855	1.71174	0	0	0			SAT1	GP2	1.42697	2.10112	1.47191	2.52451e-14	3.64047e-90	7.76755e-54
	RPH3A	GP1	1.73839	1.48292	2.18892	0	0	0			SCARF1	GP2	1.57311	2.20688	1.1091	0.930167	9.23505e-07	1
[truncated: 1,304 more rows]
