# Supplementary material for: TLR4 is a regulator of trained immunity in a murine model of Duchenne muscular dystrophy
Source: Nat Commun. 2022 Feb 15;13:879. doi: 10.1038/s41467-022-28531-1 (PMC8847425; doi:10.1038/s41467-022-28531-1)
Supplement: Supplementary file 5 — Supplementary Data 2 [file 41467_2022_28531_MOESM5_ESM.xlsx]

## Sheet: Supplementary Data 2
	Supplementary Data 2: Biological pathway enrichment analysis for the different histone modification patterns in WT, mdx, and mdxTLR4-/- BMDM
		For H3K27me3 (related to Fig. 6c and Supplementary Fig. 5)																																				For H3K27ac (related to Supplementary Fig. 8c-f)
	Pathway ID	Pathway name	Pattern	p-value	Genes involved in the pathway																																Pathway ID	Pathway name	Pattern	p-value	Genes involved in the pathway
	R-MMU-1474244	Extracellular matrix organization	GP1	1.0241e-07	BGN,SCUBE1,SDC1,PDGFB,LOXL4,FGB,COL23A1,HSPG2,COL26A1,CAPN8,NID1,LTBP2,KLK1B3,KLK1B16,COL27A1,COL5A1,MMP20,KLK7,ITGA2B,COL14A1,CAPN9,ITGB4,COL20A1,MATN3,ITGB3,KLK1B22,MMP17,MATN1,SPARC,MMP25,MMP14,JAM3,P4HA2,KLK1B11,COL7A1,MFAP2,PCOLCE2,COL16A1,TNC,KLK1B1,ITGA9,LOXL2																																R-MMU-392499	Metabolism of proteins	GP1	1.08783e-22	FBXL5,SLC30A6,COMMD10,SRP72,RPS5,CALM2,SEC23A,SEC24D,MRPL48,ARFGAP2,TNIP1,DCTN4,RPS15A,RPL26,ETFB,SRD5A3,CANX,GALNT10,CMAS,GFM2,RPL9,NEDD8,RNF20,ADAMTS6,SEC11A,RPS19,MRPL42,DYNC1I2,PAF1,SUMO1,FBXO11,MRPL11,SEC16A,INCENP,ALG1,RBBP7,RAB18,P4HB,NUP54,COPE,EEF2KMT,CSNK2B,USP19,SUZ12,DNAJC3,DCTN1,RPS7,EIF4EBP1,FPGT,SEC31A,MAT2B,UBE2B,SRP54B,SP100,ZRANB1,RPS15,PSMB1,RPS14,PSMB7,CBX4,WAC,SRP54A,RNF146,R…
	R-MMU-397014	Muscle contraction	GP1	2.36899e-06	MYL9,ACTN3,SORBS3,FGF11,MYH3,FXYD3,KCNK9,MYL3,SCN10A,TPM2,KCNIP1,ATP2B2,ACTG2,TNNC2,TNNT3,RYR1,KCNK5,KCNK16,KCNIP3,DYSF,TMOD1,CACNG4,ATP1A2,CORIN,NPR2,CAMK2A,FXYD1,SLC8A3																																R-MMU-1640170	Cell Cycle	GP1	1.85307e-18	CSNK2B,DCTN1,RAE1,NCAPH2,PSME1,PSMB2,UBA52,GMNN,PPP1CB,CDC25B,OIP5,DSN1,SSNA1,CTC1,SMC2,LPIN2,TUBB5,DCTN2,PSMD12,CKS1B,ANAPC1,BUB1B,RAD9A,RCC2,NCAPH,RAD17,MIS12,GTSE1,PSMA4,IST1,RBX1,PSMB1,CEP192,DYRK1A,PSMB7,ORC4,MRE11A,CENPC1,FBXW11,BLZF1,MCPH1,CENPA,JAK2,KIF2A,TUBA1B,PSMB8,FKBPL,ANAPC2,PPP2R1B,CENPN,LMNA,ATM,PCNA,SKA2,TUBA1A,PSMD6,NUP133,POLE4,NUP50,DYNC1I2,SUMO1,PPP2R5E,MDC1,CENPT,BORA,LIN54,…
	R-MMU-425393	Transport of inorganic cations/anions and amino acids/oligopeptides	GP1	0.000191965	SLC4A8,SLC4A9,SLC26A9,SLC1A3,SLC43A1,SLC24A4,SLC38A4,SLC7A9,SLC9A4,SLC17A6,SLC9A3,SLC9A2,SLC24A1,SLC34A3,SLC1A2,SLC1A1,SLC8A3																																R-MMU-74160	Gene expression (Transcription)	GP1	2.58566e-17	CSNK2B,RPRD2,NR6A1,SUZ12,SSRP1,RABGGTA,RAE1,NCBP2,PSME1,PSMB2,EAF1,MED14,UBA52,SRSF1,BMI1,SRSF6,POLR2G,EAF2,INTS8,SMAD7,TSN,ZKSCAN14,SESN1,SKIL,TBP,PSMD12,ESRRA,AGO4,RAD9A,ZFP784,CDK13,TAF9,TAL1,RAD17,ZFP87,SNW1,PSMA4,MED20,POLR3C,ZFP398,RBX1,NR2C1,PSMB1,TCF7L2,ZFP27,PSMB7,CBX4,MRE11A,CHTOP,TDG,TAF6,ARID1B,ELF2,GTF2A2,NR1H2,SMARCD2,MED31,PSMB8,ZFP383,WDR5,RNGTT,STK11,PPP2R1B,LEO1,ZFP35,POLR2I,SIN…
	R-MMU-6798163	Choline catabolism	GP1	0.000223189	CHDH,SARDH,DMGDH,BHMT																																R-MMU-597592	Post-translational protein modification	GP1	2.14453e-16	SUZ12,USP19,DNAJC3,DTL,PARK7,DCTN1,RABGGTA,FBXW5,RAE1,FBXL5,PSME1,PSMB2,COMMD6,MBD6,BIRC2,FPGT,UBA52,C1GALT1,IKBKE,COMMD10,BMI1,IKBKG,SEC31A,MAT2B,UBE2B,STX5A,LRRC41,SMAD7,PPP6R1,CALM2,DCTN2,COMMD1,SEC23A,PSMD12,SEC24D,MCRS1,SP100,ZRANB1,TOMM70A,B4GALT6,PSMA4,GALNT11,RBX1,PSMB1,PSMB7,CBX4,TMED7,RAB43,FBXW11,WAC,TDG,ARFGAP2,LGALS1,TNIP1,DCTN4,RNF146,NR1H2,FKBP8,RAB6A,TUBA1B,PSMB8,ETFB,SRD5A3,CANX,…
	R-MMU-3000178	ECM proteoglycans	GP1	0.000301953	MATN3,ITGB3,BGN,COL5A1,MATN1,ITGA2B,HSPG2,TNC,SPARC,ITGA9																																R-MMU-8953854	Metabolism of RNA	GP1	2.89436e-16	SNRNP40,RPLP2,PRCC,RAE1,SMG1,NCBP2,RPL37A,PSME1,PSMB2,RPS7,UBA52,DCP2,SRSF1,SRSF6,MAPKAPK2,POLR2G,MPHOSPH6,FBL,RPS5,PSMD12,HNRNPUL1,PRPF4,UTP6,EMG1,SNW1,RPS15,PSMA4,LTV1,USP39,RPLP1,PSMB1,RPS14,PSMB7,CHTOP,DHX9,PRPF6,RPS15A,PSMB8,RPL26,SNRNP48,CWC25,RNGTT,RPL9,POLR2I,FCF1,DCP1A,RPS19,PSMD6,NUP133,CASC3,NUP50,CRNKL1,EXOSC5,WBP4,UTP15,TGS1,RPL27A,RPS2,EIF4A1,CPSF7,SLU7,NUP54,SRSF5,NOP56,IMP4,SF3A3,…
	R-MMU-1296071	Potassium Channels	GP1	0.000415294	KCNJ5,KCNJ9,GNG4,KCNK9,KCNG2,ABCC8,HCN2,KCNF1,GABBR2,KCNG3,KCNK16,KCNN1,KCNJ6,KCNJ1,KCNMB3,KCNA5																																R-MMU-69278	Cell Cycle, Mitotic	GP1	4.0273e-16	CSNK2B,DCTN1,RAE1,NCAPH2,PSME1,PSMB2,UBA52,GMNN,PPP1CB,CDC25B,DSN1,SSNA1,SMC2,LPIN2,TUBB5,DCTN2,PSMD12,CKS1B,ANAPC1,BUB1B,RCC2,NCAPH,MIS12,GTSE1,PSMA4,IST1,RBX1,PSMB1,CEP192,DYRK1A,PSMB7,ORC4,CENPC1,FBXW11,BLZF1,MCPH1,CENPA,JAK2,KIF2A,TUBA1B,PSMB8,FKBPL,ANAPC2,PPP2R1B,CENPN,LMNA,PCNA,SKA2,TUBA1A,PSMD6,NUP133,POLE4,NUP50,DYNC1I2,SUMO1,PPP2R5E,CENPT,BORA,LIN54,LEMD3,ESCO2,INCENP,PLK4,CNTRL,NUP54,NU…
	R-MMU-5576891	Cardiac conduction	GP1	0.000830678	FGF11,FXYD3,KCNK9,SCN10A,KCNIP1,ATP2B2,RYR1,KCNK5,KCNK16,KCNIP3,CACNG4,ATP1A2,CORIN,NPR2,CAMK2A,FXYD1,SLC8A3																																R-MMU-73857	RNA Polymerase II Transcription	GP1	1.78892e-14	CSNK2B,RPRD2,NR6A1,SUZ12,SSRP1,RABGGTA,NCBP2,PSME1,PSMB2,EAF1,MED14,UBA52,SRSF1,BMI1,SRSF6,POLR2G,EAF2,INTS8,SMAD7,ZKSCAN14,SESN1,SKIL,TBP,PSMD12,ESRRA,RAD9A,ZFP784,CDK13,TAF9,TAL1,RAD17,ZFP87,SNW1,PSMA4,MED20,ZFP398,RBX1,NR2C1,PSMB1,TCF7L2,ZFP27,PSMB7,CBX4,MRE11A,CHTOP,TAF6,ARID1B,ELF2,GTF2A2,NR1H2,SMARCD2,MED31,PSMB8,ZFP383,WDR5,RNGTT,STK11,PPP2R1B,LEO1,ZFP35,POLR2I,SIN3B,ATM,PCNA,G6PDX,GM32687…
	R-MMU-5682910	LGI-ADAM interactions	GP1	0.000878068	STX1A,CACNG2,CACNG3,LGI2,CACNG4																																R-MMU-168256	Immune System	GP1	2.25196e-14	ERP44,FBXL5,MIB2,ARIH1,UBE2J1,SIAH1A,DSN1,RNF114,UBE2J2,UNC13D,DLG2,CALM2,GUSB,SEC23A,SEC24D,ANAPC1,LAMP2,DHX9,DCTN4,TNFRSF14,IMPDH2,CANX,PPP2R1B,TBC1D10C,ELMO1,ATP8A1,DYNC1I2,GAB1,SUMO1,FBXO11,CD28,NFKBIB,P2RX7,MYO5A,MLEC,CASP8,RAB18,P4HB,PDZD11,PTGES2,CSNK2B,DNAJC3,DCTN1,PYGL,NFAM1,FRS3,AGL,SEC31A,UBE2B,TNFSF12,TRIM41,SNAP23,TOM1,KIF5A,KLC4,PSMB1,PSMB7,MAGT1,CPNE3,LGMN,ARHGAP9,CD86,C5AR2,C5AR1,…
	R-MMU-500792	GPCR ligand binding	GP1	0.00142387	GHRH,GPR37L1,GRM2,GABBR2,TAAR6,TACR2,APLN,ADORA1,GLP2R,ADRA1A,GPR17,GNRHR,CCR7,CCKAR,SSTR1,GPRC6A,NTSR2,F2RL1,S1PR1,CXCL5,RXFP1,GNG4,GRM4,CHRM4,OPN1SW,NPY4R,GNAS,UCN2,HCAR1,PROK1,FPR3,MC1R,SCTR,S1PR3,UTS2,ADORA2A,HTR4,HC,GPR68,CRH																																R-MMU-68886	M Phase	GP1	6.2014e-13	CSNK2B,DCTN1,RAE1,NCAPH2,PSME1,PSMB2,UBA52,DSN1,SSNA1,SMC2,LPIN2,TUBB5,DCTN2,PSMD12,ANAPC1,BUB1B,RCC2,NCAPH,MIS12,PSMA4,IST1,PSMB1,CEP192,PSMB7,CENPC1,BLZF1,MCPH1,CENPA,KIF2A,TUBA1B,PSMB8,ANAPC2,PPP2R1B,CENPN,LMNA,SKA2,TUBA1A,PSMD6,NUP133,NUP50,DYNC1I2,SUMO1,PPP2R5E,CENPT,LEMD3,INCENP,PLK4,CNTRL,NUP54,NUP62
	R-MMU-1474290	Collagen formation	GP1	0.00166273	LOXL4,COL23A1,COL26A1,COL27A1,COL5A1,MMP20,COL14A1,ITGB4,COL20A1,P4HA2,COL7A1,PCOLCE2,COL16A1,LOXL2																																R-MMU-199991	Membrane Trafficking	GP1	4.36265e-11	DENND4B,DCTN1,MON1B,RABGAP1,TBC1D2,UBA52,DENND1C,SEC31A,STX5A,CHMP5,PPP6R1,DCTN2,SEC23A,SEC24D,GAK,PLA2G6,KIF11,SNAP23,SH3GL1,KIF5A,VAMP3,TRAPPC11,DENND1B,KLC4,VTI1A,TMED7,AP3S1,RAB43,DENND6B,ARFGAP2,TPD52,DCTN4,TMF1,GABARAP,RAB6A,KIF2A,TUBA1B,VAMP4,RAB8B,AP3B1,ARCN1,HPS4,USE1,CYTH1,TBC1D10C,BIN1,NEDD8,RAB7B,TUBA1A,CCZ1,TRAPPC9,TMED10,NECAP2,DYNC1I2,SEC16A,SNX9,FNBP1,KIF4,RAB18,COPE,UBAP1,RAB30,V…
	R-MMU-8853884	Transcriptional Regulation by VENTX	GP1	0.00234972	TCF7,TCF7L1,LEF1																																R-MMU-5653656	Vesicle-mediated transport	GP1	7.42187e-11	DENND4B,DCTN1,MON1B,RABGAP1,TBC1D2,UBA52,DENND1C,SEC31A,STX5A,CHMP5,PPP6R1,DCTN2,SEC23A,SEC24D,GAK,PLA2G6,KIF11,SNAP23,SH3GL1,KIF5A,VAMP3,TRAPPC11,MSR1,DENND1B,KLC4,VTI1A,LRP1,TMED7,AP3S1,RAB43,DENND6B,ARFGAP2,TPD52,DCTN4,TMF1,GABARAP,RAB6A,KIF2A,TUBA1B,VAMP4,RAB8B,AP3B1,ARCN1,HPS4,USE1,CYTH1,TBC1D10C,BIN1,NEDD8,RAB7B,TUBA1A,CCZ1,TRAPPC9,TMED10,NECAP2,DYNC1I2,SEC16A,SNX9,FNBP1,KIF4,RAB18,COPE,UBA…
	R-MMU-8951430	RUNX3 regulates WNT signaling	GP1	0.00234972	TCF7,TCF7L1,LEF1																																R-MMU-1280218	Adaptive Immune System	GP1	1.93963e-10	DCTN1,FBXW5,FBXL5,PSME1,PSMB2,HERC4,MIB2,UBE2J1,UBA52,SIAH1A,FCGR2B,IKBKG,SEC31A,UBE2B,CSK,LRRC41,CD300LB,RNF114,UBE2J2,CALM2,DCTN2,PSMD12,SEC23A,TRIM41,SEC24D,ANAPC1,KIF11,CARD11,SNAP23,KIF5A,VAMP3,PSMA4,GLMN,RBX1,KLC4,PSMB1,NCF4,PSMB7,FBXW11,LGMN,DCTN4,TNFRSF14,CD86,KIF2A,TUBA1B,PSMB8,CANX,RNF41,H2-Q4,ANAPC2,PPP2R1B,RBCK1,TUBA1A,CTSO,PSMD6,LRSAM1,UBE2W,PIK3CD,DYNC1I2,PPP2R5E,FBXO11,CD28,MGRN1,G…
	R-MMU-4641265	Repression of WNT target genes	GP1	0.00253866	TCF7,TLE2,TCF7L1,LEF1																																R-MMU-168249	Innate Immune System	GP1	4.41494e-10	CSNK2B,CNPY3,DNAJC3,ERP44,ADGRE5,PSME1,PSMB2,PYGL,NFAM1,BIRC2,AGL,UBA52,PTAFR,IKBKE,FCGR2B,IKBKG,DSN1,MAPKAPK2,CD300LB,UNC13D,TUBB5,CALM2,GUSB,PSMD12,PLA2G6,DUSP7,CDK13,CARD11,SNAP23,TOM1,NHLRC3,PSMA4,IST1,PSMB1,NCF4,PSMB7,MAGT1,CPNE3,MYH9,MRE11A,LAMP2,ARG1,FBXW11,DHX9,LGMN,METTL7A1,ARHGAP9,RAB6A,PSMB8,C5AR2,IMPDH2,C8G,H2-Q4,NME2,PPP2R1B,TBC1D10C,GLIPR1,C5AR1,PKM,ELMO1,ATP8A1,PSMD6,LAMTOR2,IRF3,N…
	R-MMU-425407	SLC-mediated transmembrane transport	GP1	0.00257249	SLC4A8,SLC4A9,SLC26A9,SLC1A3,SLC43A1,SLC24A4,SLC38A4,SLC7A9,SLC10A6,SLC13A3,SLC28A1,SLC9A4,SLC17A6,SLC9A3,SLC9A2,SLC24A1,SLC34A3,SLC13A2,SLC1A2,SLC5A2,SLC28A3,SLC1A1,SLC6A11,SLC22A12,SLC8A3,SLCO4C1																																R-MMU-2262752	Cellular responses to stress	GP1	5.77607e-10	ITFG2,SUZ12,DCTN1,RAE1,PSME1,PSMB2,UBA52,MAPKAPK2,TXN2,DCTN2,SESN1,PSMD12,ANAPC1,PSMA4,RBX1,HSPA1L,PSMB1,NCF4,PSMB7,MRE11A,DCTN4,TUBA1B,PSMB8,SOD2,ANAPC2,ATM,TUBA1A,PSMD6,LAMTOR2,NUP133,NUP50,NUDT2,ST13,DYNC1I2,RPS6KA3,DNAJB1,MAP4K4,RBBP7,ATP6V1D,BMT2,P4HB,NUP54,CABIN1,KAT5,NUP62,ARNT
	R-MMU-112316	Neuronal System	GP1	0.00277694	KCNJ5,KCNJ9,PRKAR1B,GNG4,CACNG3,CHRNB2,GJA10,HOMER2,KCNK9,KCNG2,SLC1A3,ABCC8,HCN2,KCNF1,CACNA1A,GABBR2,LIN7B,NLGN2,KCNG3,STX1A,KCNK16,CACNG2,KCNJ6,KCNN1,CACNG4,CHRNA2,KCNJ1,KCNMB3,HTR3A,KCNA5,SLC1A2,SLC1A1,CAMK2A,SLC6A11																																R-MMU-212436	Generic Transcription Pathway	GP1	6.30202e-10	CSNK2B,NR6A1,SUZ12,SSRP1,RABGGTA,PSME1,PSMB2,MED14,UBA52,BMI1,POLR2G,SMAD7,ZKSCAN14,SESN1,SKIL,TBP,PSMD12,ESRRA,RAD9A,ZFP784,CDK13,TAF9,TAL1,RAD17,ZFP87,SNW1,MED20,PSMA4,ZFP398,RBX1,NR2C1,PSMB1,TCF7L2,ZFP27,PSMB7,CBX4,MRE11A,TAF6,ARID1B,ELF2,NR1H2,SMARCD2,MED31,PSMB8,ZFP383,WDR5,STK11,PPP2R1B,ZFP35,POLR2I,SIN3B,ATM,PCNA,G6PDX,GM32687,NELFA,PSMD6,ZFP386,GM10778,LAMTOR2,SUMO1,ZFP101,BANP,PPP1R13L,R…
	R-MMU-8948216	Collagen chain trimerization	GP1	0.00281597	COL7A1,COL27A1,COL5A1,COL23A1,COL16A1,COL14A1,COL26A1,COL20A1																																R-MMU-8953897	Cellular responses to external stimuli	GP1	6.95698e-10	ITFG2,SUZ12,DCTN1,RAE1,PSME1,PSMB2,UBA52,MAPKAPK2,TXN2,DCTN2,SESN1,PSMD12,ANAPC1,PSMA4,RBX1,HSPA1L,PSMB1,NCF4,PSMB7,MRE11A,DCTN4,TUBA1B,PSMB8,SOD2,ANAPC2,ATM,TUBA1A,PSMD6,LAMTOR2,NUP133,NUP50,NUDT2,ST13,DYNC1I2,RPS6KA3,DNAJB1,MAP4K4,RBBP7,ATP6V1D,BMT2,P4HB,NUP54,CABIN1,KAT5,NUP62,ARNT
	R-MMU-1474228	Degradation of the extracellular matrix	GP1	0.00307894	SCUBE1,HSPG2,COL26A1,CAPN8,NID1,KLK1B3,KLK1B16,COL5A1,MMP20,KLK7,CAPN9,MMP17,KLK1B22,MMP25,MMP14,KLK1B11,COL7A1,KLK1B1																																R-MMU-69620	Cell Cycle Checkpoints	GP1	1.19399e-09	PSMD12,DYNC1I2,SUMO1,PPP2R5E,MDC1,CENPT,CENPA,ANAPC1,BUB1B,RAD9A,KIF2A,PSMB8,PSME1,PSMB2,RCC2,INCENP,RAD17,MIS12,GTSE1,PSMA4,UBA52,ANAPC2,PPP2R1B,TOP3A,CENPN,DSN1,PSMB1,ATM,SKA2,PSMB7,KAT5,ORC4,PSMD6,NUP133,MRE11A,CENPC1
	R-MMU-983712	Ion channel transport	GP1	0.00330722	BEST2,ATP8B1,SCNN1G,CLCNKA,FXYD3,TRPM1,ATP8B3,ATP6V0E2,ATP2B2,STOML3,ANO9,SGK2,ATP6V1C2,SCNN1B,RYR1,SLC17A3,BEST3,ATP1A2,ATP2C2,CAMK2A,FXYD1																																R-MMU-1430728	Metabolism	GP1	1.82572e-09	SREBF1,SPTSSA,CBR1,SPHK2,SLC25A19,LPIN2,NDST1,CALM2,GUSB,CDIPT,GLUL,GBA,NDUFS8,IMPDH2,ACOX3,ETFB,SRD5A3,GLRX,LCLAT1,HPGDS,PTS,ATP5G3,B4GALT7,MBOAT7,PCYT1A,ATP5O,NUP54,GGT7,UBIAD1,PDZD11,PTGES2,CSNK2B,HACD4,PITPNM1,ENPP6,PYGL,AGL,COX10,TK1,COASY,DDHD2,MAT2B,AK6,ELOVL1,TXN2,ACADL,ENO1,PCCB,ADHFE1,SLC3A2,NAT8L,NDUFV3,SGPP1,PSMB1,PON2,ASMT,PSMB7,LRP1,CPNE3,CBR4,HYAL3,UQCRQ,MTMR3,SLC19A2,PSMD6,SAMD8,L…
	R-MMU-1650814	Collagen biosynthesis and modifying enzymes	GP1	0.00390046	P4HA2,COL7A1,COL27A1,COL5A1,PCOLCE2,COL23A1,COL16A1,COL14A1,COL26A1,COL20A1																																R-MMU-983169	Class I MHC mediated antigen processing & presentation	GP1	3.85539e-09	UBE2W,SEC23A,PSMD12,TRIM41,FBXO11,SEC24D,ANAPC1,MGRN1,FBXW5,FBXL5,GAN,PSMB8,PSME1,PSMB2,HERC4,SNAP23,CANX,RNF41,MIB2,VAMP3,H2-Q4,PSMA4,ANAPC2,UBE2J1,UBA52,GLMN,SIAH1A,RBX1,UBE2L6,CUL7,SEC31A,PSMB1,KLHL9,NCF4,UBE2B,PSMB7,RBCK1,LRRC41,PSMD6,LRSAM1,RNF114,UBE2J2,FBXW11
	R-MMU-9025106	Biosynthesis of DPAn-6 SPMs	GP1	0.00406443	ALOX12,ALOX15																																R-MMU-72766	Translation	GP1	4.55697e-09	SRP54A,RPLP2,RPS15A,MRPL11,EIF5B,RPL26,RPL37A,RPL27A,RPS2,RPS7,RPS15,EIF4EBP1,MRPL2,GFM2,UBA52,RPL9,EIF2S1,EIF4A1,RPLP1,MRPS12,MRPL36,MRPL48,SRP72,MRPL41,RPS14,SRP54B,RPS29,RPS19,RPS5,ERAL1,MRPL42,MRPL30,MRPL57
	R-MMU-382551	Transport of small molecules	GP1	0.00409927	SLC4A8,SCNN1G,MB,ATP8B3,SLC24A4,APOA5,SLC28A1,VLDLR,RYR1,BEST3,ADD2,SLC24A1,SLC22A12,CLCNKA,SLC4A9,TRPM1,ATP6V0E2,SLC7A9,ATP6V1C2,SLC10A6,SLC17A3,LRRC8E,SLC13A2,SLC1A2,SLC5A2,SLC28A3,SLC1A1,SLC6A11,FXYD1,ATP8B1,GNG4,SLC26A9,ATP2B2,GNAS,SGK2,SCNN1B,SLC13A3,SLC9A4,SLC9A3,SLC9A2,SLC34A3,ABCA4,CAMK2A,SLCO4C1,BEST2,PRKAR1B,FXYD3,GPIHBP1,SLC1A3,SLC43A1,STOML3,SLC38A4,ANO9,SLC17A6,ATP1A2,ABCC6,ATP2C2,PC…																																R-MMU-73894	DNA Repair	GP1	5.9152e-09	SUMO1,MDC1,DTL,POLL,RAD9A,POLK,BAZ1B,MCRS1,NEIL1,UVSSA,RAD17,HMGN1,SLX1B,UBA52,TOP3A,MUTYH,POLR2I,RBX1,MLH1,OGG1,GEN1,RAD51B,POLR2G,ATM,PCNA,UBE2B,KAT5,UBE2L6,POLI,FANCD2,KPNA2,MRE11A,POLE4,TDG,PPP4C
	R-MMU-1296065	Inwardly rectifying K+ channels	GP1	0.0041925	KCNJ5,KCNJ9,GNG4,ABCC8,KCNJ6,GABBR2,KCNJ1																																R-MMU-68882	Mitotic Anaphase	GP1	1.31477e-08	PSMD12,DYNC1I2,SUMO1,PPP2R5E,CENPT,CENPA,ANAPC1,BUB1B,KIF2A,TUBA1B,PSMB8,LEMD3,PSME1,PSMB2,RCC2,INCENP,MIS12,PSMA4,UBA52,ANAPC2,PPP2R1B,IST1,CENPN,LMNA,DSN1,PSMB1,SKA2,PSMB7,TUBA1A,PSMD6,NUP133,CENPC1
	R-MMU-390522	Striated Muscle Contraction	GP1	0.0041925	MYL3,TPM2,ACTN3,MYH3,TMOD1,TNNC2,TNNT3																																R-MMU-2555396	Mitotic Metaphase and Anaphase	GP1	1.47122e-08	PSMD12,DYNC1I2,SUMO1,PPP2R5E,CENPT,CENPA,ANAPC1,BUB1B,KIF2A,TUBA1B,PSMB8,LEMD3,PSME1,PSMB2,RCC2,INCENP,MIS12,PSMA4,UBA52,ANAPC2,PPP2R1B,IST1,CENPN,LMNA,DSN1,PSMB1,SKA2,PSMB7,TUBA1A,PSMD6,NUP133,CENPC1
	R-MMU-445144	Signal transduction by L1	GP1	0.00575175	FGFR1,ITGA9,ITGA2B,ITGB3,EGFR																																R-MMU-8951664	Neddylation	GP1	2.14017e-08	PSMD12,FBXO11,DTL,FBXW5,COMMD2,FBXL5,GAN,PSMB8,PSME1,PSMB2,COMMD6,WDR5,RBBP7,PSMA4,COMMD9,UBA52,DCAF17,COMMD10,RBX1,FEM1A,CUL7,NEDD8,PSMB1,PSMB7,WSB2,LRRC41,PSMD6,COMMD8,FBXW11,COMMD1,KLHL9
	R-MMU-1483166	Synthesis of PA	GP1	0.00590327	GPAT2,LIPH,PLA2G5,PLA2G2D,AGPAT3,PLD6,PLA2G2A																																R-MMU-6811442	Intra-Golgi and retrograde Golgi-to-ER traffic	GP1	2.49825e-08	DCTN4,DYNC1I2,TMF1,RAB6A,DCTN1,PLA2G6,KIF2A,TUBA1B,KIF11,VAMP4,ARCN1,KIF5A,VAMP3,USE1,CYTH1,KIF4,RAB18,KLC4,STX5A,VTI1A,COPE,TMED7,TUBA1A,RAB43,TMED10,ARFGAP2,DCTN2,RAB30
	R-MMU-4086398	Ca2+ pathway	GP1	0.00702643	GNG4,FZD6,LEF1,FZD4,CAMK2A,TCF7,WNT5A,TCF7L1																																R-MMU-72203	Processing of Capped Intron-Containing Pre-mRNA	GP1	2.55147e-08	CRNKL1,PRPF6,SNRNP40,HNRNPUL1,PRCC,RAE1,WBP4,NCBP2,SNRNP48,PRPF4,CWC25,SNW1,SRSF1,USP39,POLR2I,SRSF6,CPSF7,SLU7,NUP54,SRSF5,POLR2G,SF3A3,RBM22,PQBP1,NUP62,NUP133,CASC3,CHTOP,NUDT21,FYTTD1,NUP50,DHX9
	R-MMU-2142712	Synthesis of 12-eicosatetraenoic acid derivatives	GP1	0.00746268	ALOXE3,ALOX12,ALOX15																																R-MMU-2467813	Separation of Sister Chromatids	GP1	3.19812e-08	PSMD12,DYNC1I2,PPP2R5E,CENPT,CENPA,ANAPC1,BUB1B,KIF2A,TUBA1B,PSMB8,PSME1,PSMB2,RCC2,INCENP,MIS12,PSMA4,UBA52,ANAPC2,PPP2R1B,CENPN,DSN1,PSMB1,SKA2,PSMB7,TUBA1A,PSMD6,NUP133,CENPC1
	R-MMU-1266738	Developmental Biology	GP1	0.00752868	CDH15,LGI2,ITGB3,VLDLR,CACNG2,SPTBN2,ITSN1,KRT6A,GM10024,KRTAP12-1,KRT19,KALRN,NFASC,GFRA2,EPHB2,GM7137,ITGA2B,CACNG4,GFRA1,KRT27,NTN4,KRT72,RET,CACNG3,TUBA3B,KRT71,COL5A1,EVPL,STX1A,EGFR,GM19668,DSP,ITGA9,GM5414,FGFR1,KRT7,KRT8,EPHA2,ANK1,PLXNB1,PLXNA4,GM10318,PLXNA2																																R-MMU-69275	G2/M Transition	GP1	5.87074e-08	PSMD12,DYNC1I2,BORA,DCTN1,TUBA1B,PSMB8,PSME1,PSMB2,FKBPL,GTSE1,PLK4,PSMA4,UBA52,PPP2R1B,CNTRL,PPP1CB,CDC25B,RBX1,PSMB1,CEP192,SSNA1,PSMB7,TUBA1A,PSMD6,TUBB5,FBXW11,DCTN2
	R-MMU-163125	Post-translational modification: synthesis of GPI-anchored proteins	GP1	0.0114642	PSCA,PRN,MSLN,LYPD3,OTOA,GPIHBP1,DPM3,LYPD8,LYPD2,TEX101,LY6G6D																																R-MMU-6791226	Major pathway of rRNA processing in the nucleolus and cytosol	GP1	7.44841e-08	RPLP2,RPS15A,EXOSC5,UTP15,RPL26,RPL37A,RPL27A,RPS2,UTP6,EMG1,RPS7,RPS15,UBA52,LTV1,RPL9,RPLP1,NOP56,RPS14,IMP4,RPS29,MPHOSPH6,FCF1,RPS19,C1D,FBL,RPS5
	R-MMU-417973	Adenosine P1 receptors	GP1	0.0116751	ADORA1,ADORA2A																																R-MMU-72312	rRNA processing	GP1	7.44841e-08	RPLP2,RPS15A,EXOSC5,UTP15,RPL26,RPL37A,RPL27A,RPS2,UTP6,EMG1,RPS7,RPS15,UBA52,LTV1,RPL9,RPLP1,NOP56,RPS14,IMP4,RPS29,MPHOSPH6,FCF1,RPS19,C1D,FBL,RPS5
	R-MMU-447043	Neurofascin interactions	GP1	0.0116751	ANK1,NFASC																																R-MMU-8868773	rRNA processing in the nucleus and cytosol	GP1	7.44841e-08	RPLP2,RPS15A,EXOSC5,UTP15,RPL26,RPL37A,RPL27A,RPS2,UTP6,EMG1,RPS7,RPS15,UBA52,LTV1,RPL9,RPLP1,NOP56,RPS14,IMP4,RPS29,MPHOSPH6,FCF1,RPS19,C1D,FBL,RPS5
	R-MMU-216083	Integrin cell surface interactions	GP1	0.0118701	JAM3,ITGB3,COL7A1,COL5A1,FGB,COL16A1,ITGA2B,HSPG2,TNC,ITGA9																																R-MMU-453274	Mitotic G2-G2/M phases	GP1	7.4787e-08	PSMD12,DYNC1I2,BORA,DCTN1,TUBA1B,PSMB8,PSME1,PSMB2,FKBPL,GTSE1,PLK4,PSMA4,UBA52,PPP2R1B,CNTRL,PPP1CB,CDC25B,RBX1,PSMB1,CEP192,SSNA1,PSMB7,TUBA1A,PSMD6,TUBB5,FBXW11,DCTN2
	R-MMU-8957275	Post-translational protein phosphorylation	GP1	0.0120151	IGFBP7,HRC,SPARCL1,STC2,APOL7B,APOA5,MATN3,APOL8,MSLN,IGFBP5,APOL7C,PCSK9,TNC,FSTL3																																R-MMU-195253	Degradation of beta-catenin by the destruction complex	GP1	7.48145e-08	PSMB7,TLE4,ZRANB1,PSME1,PSMB2,PSMD12,PPP2R1B,PPP2R5E,RBX1,TCF7L2,PSMD6,TLE3,PSMB1,FRAT2,PSMA4,UBA52,PSMB8
	R-MMU-373076	Class A/1 (Rhodopsin-like receptors)	GP1	0.0137161	GPR17,GNRHR,CCR7,S1PR3,CCKAR,GPR37L1,SSTR1,UTS2,ADORA2A,NTSR2,CHRM4,OPN1SW,NPY4R,APLN,F2RL1,TAAR6,TACR2,S1PR1,HCAR1,PROK1,ADORA1,FPR3,CXCL5,MC1R,HTR4,ADRA1A,HC,GPR68,RXFP1																																R-MMU-1799339	SRP-dependent cotranslational protein targeting to membrane	GP1	1.34407e-07	SRP54A,RPLP2,RPS15A,RPL26,RPL37A,RPL27A,RPS2,RPS7,RPS15,UBA52,RPL9,RPLP1,SRP72,RPS14,SRP54B,RPS29,RPS19,RPS5
	R-MMU-425986	Sodium/Proton exchangers	GP1	0.0162637	SLC9A2,SLC9A4,SLC9A3																																R-MMU-983168	Antigen processing: Ubiquitination & Proteasome degradation	GP1	1.49149e-07	UBE2W,PSMD12,TRIM41,FBXO11,ANAPC1,MGRN1,FBXW5,FBXL5,GAN,PSMB8,PSME1,PSMB2,HERC4,RNF41,MIB2,PSMA4,ANAPC2,UBE2J1,UBA52,GLMN,SIAH1A,RBX1,UBE2L6,CUL7,PSMB1,KLHL9,UBE2B,PSMB7,RBCK1,LRRC41,PSMD6,LRSAM1,RNF114,UBE2J2,FBXW11
	R-MMU-373760	L1CAM interactions	GP1	0.0180405	ITGB3,NFASC,EGFR,ITGA2B,FGFR1,ITGA9,SPTBN2,ANK1,TUBA3B																																R-MMU-68877	Mitotic Prometaphase	GP1	2.11659e-07	CSNK2B,DYNC1I2,PPP2R5E,CENPT,CENPA,BUB1B,DCTN1,KIF2A,TUBA1B,RCC2,INCENP,NCAPH,MIS12,PLK4,PPP2R1B,CNTRL,CENPN,DSN1,CEP192,SSNA1,SKA2,SMC2,TUBA1A,NUP133,CENPC1,TUBB5,DCTN2
	R-MMU-381426	Regulation of Insulin-like Growth Factor (IGF) transport and uptake by Insulin-like Growth Factor Binding Proteins (IGFBPs)	GP1	0.0183447	IGFBP7,HRC,SPARCL1,STC2,APOL7B,APOA5,MATN3,APOL8,MSLN,IGFBP5,APOL7C,PCSK9,TNC,FSTL3																																R-MMU-3247509	Chromatin modifying enzymes	GP1	5.17335e-07	MSL3,SUZ12,SMARCD2,PADI2,MCRS1,RPS2,ATF7IP,WDR5,SUV39H1,RBBP7,JADE2,MSL2,MSL1,NCOA2,KDM7A,GATAD2B,PHF21A,HAT1,KDM4D,RCOR1,PHF2,ARID1B
	R-MMU-936837	Ion transport by P-type ATPases	GP1	0.018441	ATP8B3,ATP8B1,ATP2C2,FXYD3,ATP2B2,CAMK2A,FXYD1,ATP1A2																																R-MMU-4839726	Chromatin organization	GP1	5.17335e-07	MSL3,SUZ12,SMARCD2,PADI2,MCRS1,RPS2,ATF7IP,WDR5,SUV39H1,RBBP7,JADE2,MSL2,MSL1,NCOA2,KDM7A,GATAD2B,PHF21A,HAT1,KDM4D,RCOR1,PHF2,ARID1B
	R-MMU-977606	Regulation of Complement cascade	GP1	0.0220351	CPN1,C1QA,CD19,CLU,CFI,HC																																R-MMU-72172	mRNA Splicing	GP1	7.8625e-07	CRNKL1,PRPF6,SNRNP40,HNRNPUL1,PRCC,WBP4,NCBP2,SNRNP48,PRPF4,CWC25,SNW1,SRSF1,USP39,POLR2I,SRSF6,CPSF7,SLU7,SRSF5,POLR2G,SF3A3,RBM22,PQBP1,CASC3,NUDT21,DHX9
	R-MMU-112308	Presynaptic depolarization and calcium channel opening	GP1	0.0221458	CACNG2,CACNA1A,CACNG4																																R-MMU-6798695	Neutrophil degranulation	GP1	9.50683e-07	CSNK2B,DNAJC3,ERP44,ADGRE5,PYGL,NFAM1,AGL,PTAFR,FCGR2B,DSN1,GM2A,UNC13D,TUBB5,GUSB,PSMD12,CDK13,SNAP23,TOM1,NHLRC3,IST1,PSMB1,PSMB7,MAGT1,CPNE3,LAMP2,ARG1,METTL7A1,ARHGAP9,RAB6A,IMPDH2,H2-Q4,NME2,TBC1D10C,GLIPR1,C5AR1,PKM,ATP8A1,PSMD6,LAMTOR2,NIT2,PADI2,ANO6,ITGB2,COMMD9,ATP6V1D,MLEC,RAB18,DNAJC5,PTGES2,MGST1
	R-MMU-9018683	Biosynthesis of DPA-derived SPMs	GP1	0.0223632	ALOX12,ALOX15																																R-MMU-927802	Nonsense-Mediated Decay (NMD)	GP1	9.66927e-07	RPLP2,RPS15A,SMG1,NCBP2,RPL26,RPL37A,RPL27A,RPS2,RPS7,RPS15,UBA52,RPL9,RPLP1,RPS14,RPS29,DCP1A,RPS19,CASC3,RPS5
	R-MMU-9025094	Biosynthesis of DPAn-3 SPMs	GP1	0.0223632	ALOX12,ALOX15																																R-MMU-975957	Nonsense Mediated Decay (NMD) enhanced by the Exon Junction Complex	GP1	9.66927e-07	RPLP2,RPS15A,SMG1,NCBP2,RPL26,RPL37A,RPL27A,RPS2,RPS7,RPS15,UBA52,RPL9,RPLP1,RPS14,RPS29,DCP1A,RPS19,CASC3,RPS5
	R-MMU-2473224	Antagonism of Activin by Follistatin	GP1	0.0223632	INHBA,FSTL3																																R-MMU-5693532	DNA Double-Strand Break Repair	GP1	1.28341e-06	SUMO1,MDC1,POLL,RAD9A,POLK,BAZ1B,RAD17,UBA52,TOP3A,SLX1B,PPP4C,GEN1,RAD51B,ATM,PCNA,KAT5,KPNA2,MRE11A,POLE4
	R-MMU-112313	Neurotransmitter uptake and metabolism In glial cells	GP1	0.0223632	SLC1A2,SLC1A3																																R-MMU-72163	mRNA Splicing - Major Pathway	GP1	1.43366e-06	CRNKL1,PRPF6,SNRNP40,HNRNPUL1,PRCC,WBP4,NCBP2,PRPF4,CWC25,SNW1,SRSF1,USP39,POLR2I,SRSF6,CPSF7,SLU7,SRSF5,POLR2G,SF3A3,RBM22,PQBP1,CASC3,NUDT21,DHX9
	R-MMU-210455	Astrocytic Glutamate-Glutamine Uptake And Metabolism	GP1	0.0223632	SLC1A2,SLC1A3																																R-MMU-5693567	HDR through Homologous Recombination (HRR) or Single Strand Annealing (SSA)	GP1	1.51447e-06	SUMO1,MDC1,RAD9A,POLK,RAD17,UBA52,TOP3A,SLX1B,PPP4C,GEN1,RAD51B,ATM,PCNA,KAT5,MRE11A,POLE4
	R-MMU-5173105	O-linked glycosylation	GP1	0.0260544	MUC1,ADAMTS15,GCNT4,B3GNT3,SEMA5B,ADAMTS1,ST6GALNAC2,GALNT15,ADAMTS13,THSD4,A4GNT																																R-MMU-8856688	Golgi-to-ER retrograde transport	GP1	1.55374e-06	DCTN4,DYNC1I2,RAB6A,DCTN1,PLA2G6,KIF2A,TUBA1B,KIF11,ARCN1,KIF5A,USE1,KIF4,RAB18,KLC4,COPE,TMED7,TUBA1A,TMED10,ARFGAP2,DCTN2
	R-MMU-1296041	Activation of G protein gated Potassium channels	GP1	0.0261611	KCNJ5,KCNJ9,GNG4,KCNJ6,GABBR2																																R-MMU-446203	Asparagine N-linked glycosylation	GP1	1.55649e-06	DCTN4,SEC23A,DYNC1I2,NGLY1,SEC24D,DCTN1,TUBA1B,SEC16A,MAN1A2,SRD5A3,CANX,B4GALT6,ALG1,ARCN1,CMAS,NUS1,FPGT,UBA52,MPI,UAP1,SEC31A,ASGR2,STX5A,COPE,TMED7,TUBA1A,PPP6R1,TRAPPC9,TMED10,ARFGAP2,DCTN2
	R-MMU-1296059	G protein gated Potassium channels	GP1	0.0261611	KCNJ5,KCNJ9,GNG4,KCNJ6,GABBR2																																R-MMU-72613	Eukaryotic Translation Initiation	GP1	1.93643e-06	RPLP2,RPS15A,EIF5B,RPL26,RPL37A,RPL27A,RPS2,RPS7,RPS15,EIF4EBP1,UBA52,RPL9,EIF2S1,EIF4A1,RPLP1,RPS14,RPS29,RPS19,RPS5
	R-MMU-997272	R-MMU-997272(Inhibition of voltage gated Ca2+ channels via Gbeta/gamma subunits)	GP1	0.0261611	KCNJ5,KCNJ9,GNG4,KCNJ6,GABBR2																																R-MMU-72737	Cap-dependent Translation Initiation	GP1	1.93643e-06	RPLP2,RPS15A,EIF5B,RPL26,RPL37A,RPL27A,RPS2,RPS7,RPS15,EIF4EBP1,UBA52,RPL9,EIF2S1,EIF4A1,RPLP1,RPS14,RPS29,RPS19,RPS5
	R-MMU-2187338	Visual phototransduction	GP1	0.0280297	SDC1,GPIHBP1,HSPG2,LRP2,RCVRN,OPN1SW,SDR9C7,RGS9,RLBP1,RBP1,ABCA4																																R-MMU-5688426	Deubiquitination	GP1	1.94838e-06	PSMD12,USP28,RNF146,USP19,FKBP8,MCRS1,PSMB8,YOD1,ZRANB1,PSME1,PSMB2,TOMM70A,MBD6,BIRC2,PSMA4,UBA52,IKBKG,NEDD8,PSMB1,MAT2B,PSMB7,MUL1,JOSD1,USP15,PSMD6,SMAD7,USP5,TNIP1
	R-MMU-112315	Transmission across Chemical Synapses	GP1	0.0286918	KCNJ5,KCNJ9,PRKAR1B,GNG4,CACNG3,CHRNB2,SLC1A3,CACNA1A,GABBR2,LIN7B,STX1A,CACNG2,KCNJ6,CACNG4,CHRNA2,HTR3A,SLC1A2,SLC1A1,CAMK2A,SLC6A11																																R-MMU-5693538	Homology Directed Repair	GP1	2.47515e-06	SUMO1,MDC1,RAD9A,POLK,RAD17,UBA52,TOP3A,SLX1B,PPP4C,GEN1,RAD51B,ATM,PCNA,KAT5,MRE11A,POLE4
	R-MMU-2022870	Chondroitin sulfate biosynthesis	GP1	0.0295881	CHST11,CSPG4,BGN,CHST3																																R-MMU-5685942	HDR through Homologous Recombination (HRR)	GP1	2.99581e-06	TOP3A,KAT5,SLX1B,MRE11A,POLE4,RAD17,RAD9A,GEN1,POLK,RAD51B,ATM,PCNA,UBA52
	R-MMU-1592389	Activation of Matrix Metalloproteinases	GP1	0.0301896	MMP14,MMP17,KLK1B3,KLK1B22,KLK1B16,KLK1B11,KLK1B1,MMP25																																R-MMU-72706	GTP hydrolysis and joining of the 60S ribosomal subunit	GP1	3.1369e-06	RPLP2,RPS15A,EIF5B,RPL26,RPL37A,RPL27A,RPS2,RPS7,RPS15,UBA52,RPL9,EIF2S1,EIF4A1,RPLP1,RPS14,RPS29,RPS19,RPS5
	R-MMU-445355	Smooth Muscle Contraction	GP1	0.0302233	MYL9,TPM2,DYSF,ACTG2,SORBS3																																R-MMU-975956	Nonsense Mediated Decay (NMD independent of the Exon Junction Complex )	GP1	4.59502e-06	RPLP2,RPS15A,NCBP2,RPL26,RPL37A,RPL27A,RPS2,RPS7,RPS15,UBA52,RPL9,RPLP1,RPS14,RPS29,RPS19,RPS5
	R-MMU-416482	G alpha (12/13) signalling events	GP1	0.0308065	PLXNB1,ARHGEF15,GNG4,PLEKHG5,ARHGEF17,ADRA1A,ARHGEF5,ITSN1,KALRN																																R-MMU-3214847	HATs acetylate histones	GP1	4.89168e-06	MSL2,MSL3,HAT1,MSL1,NCOA2,WDR5,RBBP7,MCRS1,JADE2
	R-MMU-3000171	Non-integrin membrane-ECM interactions	GP1	0.0318954	ITGB3,SDC1,PDGFB,COL5A1,HSPG2,ITGB4																																R-MMU-1169091	Activation of NF-kappaB in B cells	GP1	5.38555e-06	PSMB7,PSME1,PSMB2,PSMD12,CARD11,PSMD6,IKBKG,FBXW11,PSMB1,PSMA4,UBA52,NFKBIB,PSMB8
	R-MMU-2453902	The canonical retinoid cycle in rods (twilight vision)	GP1	0.0351673	SDR9C7,ABCA4,RLBP1,RBP1																																R-MMU-674695	RNA Polymerase II Pre-transcription Events	GP1	6.04493e-06	TBP,GTF2A2,NELFA,LEO1,PAF1,POLR2I,SUPT6,TAF9,EAF1,SSRP1,TAF6,POLR2G,EAF2,NCBP2
	R-MMU-6809371	Formation of the cornified envelope	GP1	0.0356107	KRT27,KRT72,KRT6A,KRT8,KRT71,EVPL,GM5414,DSP,KRT19,KRT7																																R-MMU-69481	G2/M Checkpoints	GP1	6.86354e-06	PSMD12,SUMO1,MDC1,RAD9A,PSMB8,PSME1,PSMB2,RAD17,GTSE1,PSMA4,UBA52,TOP3A,PSMB1,ATM,PSMB7,KAT5,ORC4,PSMD6,MRE11A
	R-MMU-5578768	Physiological factors	GP1	0.0357055	CORIN,NPR2																																R-MMU-9648025	EML4 and NUDC in mitotic spindle formation	GP1	7.62549e-06	DYNC1I2,PPP2R5E,CENPT,CENPA,BUB1B,KIF2A,TUBA1B,RCC2,INCENP,MIS12,PPP2R1B,CENPN,DSN1,SKA2,TUBA1A,NUP133,CENPC1
	R-MMU-2142850	Hyaluronan biosynthesis and export	GP1	0.0357055	HAS1,CEMIP																																R-MMU-1168372	Downstream signaling events of B Cell Receptor (BCR)	GP1	8.44082e-06	PSMB7,PSME1,PSMB2,PSMD12,CARD11,PSMD6,IKBKG,FBXW11,PSMB1,CALM2,PSMA4,UBA52,NFKBIB,PSMB8
	R-MMU-8963684	Tyrosine catabolism	GP1	0.0357055	HPD,HGD																																R-MMU-69618	Mitotic Spindle Checkpoint	GP1	8.69939e-06	DYNC1I2,PPP2R5E,CENPT,CENPA,ANAPC1,BUB1B,KIF2A,RCC2,INCENP,MIS12,ANAPC2,PPP2R1B,CENPN,DSN1,SKA2,NUP133,CENPC1
	R-MMU-433137	Sodium-coupled sulphate, di- and tri-carboxylate transporters	GP1	0.0357055	SLC13A3,SLC13A2																																R-MMU-156827	L13a-mediated translational silencing of Ceruloplasmin expression	GP1	1.12613e-05	RPLP2,RPS15A,RPL26,RPL37A,RPL27A,RPS2,RPS7,RPS15,UBA52,RPL9,EIF2S1,EIF4A1,RPLP1,RPS14,RPS29,RPS19,RPS5
	R-MMU-5662702	Melanin biosynthesis	GP1	0.0357055	SLC45A2,DCT																																R-MMU-3700989	Transcriptional Regulation by TP53	GP1	1.41291e-05	CSNK2B,TBP,RAD9A,SSRP1,RABGGTA,CDK13,TAF9,BANP,RAD17,PPP1R13L,RBBP7,STK11,UBA52,PPP2R1B,TOP3A,POLR2I,POLR2G,GATAD2B,ATM,PCNA,G6PDX,CASP2,KAT5,TNKS1BP1,NELFA,LAMTOR2,MRE11A,TAF6,SESN1
	R-MMU-6806942	MET Receptor Activation	GP1	0.0357055	SPINT2,HGFAC																																R-MMU-9007101	Rab regulation of trafficking	GP1	1.44766e-05	DENND4B,GABARAP,RAB6A,RAB8B,MON1B,RABGAP1,HPS4,TBC1D2,TRAPPC11,DENND1C,DENND1B,TBC1D10C,RAB18,RAB7B,DENND6B,CCZ1,TRAPPC9
	R-MMU-425561	Sodium/Calcium exchangers	GP1	0.036907	SLC8A3,SLC24A1,SLC24A4																																R-MMU-141424	Amplification of signal from the kinetochores	GP1	1.52981e-05	DYNC1I2,PPP2R5E,CENPT,CENPA,BUB1B,KIF2A,RCC2,INCENP,MIS12,PPP2R1B,CENPN,DSN1,SKA2,NUP133,CENPC1
	R-MMU-1482801	Acyl chain remodelling of PS	GP1	0.0413126	PLA2G5,PLA2G2D,OSBPL5,PLA2G2A																																R-MMU-141444	Amplification of signal from unattached kinetochores via a MAD2 inhibitory signal	GP1	1.52981e-05	DYNC1I2,PPP2R5E,CENPT,CENPA,BUB1B,KIF2A,RCC2,INCENP,MIS12,PPP2R1B,CENPN,DSN1,SKA2,NUP133,CENPC1
	R-MMU-198933	Immunoregulatory interactions between a Lymphoid and a non-Lymphoid cell	GP1	0.0421793	H2-M9,H2-M10.1,CD3D,CD8A,CXADR,H2-K1,CD300LD4,CD19,RAET1E,CD300LD5,CD300LD3																																R-MMU-159236	Transport of Mature mRNA derived from an Intron-Containing Transcript	GP1	1.56004e-05	SRSF1,NUP62,NUP133,CASC3,SRSF6,CHTOP,SLU7,NUP54,RAE1,SRSF5,FYTTD1,NUP50,NCBP2
	R-MMU-3769402	Deactivation of the beta-catenin transactivating complex	GP1	0.0446849	SOX13,LEF1,TCF7,TLE2,TCF7L1																																R-MMU-201681	TCF dependent signaling in response to WNT	GP1	1.58384e-05	CSNK2B,PSMD12,PPP2R5E,RNF146,FRAT2,PSMB8,PSME1,PSMB2,PSMA4,UBA52,PPP2R1B,TLE4,LEO1,RBX1,TLE3,PSMB1,TCF7L2,PSMB7,CBY1,PSMD6
	R-MMU-5578775	Ion homeostasis	GP1	0.046102	RYR1,FXYD3,ATP2B2,CAMK2A,FXYD1,SLC8A3,ATP1A2																																R-MMU-6807070	PTEN Regulation	GP1	1.84863e-05	CSNK2B,PSMD12,RNF146,SUZ12,PSMB8,PSME1,PSMB2,RBBP7,PSMA4,UBA52,BMI1,PSMB1,GATAD2B,PSMB7,CBX4,PSMD6,LAMTOR2
	R-MMU-201722	Formation of the beta-catenin:TCF transactivating complex	GP1	0.0480251	LEF1,TCF7,TLE2,TCF7L1																																R-MMU-195721	Signaling by WNT	GP1	1.97805e-05	CSNK2B,PSMD12,PPP2R5E,RNF146,VPS26A,FRAT2,PSMB8,ZRANB1,PSME1,PSMB2,GNG5,PSMA4,UBA52,PPP2R1B,TLE4,LEO1,RBX1,WLS,TLE3,PSMB1,TCF7L2,PSMB7,CBY1,PSMD6,PFN1,CALM2
	R-MMU-418555	G alpha (s) signalling events	GP2	0.00896761	OLFR65,VIP,OLFR1423,MC3R,OLFR1396,MC5R,TAAR9,OLFR1512,OLFR96,OLFR703,MC4R,OLFR318,OLFR330,OLFR981,GPR150,RTP3,OLFR1508,OLFR411,OLFR1444																																R-MMU-5689880	Ub-specific processing proteases	GP1	2.35871e-05	PSMD12,USP28,RNF146,USP19,FKBP8,PSMB8,PSME1,PSMB2,TOMM70A,BIRC2,PSMA4,UBA52,IKBKG,PSMB1,MAT2B,PSMB7,MUL1,USP15,PSMD6,SMAD7,USP5
	R-MMU-1266695	Interleukin-7 signaling	GP2	0.0317452	PIK3R3,TSLP																																R-MMU-5693548	Sensing of DNA Double Strand Breaks	GP1	2.38435e-05	MRE11A,KPNA2,ATM,KAT5
	R-MMU-6803157	Antimicrobial peptides	GP2	0.0422999	CTSG,DEFB36,PGLYRP4,BPIFA1,BPIFB2																																R-MMU-5358346	Hedgehog ligand biogenesis	GP1	2.88446e-05	PSMB7,HHAT,PSME1,PSMB2,PSMD12,PSMD6,P4HB,PSMB1,DERL2,PSMA4,UBA52,PSMB8
	R-MMU-1614603	Cysteine formation from homocysteine	GP2	0.0432292	CTH																																R-MMU-2500257	Resolution of Sister Chromatid Cohesion	GP1	2.95778e-05	DYNC1I2,PPP2R5E,CENPT,CENPA,BUB1B,KIF2A,TUBA1B,RCC2,INCENP,MIS12,PPP2R1B,CENPN,DSN1,SKA2,TUBA1A,NUP133,CENPC1
	R-MMU-375276	Peptide ligand-binding receptors	GP2	0.0465975	NPY2R,RXFP4,MC5R,NPY5R,CXCL11,MC4R,CXCL1,MC3R																																R-MMU-3108232	SUMO E3 ligases SUMOylate target proteins	GP1	3.19633e-05	SUMO1,MDC1,NR1H2,SUZ12,PARK7,RAE1,SP100,INCENP,IKBKE,BMI1,IKBKG,NUP54,PCNA,CBX4,NUP62,NUP133,TDG,NUP50,UHRF2
	R-MMU-381753	Olfactory Signaling Pathway	GP3	2.98791e-05	OLFR11,OLFR985,OLFR31,OLFR558,REEP6,OLFR1414,OLFR1448,OLFR19,OLFR325																																R-MMU-5663220	RHO GTPases Activate Formins	GP1	3.47508e-05	DYNC1I2,PPP2R5E,CENPT,CENPA,BUB1B,KIF2A,TUBA1B,RCC2,INCENP,MIS12,PPP2R1B,CENPN,DSN1,SKA2,TUBA1A,NUP133,CENPC1,PFN1
	R-MMU-418555	G alpha (s) signalling events	GP3	4.76459e-05	OLFR11,OLFR985,OLFR31,OLFR558,REEP6,OLFR1414,OLFR1448,OLFR19,RAMP3,OLFR325																																R-MMU-8878171	Transcriptional regulation by RUNX1	GP1	3.53551e-05	CSNK2B,ELF2,PSMD12,SMARCD2,PSMB8,PSME1,PSMB2,WDR5,TAL1,PSMA4,UBA52,BMI1,SIN3B,PSMB1,PSMB7,CBX4,PSMD6,ELF1,ARID1B
	R-MMU-2168880	Scavenging of heme from plasma	GP3	0.00364704	APOL11B,HPX																																R-MMU-8852276	The role of GTSE1 in G2/M progression after G2 checkpoint	GP1	4.62486e-05	PSMB7,PSME1,PSMB2,PSMD12,TUBA1A,PSMD6,FKBPL,GTSE1,PSMB1,PSMA4,TUBA1B,UBA52,PSMB8
	R-MMU-388396	GPCR downstream signalling	GP3	0.00413514	OLFR11,OLFR985,OLFR31,OLFR558,REEP6,OLFR1414,CNR1,OLFR1448,OLFR19,RAMP3,OLFR325																																R-MMU-72689	Formation of a pool of free 40S subunits	GP1	5.00041e-05	RPLP2,RPS15A,RPL26,RPL37A,RPL27A,RPS2,RPS7,RPS15,UBA52,RPL9,RPLP1,RPS14,RPS29,RPS19,RPS5
	R-MMU-372790	Signaling by GPCR	GP3	0.00514041	OLFR11,OLFR985,OLFR31,OLFR558,REEP6,OLFR1414,CNR1,OLFR1448,OLFR19,RAMP3,OLFR325																																R-MMU-2990846	SUMOylation	GP1	5.23521e-05	SUMO1,MDC1,NR1H2,SUZ12,PARK7,RAE1,SP100,INCENP,IKBKE,BMI1,IKBKG,NUP54,PCNA,CBX4,NUP62,NUP133,TDG,NUP50,UHRF2
	R-MMU-2173782	Binding and Uptake of Ligands by Scavenger Receptors	GP3	0.00939056	APOL11B,HPX																																R-MMU-983705	Signaling by the B Cell Receptor (BCR)	GP1	5.64772e-05	PIK3CD,PSMD12,NFKBIB,PSMB8,PSME1,PSMB2,CARD11,PSMA4,UBA52,IKBKG,PSMB1,PSMB7,PSMD6,FBXW11,CALM2
	R-MMU-70921	Histidine catabolism	GP3	0.0254168	AMDHD1																																R-MMU-72202	Transport of Mature Transcript to Cytoplasm	GP1	6.14698e-05	SRSF1,NUP62,NUP133,CASC3,SRSF6,CHTOP,SLU7,NUP54,RAE1,SRSF5,FYTTD1,NUP50,NCBP2
	R-MMU-192456	Digestion of dietary lipid	GP3	0.0254168	CEL																																R-MMU-195258	RHO GTPase Effectors	GP1	7.26356e-05	DYNC1I2,PPP2R5E,CENPT,CENPA,BUB1B,KIF2A,TUBA1B,RCC2,INCENP,MIS12,KIF5A,PPP2R1B,KLC4,PPP1CB,CENPN,NCOA2,DSN1,NCF4,SKA2,TUBA1A,MYH9,NUP133,CENPC1,PFN1,CALM2
	R-MMU-72764	Eukaryotic Translation Termination	GP3	0.0254168	GSPT2																																R-MMU-5607764	CLEC7A (Dectin-1) signaling	GP1	7.27172e-05	PSMD12,PSMB8,PSME1,PSMB2,CARD11,PSMA4,UBA52,CASP8,IKBKG,PSMB1,PSMB7,PSMD6,FBXW11,CALM2
	R-MMU-1592389	Activation of Matrix Metalloproteinases	GP3	0.0258629	CMA1,KLK1B27																																R-MMU-68827	CDT1 association with the CDC6:ORC:origin complex	GP1	7.4777e-05	PSMB7,PSME1,PSMB2,PSMD12,ORC4,PSMD6,PSMB1,PSMA4,UBA52,GMNN,PSMB8
	R-MMU-8851680	Butyrophilin (BTN) family interactions	GP3	0.0295897	BTN2A2																																R-MMU-72662	Activation of the mRNA upon binding of the cap-binding complex and eIFs, and subsequent binding to 43S	GP1	7.4777e-05	RPS29,RPS2,RPS7,RPS19,EIF2S1,EIF4A1,RPS5,RPS15A,RPS15,EIF4EBP1,RPS14
	R-MMU-5576890	Phase 3 - rapid repolarisation	GP3	0.0295897	KCNE1L																																R-MMU-1280215	Cytokine Signaling in Immune system	GP1	7.51402e-05	SOS2,PSME1,PSMB2,ARIH1,BIRC2,FRS3,UBA52,PPP1CB,IKBKG,MAPKAPK2,CSK,TNFSF12,DLG2,CALM2,PSMD12,DUSP7,PSMA4,RBX1,PSMB1,PSMB7,FBXW11,RANBP9,TNFRSF14,JAK2,PSMB8,CANX,PPP2R1B,PPM1B,PSMD6,LAMTOR2,IRF3,TNFRSF1A,PIK3CD,GAB1,SUMO1,PPP2R5E,RPS6KA3,NFKBIB,PIK3CA,DUSP16,UBE2L6,EIF4A1,P4HB,CRK,CASP3,VAMP2
	R-MMU-1663150	The activation of arylsulfatases	GP3	0.0337447	ARSI																																R-MMU-453279	Mitotic G1 phase and G1/S transition	GP1	9.57795e-05	PSMD12,CKS1B,JAK2,LIN54,PSMB8,PSME1,PSMB2,PSMA4,UBA52,GMNN,PPP2R1B,PSMB1,DYRK1A,PSMB7,ORC4,PSMD6,POLE4
	R-MMU-419812	Calcitonin-like ligand receptors	GP3	0.0378819	RAMP3																																R-MMU-6804756	Regulation of TP53 Activity through Phosphorylation	GP1	0.000105331	CSNK2B,TBP,TOP3A,KAT5,TAF9,MRE11A,RAD17,RAD9A,SSRP1,STK11,TAF6,ATM,UBA52
	R-MMU-6809371	Formation of the cornified envelope	GP3	0.0485973	KRT24,KRT73																																R-MMU-449147	Signaling by Interleukins	GP1	0.000112975	PIK3CD,PSMD12,RPS6KA3,SOS2,JAK2,DUSP7,NFKBIB,PSMB8,PSME1,PSMB2,CANX,PIK3CA,PSMA4,UBA52,PPP2R1B,RBX1,IKBKG,MAPKAPK2,P4HB,PSMB1,PSMB7,CRK,CASP3,PSMD6,FBXW11,VAMP2
	R-MMU-6799990	Metal sequestration by antimicrobial proteins	GP4	0.00731988	S100A8																																R-MMU-68875	Mitotic Prophase	GP1	0.000115311	BLZF1,MCPH1,RAE1,NCAPH2,LEMD3,LMNA,NUP54,SMC2,LPIN2,NUP62,NUP133,NUP50
	R-MMU-6803157	Antimicrobial peptides	GP4	0.0113598	EAR2,S100A8																																R-MMU-349425	Autodegradation of the E3 ubiquitin ligase COP1	GP1	0.000117513	PSMB7,PSME1,PSMB2,PSMD12,PSMD6,PSMB1,PSMA4,ATM,UBA52,PSMB8
	R-MMU-112411	MAPK1 (ERK2) activation	GP4	0.0145862	IL6																																R-MMU-8939902	Regulation of RUNX2 expression and activity	GP1	0.000117513	PSMB7,PSME1,PSMB2,PSMD12,RBX1,PSMD6,PSMB1,PSMA4,UBA52,PSMB8
	R-MMU-1059683	Interleukin-6 signaling	GP4	0.0163944	IL6																																R-MMU-2565942	Regulation of PLK1 Activity at G2/M Transition	GP1	0.000119797	DYNC1I2,PPP1CB,TUBA1A,BORA,DCTN1,TUBB5,FBXW11,PLK4,CEP192,SSNA1,DCTN2,UBA52,CNTRL
	R-MMU-110056	MAPK3 (ERK1) activation	GP4	0.0163944	IL6																																R-MMU-69242	S Phase	GP1	0.000136792	PSMD12,CKS1B,ANAPC1,PSMB8,ESCO2,PSME1,PSMB2,PSMA4,ANAPC2,UBA52,CDC25B,RBX1,PSMB1,PCNA,PSMB7,ORC4,PSMD6,POLE4
	R-MMU-5686938	Regulation of TLR by endogenous ligand	GP4	0.0307415	S100A8																																R-MMU-112382	Formation of RNA Pol II elongation complex	GP1	0.00013936	NELFA,LEO1,PAF1,POLR2I,SUPT6,EAF1,SSRP1,POLR2G,EAF2,NCBP2
	R-MMU-6783589	Interleukin-6 family signaling	GP4	0.0396019	IL6																																R-MMU-75955	RNA Polymerase II Transcription Elongation	GP1	0.00013936	NELFA,LEO1,PAF1,POLR2I,SUPT6,EAF1,SSRP1,POLR2G,EAF2,NCBP2
	R-MMU-112409	RAF-independent MAPK1/3 activation	GP4	0.0396019	IL6																																R-MMU-5633007	Regulation of TP53 Activity	GP1	0.000149645	CSNK2B,TBP,RAD9A,SSRP1,TAF9,BANP,RAD17,PPP1R13L,RBBP7,STK11,UBA52,PPP2R1B,TOP3A,GATAD2B,ATM,KAT5,MRE11A,TAF6
	R-MMU-5668599	RHO GTPases Activate NADPH Oxidases	GP4	0.0431234	S100A8																																R-MMU-199977	ER to Golgi Anterograde Transport	GP1	0.000149645	DCTN4,SEC23A,DYNC1I2,SEC24D,DCTN1,TUBA1B,SEC16A,ARCN1,SEC31A,STX5A,COPE,TMED7,TUBA1A,PPP6R1,TRAPPC9,TMED10,ARFGAP2,DCTN2
																																					R-MMU-174184	Cdc20:Phospho-APC/C mediated degradation of Cyclin A	GP1	0.000151748	PSMB7,PSME1,PSMB2,PSMD12,PSMD6,ANAPC1,BUB1B,PSMB1,PSMA4,ANAPC2,UBA52,PSMB8
																																					R-MMU-202424	Downstream TCR signaling	GP1	0.000153929	PSMD12,PSMB8,PSME1,PSMB2,CARD11,PIK3CA,PSMA4,UBA52,IKBKG,PSMB1,PSMB7,PSMD6,FBXW11
																																					R-MMU-2132295	MHC class II antigen presentation	GP1	0.000155346	DCTN4,SEC23A,DYNC1I2,SEC24D,DCTN1,KIF2A,TUBA1B,KIF11,CANX,KIF5A,KIF4,KLC4,SEC31A,TUBA1A,CTSO,DCTN2,LGMN
																																					R-MMU-5621481	C-type lectin receptors (CLRs)	GP1	0.000156404	PSMD12,PSMB8,PSME1,PSMB2,CARD11,PSMA4,UBA52,CASP8,IKBKG,CLEC4N,PSMB1,PSMB7,PSMD6,FBXW11,CALM2
																																					R-MMU-8854050	FBXL7 down-regulates AURKA during mitotic entry and in early mitosis	GP1	0.000164533	PSMB7,PSME1,PSMB2,PSMD12,RBX1,PSMD6,PSMB1,PSMA4,UBA52,PSMB8
																																					R-MMU-72187	mRNA 3'-end processing	GP1	0.000164533	SRSF1,CASC3,SRSF6,CPSF7,CHTOP,NUDT21,SLU7,SRSF5,FYTTD1,NCBP2
																																					R-MMU-5668541	TNFR2 non-canonical NF-kB pathway	GP1	0.000167397	PSMD12,TNFRSF14,PSMB8,PSME1,PSMB2,BIRC2,PSMA4,UBA52,PSMB1,PSMB7,TNFSF12,PSMD6,FBXW11,TNFRSF1A
																																					R-MMU-179419	APC:Cdc20 mediated degradation of cell cycle proteins prior to satisfation of the cell cycle checkpoint	GP1	0.000173386	PSMB7,PSME1,PSMB2,PSMD12,PSMD6,ANAPC1,BUB1B,PSMB1,PSMA4,ANAPC2,UBA52,PSMB8
																																					R-MMU-8876198	RAB GEFs exchange GTP for GDP on RABs	GP1	0.000173922	DENND4B,RAB6A,RAB8B,MON1B,HPS4,TRAPPC11,DENND1C,DENND1B,RAB18,RAB7B,DENND6B,CCZ1,TRAPPC9
																																					R-MMU-450531	Regulation of mRNA stability by proteins that bind AU-rich elements	GP1	0.000173922	PSMD12,EXOSC5,PSMB8,PSME1,PSMB2,PSMA4,UBA52,DCP2,MAPKAPK2,PSMB1,PSMB7,DCP1A,PSMD6
																																					R-MMU-1257604	PIP3 activates AKT signaling	GP1	0.000174971	CSNK2B,PIK3CD,PSMD12,GAB1,PPP2R5E,RNF146,SUZ12,CD28,CD86,PSMB8,PSME1,PSMB2,RBBP7,PIK3CA,PSMA4,UBA52,PPP2R1B,BMI1,PSMB1,GATAD2B,PSMB7,CBX4,PSMD6,LAMTOR2
																																					R-MMU-73893	DNA Damage Bypass	GP1	0.000182203	POLI,RBX1,DTL,UBE2L6,POLE4,POLK,PCNA,UBA52,UBE2B
																																					R-MMU-948021	Transport to the Golgi and subsequent modification	GP1	0.000183189	DCTN4,SEC23A,DYNC1I2,SEC24D,DCTN1,TUBA1B,SEC16A,MAN1A2,B4GALT6,ARCN1,SEC31A,STX5A,COPE,TMED7,TUBA1A,PPP6R1,TRAPPC9,TMED10,ARFGAP2,DCTN2
																																					R-MMU-174084	Autodegradation of Cdh1 by Cdh1:APC/C	GP1	0.000188227	PSMB7,PSME1,PSMB2,PSMD12,PSMD6,ANAPC1,PSMB1,PSMA4,ANAPC2,UBA52,PSMB8
																																					R-MMU-2871837	FCERI mediated NF-kB activation	GP1	0.000197602	PSMB7,PSME1,PSMB2,PSMD12,CARD11,PSMD6,IKBKG,FBXW11,PSMB1,PSMA4,UBA52,PSMB8
																																					R-MMU-69306	DNA Replication	GP1	0.0002116	PSMD12,ANAPC1,PSMB8,PSME1,PSMB2,PSMA4,ANAPC2,UBA52,GMNN,RBX1,PSMB1,PCNA,PSMB7,ORC4,PSMD6,POLE4
																																					R-MMU-5358351	Signaling by Hedgehog	GP1	0.000224147	PSMD12,MKS1,DERL2,TUBA1B,HHAT,PSMB8,PSME1,PSMB2,PSMA4,UBA52,RBX1,P4HB,PSMB1,PSMB7,IFT52,TUBA1A,PSMD6
																																					R-MMU-176409	APC/C:Cdc20 mediated degradation of mitotic proteins	GP1	0.000224642	PSMB7,PSME1,PSMB2,PSMD12,PSMD6,ANAPC1,BUB1B,PSMB1,PSMA4,ANAPC2,UBA52,PSMB8
																																					R-MMU-5689603	UCH proteinases	GP1	0.000224642	PSMD12,MCRS1,PSMB8,PSME1,PSMB2,MBD6,PSMA4,UBA52,NEDD8,PSMB1,PSMB7,PSMD6
																																					R-MMU-69541	Stabilization of p53	GP1	0.000226459	PSMB7,PSME1,PSMB2,PSMD12,PSMD6,PSMB1,PSMA4,ATM,UBA52,PSMB8
																																					R-MMU-5610780	Degradation of GLI1 by the proteasome	GP1	0.000226459	PSMB7,PSME1,PSMB2,PSMD12,RBX1,PSMD6,PSMB1,PSMA4,UBA52,PSMB8
																																					R-MMU-4641257	Degradation of AXIN	GP1	0.000226459	PSMB7,PSME1,PSMB2,PSMD12,RNF146,PSMD6,PSMB1,PSMA4,UBA52,PSMB8
																																					R-MMU-176814	Activation of APC/C and APC/C:Cdc20 mediated degradation of mitotic proteins	GP1	0.000254766	PSMB7,PSME1,PSMB2,PSMD12,PSMD6,ANAPC1,BUB1B,PSMB1,PSMA4,ANAPC2,UBA52,PSMB8
																																					R-MMU-5607761	Dectin-1 mediated noncanonical NF-kB signaling	GP1	0.000264093	PSMB7,PSME1,PSMB2,PSMD12,PSMD6,FBXW11,PSMB1,PSMA4,UBA52,PSMB8
																																					R-MMU-5676590	NIK-->noncanonical NF-kB signaling	GP1	0.000264093	PSMB7,PSME1,PSMB2,PSMD12,PSMD6,FBXW11,PSMB1,PSMA4,UBA52,PSMB8
																																					R-MMU-5610785	GLI3 is processed to GLI3R by the proteasome	GP1	0.000264093	PSMB7,PSME1,PSMB2,PSMD12,RBX1,PSMD6,PSMB1,PSMA4,UBA52,PSMB8
																																					R-MMU-5693606	DNA Double Strand Break Response	GP1	0.000276561	KAT5,SUMO1,MDC1,KPNA2,MRE11A,BAZ1B,ATM,UBA52
																																					R-MMU-69052	Switching of origins to a post-replicative state	GP1	0.000277762	PSMD12,ANAPC1,PSMB8,PSME1,PSMB2,PSMA4,ANAPC2,UBA52,RBX1,PSMB1,PSMB7,ORC4,PSMD6
																																					R-MMU-68867	Assembly of the pre-replicative complex	GP1	0.000285659	PSMB7,PSME1,PSMB2,PSMD12,ORC4,PSMD6,PSMB1,PSMA4,UBA52,GMNN,PSMB8
																																					R-MMU-202403	TCR signaling	GP1	0.000287922	PSMD12,PSMB8,PSME1,PSMB2,CARD11,PIK3CA,PSMA4,UBA52,IKBKG,PSMB1,PSMB7,CSK,PSMD6,FBXW11
																																					R-MMU-4641258	Degradation of DVL	GP1	0.000306818	PSMB7,PSME1,PSMB2,PSMD12,RBX1,PSMD6,PSMB1,PSMA4,UBA52,PSMB8
																																					R-MMU-72649	Translation initiation complex formation	GP1	0.000306818	RPS29,RPS2,RPS7,EIF2S1,RPS19,EIF4A1,RPS5,RPS15A,RPS15,RPS14
																																					R-MMU-72702	Ribosomal scanning and start codon recognition	GP1	0.000306818	RPS29,RPS2,RPS7,EIF2S1,RPS19,EIF4A1,RPS5,RPS15A,RPS15,RPS14
																																					R-MMU-69239	Synthesis of DNA	GP1	0.000317201	PSMD12,ANAPC1,PSMB8,PSME1,PSMB2,PSMA4,ANAPC2,UBA52,RBX1,PSMB1,PCNA,PSMB7,ORC4,PSMD6,POLE4
																																					R-MMU-8948751	Regulation of PTEN stability and activity	GP1	0.000326355	PSMB7,CSNK2B,PSME1,PSMB2,PSMD12,RNF146,PSMD6,PSMB1,PSMA4,UBA52,PSMB8
																																					R-MMU-174154	APC/C:Cdc20 mediated degradation of Securin	GP1	0.000326355	PSMB7,PSME1,PSMB2,PSMD12,PSMD6,ANAPC1,PSMB1,PSMA4,ANAPC2,UBA52,PSMB8
																																					R-MMU-1234174	Cellular response to hypoxia	GP1	0.000326355	PSMB7,PSME1,PSMB2,PSMD12,RBX1,PSMD6,PSMB1,ARNT,PSMA4,UBA52,PSMB8
																																					R-MMU-6811434	COPI-dependent Golgi-to-ER retrograde traffic	GP1	0.00034701	KIF2A,TUBA1B,KIF11,ARCN1,KIF5A,USE1,KIF4,KLC4,COPE,TMED7,TUBA1A,TMED10,ARFGAP2
																																					R-MMU-9006925	Intracellular signaling by second messengers	GP1	0.000353691	CSNK2B,PIK3CD,PSMD12,GAB1,PPP2R5E,RNF146,SUZ12,CD28,CD86,PSMB8,PSME1,PSMB2,RBBP7,PIK3CA,PSMA4,UBA52,PPP2R1B,BMI1,PSMB1,GATAD2B,PSMB7,CBX4,PSMD6,LAMTOR2,CALM2
																																					R-MMU-69206	G1/S Transition	GP1	0.000353697	PSMD12,CKS1B,PSMB8,PSME1,PSMB2,PSMA4,UBA52,GMNN,PPP2R1B,PSMB1,PSMB7,ORC4,PSMD6,POLE4
																																					R-MMU-6811436	COPI-independent Golgi-to-ER retrograde traffic	GP1	0.00036354	DCTN4,DYNC1I2,TUBA1A,RAB18,RAB6A,DCTN1,PLA2G6,DCTN2,TUBA1B
																																					R-MMU-68949	Orc1 removal from chromatin	GP1	0.000371818	PSMB7,PSME1,PSMB2,PSMD12,ORC4,RBX1,PSMD6,PSMB1,PSMA4,UBA52,PSMB8
																																					R-MMU-5693537	Resolution of D-Loop Structures	GP1	0.000404995	TOP3A,KAT5,SLX1B,MRE11A,GEN1,RAD51B,ATM
																																					R-MMU-5693568	Resolution of D-loop Structures through Holliday Junction Intermediates	GP1	0.000404995	TOP3A,KAT5,SLX1B,MRE11A,GEN1,RAD51B,ATM
																																					R-MMU-194315	Signaling by Rho GTPases	GP1	0.000418225	SOS2,ARHGEF39,PPP1CB,DSN1,ARHGEF1,CALM2,BUB1B,RCC2,MIS12,KIF5A,KLC4,NCF4,MYH9,CENPC1,ARHGAP9,CENPA,KIF2A,TUBA1B,PPP2R1B,CENPN,SKA2,TUBA1A,NUP133,PFN1,ARHGAP18,DYNC1I2,PPP2R5E,CENPT,INCENP,NCOA2,ARHGEF6
																																					R-MMU-3108214	SUMOylation of DNA damage response and repair proteins	GP1	0.000422477	SP100,CBX4,SUMO1,BMI1,MDC1,NUP62,NUP133,NUP54,RAE1,TDG,NUP50
																																					R-MMU-9020702	Interleukin-1 signaling	GP1	0.000430422	PSMD12,NFKBIB,PSMB8,PSME1,PSMB2,PSMA4,UBA52,RBX1,IKBKG,PSMB1,PSMB7,PSMD6,FBXW11
																																					R-MMU-5610787	Hedgehog 'off' state	GP1	0.000431904	PSMD12,MKS1,TUBA1B,PSMB8,PSME1,PSMB2,PSMA4,UBA52,RBX1,PSMB1,PSMB7,IFT52,TUBA1A,PSMD6
																																					R-MMU-69002	DNA Replication Pre-Initiation	GP1	0.00046202	PSMB7,PSME1,PSMB2,PSMD12,ORC4,PSMD6,POLE4,PSMB1,PSMA4,UBA52,GMNN,PSMB8
																																					R-MMU-187577	SCF (Skp2)-mediated degradation of p27/p21	GP1	0.00047098	PSMB7,PSME1,PSMB2,PSMD12,PSMD6,CKS1B,PSMB1,PSMA4,UBA52,PSMB8
																																					R-MMU-9609523	Insertion of tail-anchored proteins into the endoplasmic reticulum membrane	GP1	0.000471187	SEC61G,UBE2J2,SGTA,VAMP2,STX5A
																																					R-MMU-72695	Formation of the ternary complex, and subsequently, the 43S complex	GP1	0.000498839	RPS29,RPS2,RPS7,EIF2S1,RPS19,RPS5,RPS15A,RPS15,RPS14
																																					R-MMU-5693607	Processing of DNA double-strand break ends	GP1	0.000498839	SUMO1,MDC1,RAD9A,RAD17,TOP3A,PPP4C,ATM,KAT5,MRE11A
																																					R-MMU-69656	Cyclin A:Cdk2-associated events at S phase entry	GP1	0.000541243	PSMB7,PSME1,PSMB2,PSMD12,CDC25B,PSMD6,CKS1B,PSMB1,PSMA4,UBA52,PSMB8
																																					R-MMU-1632852	Macroautophagy	GP1	0.000552462	CSNK2B,DYNC1I2,GABARAP,PARK7,ATG12,TUBA1B,TOMM70A,MTMR3,UBA52,WDR45,ATM,GABARAPL1,AMBRA1,TUBA1A,LAMTOR2
																																					R-MMU-9612973	Autophagy	GP1	0.000552462	CSNK2B,DYNC1I2,GABARAP,PARK7,ATG12,TUBA1B,TOMM70A,MTMR3,UBA52,WDR45,ATM,GABARAPL1,AMBRA1,TUBA1A,LAMTOR2
																																					R-MMU-4615885	SUMOylation of DNA replication proteins	GP1	0.000578515	SUMO1,NUP62,INCENP,NUP133,NUP54,RAE1,NUP50,PCNA
																																					R-MMU-4551638	SUMOylation of chromatin organization proteins	GP1	0.000580552	CBX4,SUMO1,BMI1,SUZ12,NUP62,NUP133,NUP54,RAE1,NUP50
																																					R-MMU-75815	Ubiquitin-dependent degradation of Cyclin D	GP1	0.000580552	PSMB7,PSME1,PSMB2,PSMD12,PSMD6,PSMB1,PSMA4,UBA52,PSMB8
																																					R-MMU-69017	CDK-mediated phosphorylation and removal of Cdc6	GP1	0.000610347	PSMB7,PSME1,PSMB2,PSMD12,PSMD6,ANAPC1,PSMB1,PSMA4,ANAPC2,UBA52,PSMB8
																																					R-MMU-8854214	TBC/RABGAPs	GP1	0.000616371	RAB7B,TBC1D10C,GABARAP,RAB8B,RABGAP1,RAB6A,TBC1D2
																																					R-MMU-8878166	Transcriptional regulation by RUNX2	GP1	0.000616498	PSMB7,PSME1,PSMB2,PSMD12,RBX1,PSMD6,PSMB1,PSMA4,UBA52,PSMB8
																																					R-MMU-73856	RNA Polymerase II Transcription Termination	GP1	0.000616498	SRSF1,CASC3,SRSF6,CPSF7,CHTOP,NUDT21,SLU7,SRSF5,FYTTD1,NCBP2
																																					R-MMU-174143	APC/C-mediated degradation of cell cycle proteins	GP1	0.000644033	PSMD12,ANAPC1,BUB1B,PSMB8,PSME1,PSMB2,PSMA4,ANAPC2,UBA52,PSMB1,PSMB7,PSMD6
																																					R-MMU-453276	Regulation of mitotic cell cycle	GP1	0.000644033	PSMD12,ANAPC1,BUB1B,PSMB8,PSME1,PSMB2,PSMA4,ANAPC2,UBA52,PSMB1,PSMB7,PSMD6
																																					R-MMU-69601	Ubiquitin Mediated Degradation of Phosphorylated Cdc25A	GP1	0.000672894	PSMB7,PSME1,PSMB2,PSMD12,PSMD6,PSMB1,PSMA4,UBA52,PSMB8
																																					R-MMU-69610	p53-Independent DNA Damage Response	GP1	0.000672894	PSMB7,PSME1,PSMB2,PSMD12,PSMD6,PSMB1,PSMA4,UBA52,PSMB8
																																					R-MMU-69613	p53-Independent G1/S DNA damage checkpoint	GP1	0.000672894	PSMB7,PSME1,PSMB2,PSMD12,PSMD6,PSMB1,PSMA4,UBA52,PSMB8
																																					R-MMU-174178	APC/C:Cdh1 mediated degradation of Cdc20 and other APC/C:Cdh1 targeted proteins in late mitosis/early G1	GP1	0.000686642	PSMB7,PSME1,PSMB2,PSMD12,PSMD6,ANAPC1,PSMB1,PSMA4,ANAPC2,UBA52,PSMB8
																																					R-MMU-3371453	Regulation of HSF1-mediated heat shock response	GP1	0.000702105	DNAJB1,ST13,HSPA1L,NUP62,NUP133,MAPKAPK2,NUP54,RAE1,NUP50,ATM
																																					R-MMU-606279	Deposition of new CENPA-containing nucleosomes at the centromere	GP1	0.000710467	CENPN,CENPT,OIP5,CENPA,CENPC1,RBBP7
																																					R-MMU-774815	Nucleosome assembly	GP1	0.000710467	CENPN,CENPT,OIP5,CENPA,CENPC1,RBBP7
																																					R-MMU-166166	MyD88-independent TLR4 cascade	GP1	0.000716671	RPS6KA3,DUSP7,NFKBIB,BIRC2,UBA52,PPP2R1B,IKBKE,CASP8,IKBKG,MAPKAPK2,IRF3,FBXW11
																																					R-MMU-937061	TRIF (TICAM1)-mediated TLR4 signaling	GP1	0.000716671	RPS6KA3,DUSP7,NFKBIB,BIRC2,UBA52,PPP2R1B,IKBKE,CASP8,IKBKG,MAPKAPK2,IRF3,FBXW11
																																					R-MMU-8941858	Regulation of RUNX3 expression and activity	GP1	0.000776877	PSMB7,PSME1,PSMB2,PSMD12,PSMD6,PSMB1,PSMA4,UBA52,PSMB8
																																					R-MMU-69563	p53-Dependent G1 DNA Damage Response	GP1	0.000797268	PSMB7,PSME1,PSMB2,PSMD12,PSMD6,PSMB1,PSMA4,ATM,UBA52,PSMB8
																																					R-MMU-69580	p53-Dependent G1/S DNA damage checkpoint	GP1	0.000797268	PSMB7,PSME1,PSMB2,PSMD12,PSMD6,PSMB1,PSMA4,ATM,UBA52,PSMB8
																																					R-MMU-1234176	Oxygen-dependent proline hydroxylation of Hypoxia-inducible Factor Alpha	GP1	0.000797268	PSMB7,PSME1,PSMB2,PSMD12,RBX1,PSMD6,PSMB1,PSMA4,UBA52,PSMB8
																																					R-MMU-9006931	Signaling by Nuclear Receptors	GP1	0.000860444	TBP,GTF2A2,NR1H2,RDH10,IGF1R,PDHB,GNG5,RXRB,PIK3CA,GNAI2,POLR2I,NCOA2,TLE3,PDHX,GNAI3,POLR2G,KAT5,CALM2
																																					R-MMU-163200	Respiratory electron transport, ATP synthesis by chemiosmotic coupling, and heat production by uncoupling proteins.	GP1	0.000882593	NDUFS2,NDUFS6,COQ10A,ETFB,UQCRQ,NDUFV3,ATP5O,NDUFA13,ATP5G2,NDUFS8,ATP5G3,NDUFS7
																																					R-MMU-5693571	Nonhomologous End-Joining (NHEJ)	GP1	0.000897658	KAT5,SUMO1,MDC1,MRE11A,POLL,ATM
																																					R-MMU-5693616	Presynaptic phase of homologous DNA pairing and strand exchange	GP1	0.000906967	TOP3A,KAT5,MRE11A,RAD17,RAD9A,RAD51B,ATM
																																					R-MMU-1428517	The citric acid (TCA) cycle and respiratory electron transport	GP1	0.00091587	NDUFS2,ADHFE1,NDUFS6,COQ10A,ETFB,UQCRQ,PDHB,LDHA,NDUFV3,ATP5O,NDUFA13,PDHX,ATP5G2,NDUFS8,ATP5G3,NDUFS7
																																					R-MMU-4570464	SUMOylation of RNA binding proteins	GP1	0.000946251	CBX4,SUMO1,BMI1,NUP62,NUP133,NUP54,RAE1,NUP50
																																					R-MMU-556833	Metabolism of lipids	GP1	0.000950172	CSNK2B,HACD4,SREBF1,AWAT2,PITPNM1,ENPP6,SPTSSA,CBR1,SPHK2,MAPKAPK2,DDHD2,ELOVL1,LPIN2,ACADL,PCCB,H2-KE6,PLA2G6,PTGS1,CDIPT,GBA,SGPP1,PON2,CPNE3,ACOX3,CBR4,SRD5A3,LCLAT1,MTMR3,HPGDS,SIN3B,SAMD8,PIK3CD,MORC2A,MBOAT7,PI4KA,PCYT1A,MBTPS2,TGS1,SACM1L,PIK3CA,CERK,NCOA2,PTDSS1,PTGES2,GM2A
																																					R-MMU-69615	G1/S DNA Damage Checkpoints	GP1	0.00101947	PSMB7,PSME1,PSMB2,PSMD12,PSMD6,PSMB1,PSMA4,ATM,UBA52,PSMB8
																																					R-MMU-8939236	RUNX1 regulates transcription of genes involved in differentiation of HSCs	GP1	0.00101947	PSMB7,PSME1,PSMB2,PSMD12,PSMD6,TAL1,PSMB1,PSMA4,UBA52,PSMB8
																																					R-MMU-166016	Toll Like Receptor 4 (TLR4 Cascade)	GP1	0.00104704	RPS6KA3,DUSP7,NFKBIB,BIRC2,ITGB2,UBA52,PPP2R1B,IKBKE,CASP8,IKBKG,MAPKAPK2,IRF3,FBXW11
																																					R-MMU-8878159	Transcriptional regulation by RUNX3	GP1	0.00107552	PSMB7,PSME1,PSMB2,PSMD12,TCF7L2,PSMD6,SNW1,PSMB1,PSMA4,UBA52,PSMB8
																																					R-MMU-5658442	Regulation of RAS by GAPs	GP1	0.0011482	PSMB7,PSME1,PSMB2,PSMD12,RBX1,PSMD6,PSMB1,PSMA4,UBA52,PSMB8
																																					R-MMU-450408	AUF1 (hnRNP D0) binds and destabilizes mRNA)	GP1	0.00116962	PSMB7,PSME1,PSMB2,PSMD12,PSMD6,PSMB1,PSMA4,UBA52,PSMB8
																																					R-MMU-2454202	Fc epsilon receptor (FCERI) signaling	GP1	0.00117633	PSMD12,PSMB8,PSME1,PSMB2,CARD11,PIK3CA,PSMA4,UBA52,IKBKG,PSMB1,PSMB7,PSMD6,FBXW11,CALM2
																																					R-MMU-72165	mRNA Splicing - Minor Pathway	GP1	0.00128126	PRPF6,SRSF1,SNRNP48,POLR2I,SNRNP40,SRSF6,POLR2G,NCBP2
																																					R-MMU-6807505	RNA polymerase II transcribes snRNA genes	GP1	0.0012899	TBP,GTF2A2,RPRD2,POLR2I,INTS8,TAF9,SNAPC5,TAF6,POLR2G,NCBP2
																																					R-MMU-5693565	Recruitment and ATM-mediated phosphorylation of repair and signaling proteins at DNA double strand breaks	GP1	0.00129587	KAT5,SUMO1,MDC1,MRE11A,BAZ1B,ATM,UBA52
																																					R-MMU-6807878	COPI-mediated anterograde transport	GP1	0.00131113	DCTN4,DYNC1I2,DCTN1,TUBA1B,ARCN1,STX5A,COPE,TMED7,TUBA1A,TMED10,ARFGAP2,DCTN2
																																					R-MMU-1236975	Antigen processing-Cross presentation	GP1	0.00131113	PSMD12,PSMB8,PSME1,PSMB2,SNAP23,VAMP3,H2-Q4,PSMA4,PSMB1,NCF4,PSMB7,PSMD6
																																					R-MMU-2559583	Cellular Senescence	GP1	0.00131113	RPS6KA3,SUZ12,ANAPC1,MAP4K4,RBBP7,ANAPC2,UBA52,MAPKAPK2,ATM,CABIN1,KAT5,MRE11A
																																					R-MMU-8852135	Protein ubiquitination	GP1	0.0013314	UBE2W,LEO1,PAF1,USP5,WAC,RNF20,PCNA,UBA52,UBE2B
																																					R-MMU-446652	Interleukin-1 family signaling	GP1	0.00137154	PSMD12,NFKBIB,PSMB8,PSME1,PSMB2,PSMA4,UBA52,RBX1,IKBKG,PSMB1,PSMB7,PSMD6,FBXW11
																																					R-MMU-8866654	E3 ubiquitin ligases ubiquitinate target proteins	GP1	0.00153371	LEO1,PAF1,WAC,RNF20,PCNA,UBA52,UBE2B
																																					R-MMU-5693579	Homologous DNA Pairing and Strand Exchange	GP1	0.00153371	TOP3A,KAT5,MRE11A,RAD17,RAD9A,RAD51B,ATM
																																					R-MMU-69202	Cyclin E associated events during G1/S transition	GP1	0.00161602	PSMB7,PSME1,PSMB2,PSMD12,PSMD6,CKS1B,PSMB1,PSMA4,UBA52,PSMB8
																																					R-MMU-1834949	Cytosolic sensors of pathogen-associated DNA	GP1	0.00169116	IKBKG,MRE11A,IRF3,DHX9,UBA52,NFKBIB
																																					R-MMU-110314	Recognition of DNA damage by PCNA-containing replication complex	GP1	0.00169116	RBX1,DTL,POLE4,PCNA,UBA52,UBE2B
																																					R-MMU-2980766	Nuclear Envelope Breakdown	GP1	0.00170433	LEMD3,LPIN2,NUP62,NUP133,LMNA,NUP54,RAE1,NUP50
																																					R-MMU-351202	Metabolism of polyamines	GP1	0.00170889	PSMB7,PAOX,PSME1,PSMB2,PSMD12,PSMD6,PSMB1,PSMA4,PSMB8
																																					R-MMU-983231	Factors involved in megakaryocyte development and platelet production	GP1	0.00177546	JAK2,KIF2A,TUBA1B,KIF11,MAFG,KIF5A,KIF4,MAFK,KLC4,RAD51B,PHF21A,TUBA1A,RCOR1
																																					R-MMU-1606322	ZBP1 (DAI mediated induction of type I IFNs)	GP1	0.00180645	IKBKG,DHX9,IRF3,NFKBIB
																																					R-MMU-9027276	Erythropoietin activates Phosphoinositide-3-kinase (PI3K)	GP1	0.00180645	PIK3CA,PIK3CD,JAK2,GAB1
																																					R-MMU-2162123	Synthesis of Prostaglandins (PG) and Thromboxanes ( TX)	GP1	0.00180645	PTGES2,HPGDS,CBR1,PTGS1
																																					R-MMU-71387	Metabolism of carbohydrates	GP1	0.00181224	PGK1,RAE1,CSGALNACT2,GLYCTK,HYAL3,PYGL,B4GALT6,AGL,RBKS,B3GNT2,PKM,NUP54,G6PDX,MAN2C1,TKFC,NUP62,B4GALT7,NUP133,ENO1,NDST1,CALM2,PHKA1,NUP50,GUSB
																																					R-MMU-6782210	Gap-filling DNA repair synthesis and ligation in TC-NER	GP1	0.00192734	POLR2I,RBX1,UVSSA,POLE4,HMGN1,POLK,POLR2G,PCNA,UBA52
																																					R-MMU-1236978	Cross-presentation of soluble exogenous antigens (endosomes)	GP1	0.0019536	PSMB7,PSME1,PSMB2,PSMD12,PSMD6,PSMB1,PSMA4,PSMB8
																																					R-MMU-5419276	Mitochondrial translation termination	GP1	0.00198431	MRPL11,MRPL2,GFM2,MRPS12,MRPL36,MRPL48,MRPL41,ERAL1,MRPL42,MRPL30,MRPL57
																																					R-MMU-9607240	FLT3 Signaling	GP1	0.00200201	PSMD12,GAB1,PPP2R5E,RANBP9,JAK2,DUSP7,PSMB8,PSME1,PSMB2,FRS3,PIK3CA,PSMA4,UBA52,PPP2R1B,DUSP16,PPP1CB,RBX1,PSMB1,PSMB7,CSK,PSMD6,LAMTOR2,DLG2,CALM2
																																					R-MMU-5687128	MAPK6/MAPK4 signaling	GP1	0.00200587	PSMB7,DNAJB1,PSME1,PSMB2,PSMD12,PSMD6,PSMB1,PSMA4,UBA52,PSMB8
																																					R-MMU-5656169	Termination of translesion DNA synthesis	GP1	0.00204791	POLI,UBE2L6,POLE4,POLK,PCNA,UBA52
																																					R-MMU-1483257	Phospholipid metabolism	GP1	0.00216421	CSNK2B,PIK3CD,MBOAT7,PI4KA,AWAT2,PITPNM1,PCYT1A,ENPP6,PLA2G6,LCLAT1,SACM1L,CDIPT,PIK3CA,MTMR3,DDHD2,LPIN2,CPNE3,PTDSS1
																																					R-MMU-6782135	Dual incision in TC-NER	GP1	0.00216751	POLR2I,RBX1,UVSSA,POLE4,HMGN1,POLK,POLR2G,PCNA,UBA52
																																					R-MMU-5368287	Mitochondrial translation	GP1	0.00218354	MRPL11,MRPL2,GFM2,MRPS12,MRPL36,MRPL48,MRPL41,ERAL1,MRPL42,MRPL30,MRPL57
																																					R-MMU-3371497	HSP90 chaperone cycle for steroid hormone receptors (SHR)	GP1	0.0022307	DNAJB1,DCTN4,DYNC1I2,TUBA1A,HSPA1L,DCTN1,DCTN2,TUBA1B
																																					R-MMU-4608870	Asymmetric localization of PCP proteins	GP1	0.00243089	PSMB7,PSME1,PSMB2,PSMD12,PSMD6,PSMB1,PSMA4,UBA52,PSMB8
																																					R-MMU-73933	Resolution of Abasic Sites (AP sites)	GP1	0.00245864	MUTYH,OGG1,POLE4,TDG,NEIL1,PCNA
																																					R-MMU-5685938	HDR through Single Strand Annealing (SSA)	GP1	0.00245864	TOP3A,KAT5,MRE11A,RAD17,RAD9A,ATM
																																					R-MMU-382556	ABC-family proteins mediated transport	GP1	0.00246826	PSMD12,DERL2,PSMB8,PSME1,PSMB2,PSMA4,UBA52,EIF2S1,PSMB1,PSMB7,PSMD6,ABCD2
																																					R-MMU-168898	Toll-like Receptor Cascades	GP1	0.00247365	RPS6KA3,CNPY3,DUSP7,NFKBIB,BIRC2,ITGB2,UBA52,PPP2R1B,IKBKE,CASP8,IKBKG,MAPKAPK2,IRF3,FBXW11,LGMN
																																					R-MMU-350562	Regulation of ornithine decarboxylase (ODC)	GP1	0.0025377	PSMB7,PSME1,PSMB2,PSMD12,PSMD6,PSMB1,PSMA4,PSMB8
																																					R-MMU-1852241	Organelle biogenesis and maintenance	GP1	0.00257033	GABPA,DYNC1I2,CCT3,MKS1,DCTN1,TUBA1B,SOD2,PLK4,CNTRL,ATP5O,ATP5G2,CEP192,SSNA1,ATP5G3,IFT52,TUBA1A,ATAT1,TUBB5,IFT74,DCTN2
																																					R-MMU-5673001	RAF/MAP kinase cascade	GP1	0.00258178	PSMD12,PPP2R5E,RANBP9,JAK2,DUSP7,PSMB8,PSME1,PSMB2,FRS3,PIK3CA,PSMA4,UBA52,PPP2R1B,DUSP16,PPP1CB,RBX1,PSMB1,PSMB7,CSK,PSMD6,LAMTOR2,DLG2,CALM2
																																					R-MMU-211000	Gene Silencing by RNA	GP1	0.00284114	TSN,NUP62,NUP133,AGO4,NUP54,RAE1,NUP50
																																					R-MMU-9663891	Selective autophagy	GP1	0.00303349	CSNK2B,DYNC1I2,TOMM70A,TUBA1A,PARK7,ATG12,ATM,TUBA1B,UBA52
																																					R-MMU-9609507	Protein localization	GP1	0.00316967	PAOX,PEX7,ACOX3,SEC61G,UBA52,PEX1,SGTA,STX5A,ATP5G3,UBE2J2,ABCD2,VAMP2
																																					R-MMU-69473	G2/M DNA damage checkpoint	GP1	0.00325007	SUMO1,MDC1,RAD9A,RAD17,TOP3A,ATM,KAT5,MRE11A
																																					R-MMU-8939211	ESR-mediated signaling	GP1	0.00335245	TBP,GTF2A2,IGF1R,GNG5,PIK3CA,GNAI2,POLR2I,NCOA2,TLE3,GNAI3,POLR2G,KAT5,CALM2
																																					R-MMU-5684996	MAPK1/MAPK3 signaling	GP1	0.00344421	PSMD12,PPP2R5E,RANBP9,JAK2,DUSP7,PSMB8,PSME1,PSMB2,FRS3,PIK3CA,PSMA4,UBA52,PPP2R1B,DUSP16,PPP1CB,RBX1,PSMB1,PSMB7,CSK,PSMD6,LAMTOR2,DLG2,CALM2
																																					R-MMU-4085377	SUMOylation of SUMOylation proteins	GP1	0.00346177	SUMO1,NUP62,NUP133,NUP54,RAE1,NUP50
																																					R-MMU-611105	Respiratory electron transport	GP1	0.003748	NDUFS2,COQ10A,ETFB,UQCRQ,NDUFA13,NDUFS7,NDUFS6,NDUFV3,NDUFS8
																																					R-MMU-168164	Toll Like Receptor 3 (TLR3) Cascade	GP1	0.003748	RPS6KA3,IKBKG,IRF3,MAPKAPK2,FBXW11,DUSP7,UBA52,PPP2R1B,NFKBIB
																																					R-MMU-212165	Epigenetic regulation of gene expression	GP1	0.00375162	TBP,SUZ12,BAZ1B,MYO1C,RBBP7,DEK,TDG
																																					R-MMU-74158	RNA Polymerase III Transcription	GP1	0.00406425	GTF3C6,TBP,GTF3C4,GTF3C5,POLR3C,SNAPC5
																																					R-MMU-76046	RNA Polymerase III Transcription Initiation	GP1	0.00406425	GTF3C6,TBP,GTF3C4,GTF3C5,POLR3C,SNAPC5
																																					R-MMU-159227	Transport of the SLBP independent Mature mRNA	GP1	0.00406425	NUP62,NUP133,NUP54,RAE1,NUP50,NCBP2
																																					R-MMU-5357905	Regulation of TNFR1 signaling	GP1	0.00406425	RBCK1,CASP8,IKBKG,BIRC2,TNFRSF1A,UBA52
																																					R-MMU-380259	Loss of Nlp from mitotic centrosomes	GP1	0.00415142	DYNC1I2,TUBA1A,DCTN1,TUBB5,PLK4,CEP192,SSNA1,DCTN2,CNTRL
																																					R-MMU-380284	Loss of proteins required for interphase microtubule organization from the centrosome	GP1	0.00415142	DYNC1I2,TUBA1A,DCTN1,TUBB5,PLK4,CEP192,SSNA1,DCTN2,CNTRL
																																					R-MMU-73887	Death Receptor Signalling	GP1	0.00417868	BCL2L11,SOS2,BIRC2,ARHGEF39,UBA52,CASP8,IKBKG,ARHGEF1,CASP2,ARHGEF6,CASP3,RBCK1,TNFRSF1A
																																					R-MMU-5632684	Hedgehog 'on' state	GP1	0.00438436	PSMB7,PSME1,PSMB2,PSMD12,RBX1,PSMD6,PSMB1,PSMA4,UBA52,PSMB8
																																					R-MMU-70221	Glycogen breakdown (glycogenolysis)	GP1	0.00444632	AGL,PYGL,CALM2,PHKA1
																																					R-MMU-5683057	MAPK family signaling cascades	GP1	0.00460886	PSMD12,PPP2R5E,RANBP9,JAK2,DUSP7,PSMB8,DNAJB1,PSME1,PSMB2,FRS3,PIK3CA,PSMA4,UBA52,PPP2R1B,DUSP16,PPP1CB,RBX1,PSMB1,PSMB7,CSK,PSMD6,LAMTOR2,DLG2,CALM2
																																					R-MMU-159230	Transport of the SLBP Dependant Mature mRNA	GP1	0.00474081	NUP62,NUP133,NUP54,RAE1,NUP50,NCBP2
																																					R-MMU-3371556	Cellular response to heat stress	GP1	0.00479435	DNAJB1,ST13,HSPA1L,NUP62,NUP133,MAPKAPK2,NUP54,RAE1,NUP50,ATM
																																					R-MMU-2514853	Condensation of Prometaphase Chromosomes	GP1	0.00491677	NCAPH,SMC2,CSNK2B
																																					R-MMU-110329	Cleavage of the damaged pyrimidine	GP1	0.00491677	TDG,NEIL1,OGG1
																																					R-MMU-73928	Depyrimidination	GP1	0.00491677	TDG,NEIL1,OGG1
																																					R-MMU-1483206	Glycerophospholipid biosynthesis	GP1	0.00505394	CSNK2B,MBOAT7,AWAT2,PITPNM1,PCYT1A,PLA2G6,LCLAT1,CDIPT,DDHD2,LPIN2,CPNE3,PTDSS1
																																					R-MMU-5389840	Mitochondrial translation elongation	GP1	0.00523384	ERAL1,MRPS12,MRPL42,MRPL30,MRPL57,MRPL36,MRPL48,MRPL2,MRPL41,MRPL11
																																					R-MMU-110313	Translesion synthesis by Y family DNA polymerases bypasses lesions on DNA template	GP1	0.00549659	POLI,UBE2L6,POLE4,POLK,PCNA,UBA52
																																					R-MMU-8854518	AURKA Activation by TPX2	GP1	0.00556731	DYNC1I2,TUBA1A,DCTN1,TUBB5,PLK4,CEP192,SSNA1,DCTN2,CNTRL
																																					R-MMU-76066	RNA Polymerase III Transcription Initiation From Type 2 Promoter	GP1	0.00562292	GTF3C6,TBP,GTF3C4,GTF3C5,POLR3C
																																					R-MMU-450385	Butyrate Response Factor 1 (BRF1 binds and destabilizes mRNA)	GP1	0.00570885	EXOSC5,DCP1A,MAPKAPK2,DCP2
																																					R-MMU-450513	Tristetraprolin (TTP, ZFP36) binds and destabilizes mRNA	GP1	0.00570885	EXOSC5,DCP1A,MAPKAPK2,DCP2
																																					R-MMU-73929	Base-Excision Repair, AP Site Formation	GP1	0.00570885	MUTYH,OGG1,TDG,NEIL1
																																					R-MMU-109582	Hemostasis	GP1	0.0057506	THBD,TOR4A,GNAI2,CD48,CSK,LY6G6F,CALM2,SLC3A2,KIF11,KIF5A,S100A10,MAFK,KLC4,RAD51B,ANXA5,PHF21A,LAMP2,JAK2,KIF2A,TUBA1B,PPP2R1B,TUBA1A,RCOR1,PPP2R5E,ENDOD1,P2RX7,P2RX3,MAFG,GNG5,ITGB2,PIK3CA,KIF4,GNAI3,CRK,PLEK,DGKD
																																					R-MMU-73886	Chromosome Maintenance	GP1	0.00611382	CENPT,CENPA,NOP10,RBBP7,CENPN,OIP5,PCNA,CTC1,CENPC1
																																					R-MMU-6781827	Transcription-Coupled Nucleotide Excision Repair (TC-NER)	GP1	0.00611382	POLR2I,RBX1,UVSSA,POLE4,HMGN1,POLK,POLR2G,PCNA,UBA52
																																					R-MMU-9018519	Estrogen-dependent gene expression	GP1	0.00621707	TBP,GTF2A2,POLR2I,NCOA2,TLE3,POLR2G,KAT5
																																					R-MMU-3858494	Beta-catenin independent WNT signaling	GP1	0.00632184	PSMD12,PSMB8,PSME1,PSMB2,GNG5,PSMA4,UBA52,PSMB1,TCF7L2,PSMB7,PSMD6,PFN1,CALM2
																																					R-MMU-73884	Base Excision Repair	GP1	0.00633673	NEIL1,MUTYH,OGG1,PCNA,POLE4,TDG
																																					R-MMU-162582	Signal Transduction	GP1	0.00637137	BCL2L11,RGS1,CMKLR1,TLE4,DSN1,ARHGEF1,POLR2G,DLG2,CALM2,MIS12,S1PR2,STK11,PPP2R1B,CENPN,NEDD8,ELMO1,SKA2,CBY1,DYNC1I2,GAB1,CD28,INCENP,RBBP7,CASP8,P4HB,DGKD,IFT52,CSNK2B,SUZ12,DERL2,FRS3,EIF4EBP1,ARHGEF39,RGS14,WLS,SKIL,IGF1R,ZRANB1,KIF5A,SNW1,KLC4,PSMB1,TCF7L2,PSMB7,LRP1,CBX4,RNF146,ARHGAP9,CD86,C5AR2,C5AR1,KHDRBS1,PSMD6,LAMTOR2,PFN1,TNFRSF1A,ARHGAP18,PDHB,PIK3CA,GATAD2B,KAT5,TIAL1,AWAT2,ADGRE5,…
																																					R-MMU-381033	ATF6 (ATF6-alpha) activates chaperones	GP1	0.00646839	MBTPS2,ATF6
																																					R-MMU-1592230	Mitochondrial biogenesis	GP1	0.0066949	ATP5G3,SOD2,GABPA,ATP5O,ATP5G2
																																					R-MMU-76061	RNA Polymerase III Transcription Initiation From Type 1 Promoter	GP1	0.0066949	GTF3C6,TBP,GTF3C4,GTF3C5,POLR3C
																																					R-MMU-1169408	ISG15 antiviral mechanism	GP1	0.0066949	PPM1B,UBE2L6,EIF4A1,IRF3,ARIH1
																																					R-MMU-5696398	Nucleotide Excision Repair	GP1	0.00709174	SUMO1,POLK,MCRS1,UVSSA,HMGN1,UBA52,POLR2I,RBX1,POLR2G,PCNA,POLE4
																																					R-MMU-1474151	Tetrahydrobiopterin (BH4 synthesis, recycling, salvage and regulation)	GP1	0.00711742	GCH1,CALM2,PTS
																																					R-MMU-110357	Displacement of DNA glycosylase by APEX1	GP1	0.00711742	TDG,MUTYH,OGG1
																																					R-MMU-8876725	Protein methylation	GP1	0.00718941	ETFB,RPS2,CALM2,EEF2KMT
																																					R-MMU-9006335	Signaling by Erythropoietin	GP1	0.00718941	PIK3CA,PIK3CD,JAK2,GAB1
																																					R-MMU-3232142	SUMOylation of ubiquitinylation proteins	GP1	0.00726635	SUMO1,NUP62,NUP133,NUP54,RAE1,NUP50
																																					R-MMU-70171	Glycolysis	GP1	0.00774971	NUP62,PGK1,NUP133,ENO1,PKM,NUP54,RAE1,NUP50
																																					R-MMU-380320	Recruitment of NuMA to mitotic centrosomes	GP1	0.00792337	DYNC1I2,DCTN1,TUBA1B,PLK4,CNTRL,CEP192,SSNA1,TUBA1A,TUBB5,DCTN2
																																					R-MMU-4086400	PCP/CE pathway	GP1	0.00792337	PSMD12,PSMB8,PSME1,PSMB2,PSMA4,UBA52,PSMB1,PSMB7,PSMD6,PFN1
																																					R-MMU-5357956	TNFR1-induced NFkappaB signaling pathway	GP1	0.00925219	RBCK1,IKBKG,BIRC2,TNFRSF1A,UBA52
																																					R-MMU-3214858	RMTs methylate histone arginines	GP1	0.00925219	RPS2,WDR5,SMARCD2,RBBP7,ARID1B
																																					R-MMU-380270	Recruitment of mitotic centrosome proteins and complexes	GP1	0.00948902	DYNC1I2,TUBA1A,DCTN1,TUBB5,PLK4,CEP192,SSNA1,DCTN2,CNTRL
																																					R-MMU-380287	Centrosome maturation	GP1	0.00948902	DYNC1I2,TUBA1A,DCTN1,TUBB5,PLK4,CEP192,SSNA1,DCTN2,CNTRL
																																					R-MMU-381119	Unfolded Protein Response (UPR)	GP1	0.00981332	MBTPS2,EIF2S1,ATF6
																																					R-MMU-4641265	Repression of WNT target genes	GP1	0.00981332	TLE3,TLE4,TCF7L2
																																					R-MMU-204998	Cell death signalling via NRAGE, NRIF and NADE	GP1	0.0102913	BCL2L11,ARHGEF6,CASP3,SOS2,ARHGEF1,ARHGEF39,UBA52,CASP2
																																					R-MMU-2029480	Fcgamma receptor (FCGR dependent phagocytosis)	GP1	0.0102913	CRK,MYO1C,MYH9,FCGR2B,MYO5A,ELMO1,PLA2G6,PIK3CA
																																					R-MMU-159231	Transport of Mature mRNA Derived from an Intronless Transcript	GP1	0.0106423	NUP62,NUP133,NUP54,RAE1,NUP50,NCBP2
																																					R-MMU-168928	DDX58/IFIH1-mediated induction of interferon-alpha/beta	GP1	0.0107531	IKBKE,IKBKG,IRF3,UBA52,NFKBIB
																																					R-MMU-5689896	Ovarian tumor domain proteases	GP1	0.0107531	YOD1,ZRANB1,IKBKG,UBA52,TNIP1
																																					R-MMU-983189	Kinesins	GP1	0.0107889	TUBA1A,KIF4,KIF11,KIF5A,KLC4,KIF2A,TUBA1B
																																					R-MMU-8943724	Regulation of PTEN gene transcription	GP1	0.0119797	CBX4,BMI1,SUZ12,LAMTOR2,RBBP7,GATAD2B
																																					R-MMU-159234	Transport of Mature mRNAs Derived from Intronless Transcripts	GP1	0.0119797	NUP62,NUP133,NUP54,RAE1,NUP50,NCBP2
																																					R-MMU-170822	Regulation of Glucokinase by Glucokinase Regulatory Protein	GP1	0.012412	NUP62,NUP133,NUP54,RAE1,NUP50
																																					R-MMU-1169410	Antiviral mechanism by IFN-stimulated genes	GP1	0.012412	PPM1B,UBE2L6,EIF4A1,IRF3,ARIH1
																																					R-MMU-5620912	Anchoring of the basal body to the plasma membrane	GP1	0.0124279	DYNC1I2,MKS1,DCTN1,PLK4,CNTRL,CEP192,SSNA1,TUBA1A,TUBB5,DCTN2
																																					R-MMU-15869	Metabolism of nucleotides	GP1	0.0124279	NME3,IMPDH2,NUDT1,GLRX,NUDT18,NME2,TK1,ADSSL1,AK6,GDA
																																					R-MMU-6803207	TP53 Regulates Transcription of Caspase Activators and Caspases	GP1	0.0125315	ATM,CASP2
																																					R-MMU-1810476	RIP-mediated NFkB activation via ZBP1	GP1	0.0130242	IKBKG,DHX9,NFKBIB
																																					R-MMU-5684264	MAP3K8 (TPL2)-dependent MAPK1/3 activation	GP1	0.0130242	IKBKG,UBA52,FBXW11
																																					R-MMU-4755510	SUMOylation of immune response proteins	GP1	0.0130242	SUMO1,IKBKG,IKBKE
																																					R-MMU-8982491	Glycogen metabolism	GP1	0.0130771	AGL,PYGL,CALM2,PHKA1
																																					R-MMU-5696397	Gap-filling DNA repair synthesis and ligation in GG-NER	GP1	0.0130771	POLK,POLE4,PCNA,UBA52
																																					R-MMU-448424	Interleukin-17 signaling	GP1	0.0131687	RPS6KA3,IKBKG,MAPKAPK2,FBXW11,DUSP7,UBA52,PPP2R1B
																																					R-MMU-450294	MAP kinase activation	GP1	0.0131687	RPS6KA3,IKBKG,MAPKAPK2,FBXW11,DUSP7,UBA52,PPP2R1B
																																					R-MMU-204005	COPII-mediated vesicle transport	GP1	0.0134029	SEC16A,SEC23A,SEC24D,PPP6R1,SEC31A,TRAPPC9,TMED10,STX5A
																																					R-MMU-75893	TNF signaling	GP1	0.0134309	RBCK1,CASP8,IKBKG,BIRC2,TNFRSF1A,UBA52
																																					R-MMU-6811440	Retrograde transport at the Trans-Golgi-Network	GP1	0.0134309	VTI1A,VAMP4,TMF1,RAB43,RAB6A,VAMP3
																																					R-MMU-3301854	Nuclear Pore Complex (NPC) Disassembly	GP1	0.0142358	NUP62,NUP133,NUP54,RAE1,NUP50
																																					R-MMU-3769402	Deactivation of the beta-catenin transactivating complex	GP1	0.0142358	TLE4,CBY1,TLE3,UBA52,TCF7L2
																																					R-MMU-5654738	Signaling by FGFR2	GP1	0.0145782	GAB1,POLR2I,FRS3,PIK3CA,POLR2G,TIAL1,UBA52,NCBP2
																																					R-MMU-168142	Toll Like Receptor 10 (TLR10) Cascade	GP1	0.0145782	RPS6KA3,IKBKG,MAPKAPK2,FBXW11,DUSP7,UBA52,PPP2R1B,NFKBIB
																																					R-MMU-168176	Toll Like Receptor 5 (TLR5) Cascade	GP1	0.0145782	RPS6KA3,IKBKG,MAPKAPK2,FBXW11,DUSP7,UBA52,PPP2R1B,NFKBIB
																																					R-MMU-975871	MyD88 cascade initiated on plasma membrane	GP1	0.0145782	RPS6KA3,IKBKG,MAPKAPK2,FBXW11,DUSP7,UBA52,PPP2R1B,NFKBIB
																																					R-MMU-73776	RNA Polymerase II Promoter Escape	GP1	0.0150005	TBP,GTF2A2,POLR2I,TAF9,TAF6,POLR2G
																																					R-MMU-73779	RNA Polymerase II Transcription Pre-Initiation And Promoter Opening	GP1	0.0150005	TBP,GTF2A2,POLR2I,TAF9,TAF6,POLR2G
																																					R-MMU-75953	RNA Polymerase II Transcription Initiation	GP1	0.0150005	TBP,GTF2A2,POLR2I,TAF9,TAF6,POLR2G
																																					R-MMU-76042	RNA Polymerase II Transcription Initiation And Promoter Clearance	GP1	0.0150005	TBP,GTF2A2,POLR2I,TAF9,TAF6,POLR2G
																																					R-MMU-912631	Regulation of signaling by CBL	GP1	0.0155613	CRK,PIK3CD,PIK3CA,UBA52
																																					R-MMU-166058	MyD88:MAL (TIRAP) cascade initiated on plasma membrane	GP1	0.0158266	RPS6KA3,IKBKG,MAPKAPK2,FBXW11,DUSP7,UBA52,PPP2R1B,NFKBIB
																																					R-MMU-168179	Toll Like Receptor TLR1:TLR2 Cascade	GP1	0.0158266	RPS6KA3,IKBKG,MAPKAPK2,FBXW11,DUSP7,UBA52,PPP2R1B,NFKBIB
																																					R-MMU-168188	Toll Like Receptor TLR6:TLR2 Cascade	GP1	0.0158266	RPS6KA3,IKBKG,MAPKAPK2,FBXW11,DUSP7,UBA52,PPP2R1B,NFKBIB
																																					R-MMU-181438	Toll Like Receptor 2 (TLR2) Cascade	GP1	0.0158266	RPS6KA3,IKBKG,MAPKAPK2,FBXW11,DUSP7,UBA52,PPP2R1B,NFKBIB
																																					R-MMU-5578749	Transcriptional regulation by small RNAs	GP1	0.0162309	NUP62,NUP133,NUP54,RAE1,NUP50
																																					R-MMU-2029482	Regulation of actin dynamics for phagocytic cup formation	GP1	0.0166928	CRK,MYO1C,MYH9,FCGR2B,MYO5A,ELMO1
																																					R-MMU-168643	Nucleotide-binding domain, leucine rich repeat containing receptor (NLR signaling pathways)	GP1	0.0166928	P2RX7,CASP8,IKBKG,BIRC2,CASP2,UBA52
																																					R-MMU-388841	Costimulation by the CD28 family	GP1	0.0174111	CSK,PPP2R5E,TNFRSF14,CD28,CD86,PIK3CA,PPP2R1B
																																					R-MMU-8873719	RAB geranylgeranylation	GP1	0.0174111	RAB7B,RAB8B,RAB43,RAB18,RAB6A,RABGGTA,RAB30
																																					R-MMU-201722	Formation of the beta-catenin:TCF transactivating complex	GP1	0.0183228	TLE4,LEO1,TLE3,TCF7L2
																																					R-MMU-168638	NOD1/2 Signaling Pathway	GP1	0.0184036	CASP8,IKBKG,BIRC2,CASP2,UBA52
																																					R-MMU-75105	Fatty acyl-CoA biosynthesis	GP1	0.0184036	ELOVL1,H2-KE6,CBR4,HACD4,MORC2A
																																					R-MMU-3299685	Detoxification of Reactive Oxygen Species	GP1	0.0184036	SOD2,TXN2,P4HB,NCF4,NUDT2
																																					R-MMU-3214841	PKMTs methylate histone lysines	GP1	0.0184036	WDR5,SUZ12,ATF7IP,SUV39H1,RBBP7
																																					R-MMU-205025	NADE modulates death signalling	GP1	0.0202342	CASP3,CASP2
																																					R-MMU-1483226	Synthesis of PI	GP1	0.0202342	CDIPT,PITPNM1
																																					R-MMU-70350	Fructose catabolism	GP1	0.0202342	GLYCTK,TKFC
																																					R-MMU-391906	Leukotriene receptors	GP1	0.0202342	LTB4R1,CYSLTR1
																																					R-MMU-5649702	APEX1-Independent Resolution of AP Sites via the Single Nucleotide Replacement Pathway	GP1	0.0202342	NEIL1,OGG1
																																					R-MMU-8866423	VLDL assembly	GP1	0.0202342	P4HB,MTTP
																																					R-MMU-1483248	Synthesis of PIPs at the ER membrane	GP1	0.0202342	PI4KA,SACM1L
																																					R-MMU-8851907	MET activates PI3K/AKT signaling	GP1	0.0202342	PIK3CA,GAB1
																																					R-MMU-196819	Vitamin B1 (thiamin metabolism)	GP1	0.0202342	SLC25A19,SLC19A2
																																					R-MMU-8939243	RUNX1 interacts with co-factors whose precise effect on RUNX1 targets is not known	GP1	0.0207592	CSNK2B,CBX4,BMI1,SMARCD2,ARID1B
																																					R-MMU-156590	Glutathione conjugation	GP1	0.0207592	GCLM,HPGDS,GSTT2,GGT7,MGST1
																																					R-MMU-5673000	RAF activation	GP1	0.0207592	PPP1CB,PPP2R5E,JAK2,CALM2,PPP2R1B
																																					R-MMU-391903	Eicosanoid ligand-binding receptors	GP1	0.0210388	LTB4R1,CYSLTR1,PTGER2
																																					R-MMU-5633008	TP53 Regulates Transcription of Cell Death Genes	GP1	0.0210388	RABGGTA,ATM,CASP2
																																					R-MMU-2299718	Condensation of Prophase Chromosomes	GP1	0.0210388	SMC2,MCPH1,NCAPH2
																																					R-MMU-975138	TRAF6 mediated induction of NFkB and MAP kinases upon TLR7/8 or 9 activation	GP1	0.0215967	RPS6KA3,IKBKG,MAPKAPK2,FBXW11,DUSP7,UBA52,PPP2R1B,NFKBIB
																																					R-MMU-191859	snRNP Assembly	GP1	0.0225467	TGS1,NUP62,NUP133,NUP54,RAE1,NUP50
																																					R-MMU-194441	Metabolism of non-coding RNA	GP1	0.0225467	TGS1,NUP62,NUP133,NUP54,RAE1,NUP50
																																					R-MMU-975155	MyD88 dependent cascade initiated on endosome	GP1	0.0232444	RPS6KA3,IKBKG,MAPKAPK2,FBXW11,DUSP7,UBA52,PPP2R1B,NFKBIB
																																					R-MMU-109606	Intrinsic Pathway for Apoptosis	GP1	0.023303	BCL2L11,CASP3,CASP8,PMAIP1,APIP
																																					R-MMU-111465	Apoptotic cleavage of cellular proteins	GP1	0.023303	CASP3,ACIN1,CASP8,LMNA,BIRC2
																																					R-MMU-3899300	SUMOylation of transcription cofactors	GP1	0.023303	CBX4,SUMO1,BMI1,PARK7,UHRF2
																																					R-MMU-6811438	Intra-Golgi traffic	GP1	0.023303	VTI1A,RAB6A,CYTH1,RAB30,STX5A
																																					R-MMU-71291	Metabolism of amino acids and derivatives	GP1	0.0242922	PAOX,PSMD12,LIAS,SLC3A2,PSMB8,PSME1,PSMB2,NAT8L,PDHB,PSMA4,GLUL,MTR,PDHX,PSMB1,ASMT,PSMB7,TXN2,PSMD6,ARG1
																																					R-MMU-6803529	FGFR2 alternative splicing	GP1	0.0247077	POLR2I,POLR2G,TIAL1,NCBP2
																																					R-MMU-168181	Toll Like Receptor 7/8 (TLR7/8) Cascade	GP1	0.0249785	RPS6KA3,IKBKG,MAPKAPK2,FBXW11,DUSP7,UBA52,PPP2R1B,NFKBIB
																																					R-MMU-8978934	Metabolism of cofactors	GP1	0.0258532	GCH1,CALM2,PTS
																																					R-MMU-936440	Negative regulators of DDX58/IFIH1 signaling	GP1	0.0258532	IRF3,UBA52,IKBKE
																																					R-MMU-4419969	Depolymerisation of the Nuclear Lamina	GP1	0.0258532	LEMD3,LMNA,LPIN2
																																					R-MMU-196299	Beta-catenin phosphorylation cascade	GP1	0.0258532	PPP2R5E,FRAT2,PPP2R1B
																																					R-MMU-9646399	Aggrephagy	GP1	0.0260395	DYNC1I2,TUBA1A,PARK7,TUBA1B,UBA52
																																					R-MMU-187037	Signaling by NTRK1 (TRKA)	GP1	0.0264756	CRK,RPS6KA3,DNAL4,MAPKAPK2,PIK3CA,DUSP7,PPP2R1B
																																					R-MMU-913531	Interferon Signaling	GP1	0.0264756	SUMO1,PPM1B,UBE2L6,EIF4A1,IRF3,ARIH1,JAK2
																																					R-MMU-5696400	Dual Incision in GG-NER	GP1	0.0289728	RBX1,POLE4,POLK,PCNA,UBA52
																																					R-MMU-2559580	Oxidative Stress Induced Senescence	GP1	0.0289728	SUZ12,MAP4K4,MAPKAPK2,RBBP7,UBA52
																																					R-MMU-9623433	NR1H2 & NR1H3 regulate gene expression to control bile acid homeostasis	GP1	0.0294084	NR1H2,RXRB
																																					R-MMU-446199	Synthesis of Dolichyl-phosphate	GP1	0.0294084	SRD5A3,NUS1
																																					R-MMU-5617833	Cilium Assembly	GP1	0.0298797	DYNC1I2,CCT3,MKS1,DCTN1,TUBA1B,PLK4,CNTRL,CEP192,SSNA1,IFT52,TUBA1A,ATAT1,TUBB5,IFT74,DCTN2
																																					R-MMU-532668	N-glycan trimming in the ER and Calnexin/Calreticulin cycle	GP1	0.0312049	CANX,UBA52,NGLY1
																																					R-MMU-179409	APC-Cdc20 mediated degradation of Nek2A	GP1	0.0322789	ANAPC1,BUB1B,ANAPC2,UBA52
																																					R-MMU-198725	Nuclear Events (kinase and transcription factor activation)	GP1	0.0322789	RPS6KA3,MAPKAPK2,DUSP7,PPP2R1B
																																					R-MMU-6781823	Formation of TC-NER Pre-Incision Complex	GP1	0.032298	POLR2I,RBX1,UVSSA,HMGN1,POLR2G,UBA52
																																					R-MMU-8978868	Fatty acid metabolism	GP1	0.0326335	H2-KE6,HACD4,MORC2A,ACOX3,CBR4,PTGS1,CBR1,HPGDS,MAPKAPK2,PON2,ELOVL1,ACADL,PTGES2,PCCB
																																					R-MMU-193704	p75 NTR receptor-mediated signalling	GP1	0.0328158	BCL2L11,ARHGEF6,CASP3,SOS2,ARHGEF1,ARHGEF39,UBA52,CASP2
																																					R-MMU-168138	Toll Like Receptor 9 (TLR9 Cascade)	GP1	0.0328158	RPS6KA3,IKBKG,MAPKAPK2,FBXW11,DUSP7,UBA52,PPP2R1B,NFKBIB
																																					R-MMU-2995410	Nuclear Envelope (NE Reassembly)	GP1	0.0332275	LEMD3,IST1,SUMO1,TUBA1A,NUP133,LMNA,TUBA1B
																																					R-MMU-190236	Signaling by FGFR	GP1	0.0350093	GAB1,POLR2I,FRS3,PIK3CA,POLR2G,TIAL1,UBA52,NCBP2
																																					R-MMU-70326	Glucose metabolism	GP1	0.0350093	NUP62,PGK1,NUP133,ENO1,PKM,NUP54,RAE1,NUP50
																																					R-MMU-432722	Golgi Associated Vesicle Biogenesis	GP1	0.0351035	AP3S1,AP3B1,SNX9,GAK,TPD52,VAMP2
																																					R-MMU-6799198	Complex I biogenesis	GP1	0.0351035	NDUFS2,NDUFA13,NDUFS7,NDUFS6,NDUFV3,NDUFS8
																																					R-MMU-512988	Interleukin-3, Interleukin-5 and GM-CSF signaling	GP1	0.0354436	CRK,PIK3CD,JAK2,PIK3CA,UBA52
																																					R-MMU-6796648	TP53 Regulates Transcription of DNA Repair Genes	GP1	0.0354436	NELFA,POLR2I,SSRP1,POLR2G,CDK13
																																					R-MMU-196854	Metabolism of vitamins and cofactors	GP1	0.0354888	LMBRD1,SLC25A19,MTR,GCH1,COASY,LRP12,PTS,UBIAD1,SLC19A2,LRP1,MMAB,PDZD11,CALM2,PCCB
																																					R-MMU-499943	Interconversion of nucleotide di- and triphosphates	GP1	0.0365184	AK6,GLRX,NME2,NME3
																																					R-MMU-450282	MAPK targets/ Nuclear events mediated by MAP kinases	GP1	0.0365184	RPS6KA3,MAPKAPK2,DUSP7,PPP2R1B
																																					R-MMU-5250913	Positive epigenetic regulation of rRNA expression	GP1	0.0365184	TBP,MYO1C,DEK,BAZ1B
																																					R-MMU-5250924	B-WICH complex positively regulates rRNA expression	GP1	0.0365184	TBP,MYO1C,DEK,BAZ1B
																																					R-MMU-163210	Formation of ATP by chemiosmotic coupling	GP1	0.0370886	ATP5G2,ATP5G3,ATP5O
																																					R-MMU-8949613	Cristae formation	GP1	0.0370886	ATP5G2,ATP5G3,ATP5O
																																					R-MMU-447115	Interleukin-12 family signaling	GP1	0.0370886	CANX,JAK2,P4HB
																																					R-MMU-5656121	Translesion synthesis by POLI	GP1	0.0370886	POLI,PCNA,UBA52
																																					R-MMU-5655862	Translesion synthesis by POLK	GP1	0.0370886	POLK,PCNA,UBA52
																																					R-MMU-400206	Regulation of lipid metabolism by PPARalpha	GP1	0.0370886	TGS1,NCOA2,SIN3B
																																					R-MMU-6814122	Cooperation of PDCL (PhLP1) and TRiC/CCT in G-protein beta folding	GP1	0.0389866	CSNK2B,GNAI2,CCT3,GNG5,GNAI3
																																					R-MMU-111453	BH3-only proteins associate with and inactivate anti-apoptotic BCL-2 members	GP1	0.0398979	BCL2L11,PMAIP1
																																					R-MMU-901042	Calnexin/calreticulin cycle	GP1	0.0398979	CANX,UBA52
																																					R-MMU-5652084	Fructose metabolism	GP1	0.0398979	GLYCTK,TKFC
																																					R-MMU-9020591	Interleukin-12 signaling	GP1	0.0398979	JAK2,P4HB
																																					R-MMU-2393930	Phosphate bond hydrolysis by NUDT proteins	GP1	0.0398979	NUDT1,NUDT18
																																					R-MMU-1170546	Prolactin receptor signaling	GP1	0.0398979	RBX1,JAK2
																																					R-MMU-199920	CREB phosphorylation	GP1	0.0398979	RPS6KA3,MAPKAPK2
																																					R-MMU-1655829	Regulation of cholesterol biosynthesis by SREBP (SREBF)	GP1	0.0398979	SREBF1,MBTPS2
																																					R-MMU-199992	trans-Golgi Network Vesicle Budding	GP1	0.0410369	AP3S1,SNAP23,AP3B1,SNX9,GAK,TPD52,VAMP2
																																					R-MMU-2559586	DNA Damage/Telomere Stress Induced Senescence	GP1	0.0410628	ATM,CABIN1,KAT5,MRE11A
																																					R-MMU-5205647	Mitophagy	GP1	0.0410628	CSNK2B,TOMM70A,ATG12,UBA52
																																					R-MMU-72086	mRNA Capping	GP1	0.0410628	POLR2I,RNGTT,POLR2G,NCBP2
																																					R-MMU-390466	Chaperonin-mediated protein folding	GP1	0.0427376	CSNK2B,GNAI2,CCT3,GNG5,GNAI3
																																					R-MMU-391251	Protein folding	GP1	0.0427376	CSNK2B,GNAI2,CCT3,GNG5,GNAI3
																																					R-MMU-5675221	Negative regulation of MAPK pathway	GP1	0.0427376	PPP2R1B,DUSP16,PPP2R5E,DUSP7,UBA52
																																					R-MMU-983170	Antigen Presentation: Folding, assembly and peptide loading of class I MHC	GP1	0.0427376	SEC23A,CANX,SEC24D,SEC31A,H2-Q4
																																					R-MMU-180292	GAB1 signalosome	GP1	0.0434956	GAB1,CSK,PIK3CA
																																					R-MMU-936964	Activation of IRF3/IRF7 mediated by TBK1/IKK epsilon	GP1	0.0434956	IRF3,UBA52,IKBKE
																																					R-MMU-446193	Biosynthesis of the N-glycan precursor (dolichol lipid-linked oligosaccharide, LLO) and transfer to a nascent protein	GP1	0.0438833	MPI,UAP1,SRD5A3,ALG1,CMAS,NUS1,FPGT
																																					R-MMU-3214815	HDACs deacetylate histones	GP1	0.0459123	RBBP7,GATAD2B,PHF21A,RCOR1
																																					R-MMU-2262752	Cellular responses to stress	GP2	5.66467e-06	MAPKAPK5,MAPK7,POT1A,ETS2,SESN2,PRDX3,ACTR10,DYNC1H1,RRAGC,PSMD11,PSME3,NBN,ATP6V1G2,PRDX2,DNAJC7
																																					R-MMU-8953897	Cellular responses to external stimuli	GP2	6.06166e-06	MAPKAPK5,MAPK7,POT1A,ETS2,SESN2,PRDX3,ACTR10,DYNC1H1,RRAGC,PSMD11,PSME3,NBN,ATP6V1G2,PRDX2,DNAJC7
																																					R-MMU-8953854	Metabolism of RNA	GP2	1.88532e-05	RPL23,UPF3B,ERI1,SNRPB,HNRNPL,HNRNPA1,DCAF13,NOP14,RIOK2,GEMIN6,PSMD11,EXOSC8,PSME3,TSR1,PAN3,NCL,RPL13A,EIF4A3
																																					R-MMU-6791226	Major pathway of rRNA processing in the nucleolus and cytosol	GP2	6.50366e-05	EXOSC8,RPL23,TSR1,ERI1,NOP14,RIOK2,DCAF13,NCL,RPL13A
																																					R-MMU-72312	rRNA processing	GP2	6.50366e-05	EXOSC8,RPL23,TSR1,ERI1,NOP14,RIOK2,DCAF13,NCL,RPL13A
																																					R-MMU-8868773	rRNA processing in the nucleus and cytosol	GP2	6.50366e-05	EXOSC8,RPL23,TSR1,ERI1,NOP14,RIOK2,DCAF13,NCL,RPL13A
																																					R-MMU-74160	Gene expression (Transcription)	GP2	0.000201649	MAPKAPK5,PHC3,TBL1X,UPF3B,POLR1C,CTCF,SNRPB,ZFP740,ZFP90,SIRT3,SESN2,SMARCD1,RRAGC,POLR3B,PPM1D,PSMD11,CTNNB1,PSME3,NBN,PRDX2,BRIP1,ITCH,EIF4A3
																																					R-MMU-73857	RNA Polymerase II Transcription	GP2	0.000304953	MAPKAPK5,PHC3,TBL1X,UPF3B,CTCF,SNRPB,ZFP740,ZFP90,SIRT3,SESN2,SMARCD1,RRAGC,PPM1D,PSMD11,CTNNB1,PSME3,NBN,PRDX2,BRIP1,ITCH,EIF4A3
																																					R-MMU-168256	Immune System	GP2	0.000878521	RAP1B,ARMC8,PDE12,TRIM37,CTNNB1,AGA,CD74,MAP3K14,ATP6V1G2,ARRB2,ITCH,MAP3K11,MAPK7,USP18,CTSS,DYNC1H1,PIRB,UBE2G1,H2-K1,RASA1,PSMD11,PIK3R3,EIF4A3,DAPP1,CPPED1,ARL8A,ACTR10,RILP,CAND1,NF2,FBXO7,PSME3
																																					R-MMU-212436	Generic Transcription Pathway	GP2	0.00087981	MAPKAPK5,PHC3,TBL1X,CTCF,ZFP740,ZFP90,SIRT3,SESN2,SMARCD1,RRAGC,PPM1D,PSMD11,CTNNB1,PSME3,NBN,PRDX2,BRIP1,ITCH
																																					R-MMU-9006934	Signaling by Receptor Tyrosine Kinases	GP2	0.000930951	RAP1B,MAPK7,MEMO1,NAB2,HNRNPA1,ARF6,MKNK1,RASA1,CTNNB1,PIK3R3,ATP6V1G2,ITCH
																																					R-MMU-1430728	Metabolism	GP2	0.00123174	CYP4F18,PI4K2A,ACOT13,NADK,SLC36A4,ITPA,PSMD11,PIK3R3,IDH3G,NDST2,GGPS1,TSPO,OGDH,MVD,MOCOS,FH1,ORMDL2,TAZ,PRKAR1A,GBE1,TBL1X,GUK1,HSD17B12,UGP2,PDSS2,PDK3,SLC9A1,PSME3,MID1IP1,SAT1,GALK1,PLCB2
																																					R-MMU-71403	Citric acid cycle (TCA cycle)	GP2	0.00128973	IDH3G,FH1,OGDH
																																					R-MMU-392499	Metabolism of proteins	GP2	0.0015806	RPL23,ST8SIA4,DCAF7,GPAA1,MRPL54,CAMKMT,C1GALT1C1,ARRB2,TOP2B,RNF168,MRPL52,MRPS26,USP18,DCAF13,RENBP,DYNC1H1,UBE2G1,PSMD11,MVD,EXOC4,PIGM,ACTR10,TNKS2,RPL13A,CAND1,PHC3,TOMM20,FBXO7,PSME3
																																					R-MMU-1280218	Adaptive Immune System	GP2	0.0018484	DAPP1,RAP1B,CTSS,FBXO7,ACTR10,DYNC1H1,UBE2G1,H2-K1,RILP,PSMD11,TRIM37,PSME3,PIK3R3,CD74,MAP3K14,ITCH
																																					R-MMU-71406	Pyruvate metabolism and Citric Acid (TCA )cycle	GP2	0.00196037	PDK3,IDH3G,FH1,OGDH
																																					R-MMU-2559583	Cellular Senescence	GP2	0.00279602	ETS2,NBN,MAPKAPK5,MAPK7,POT1A
																																					R-MMU-3322077	Glycogen synthesis	GP2	0.00288887	UGP2,GBE1
																																					R-MMU-5358351	Signaling by Hedgehog	GP2	0.00299775	IFT140,PSME3,PRKAR1A,ARRB2,ITCH,PSMD11
																																					R-MMU-168249	Innate Immune System	GP2	0.0033897	RAP1B,MAPK7,CPPED1,ARMC8,NF2,CTSS,ARL8A,ACTR10,DYNC1H1,PIRB,H2-K1,PSMD11,CTNNB1,PSME3,AGA,MAP3K14,ATP6V1G2,ITCH,CAND1
																																					R-MMU-597592	Post-translational protein modification	GP2	0.00351072	TOP2B,RNF168,MVD,PHC3,ST8SIA4,DCAF7,TOMM20,GPAA1,USP18,DCAF13,FBXO7,RENBP,PIGM,ACTR10,TNKS2,DYNC1H1,UBE2G1,CAMKMT,PSMD11,PSME3,C1GALT1C1,ARRB2,CAND1
																																					R-MMU-1169410	Antiviral mechanism by IFN-stimulated genes	GP2	0.00367293	PDE12,USP18,EIF4A3
																																					R-MMU-1640170	Cell Cycle	GP2	0.00377371	RNF168,PMF1,POT1A,NEK9,CHMP2B,DYNC1H1,GAR1,EMD,PSMD11,PSME3,NBN,CDK11B,BRIP1
																																					R-MMU-8854214	TBC/RABGAPs	GP2	0.00441862	GABARAPL2,ARF6,TBC1D10B
																																					R-MMU-199991	Membrane Trafficking	GP2	0.00447765	AP4S1,ITSN1,CHMP2B,ACTR10,ARF6,DYNC1H1,TBC1D10B,RABGEF1,GABARAPL2,UBQLN2,STX16,GCC1,ARRB2
																																					R-MMU-5610787	Hedgehog 'off' state	GP2	0.00491823	IFT140,PSME3,PRKAR1A,ITCH,PSMD11
																																					R-MMU-6807070	PTEN Regulation	GP2	0.00620573	PSME3,TNKS2,PHC3,RRAGC,PSMD11
																																					R-MMU-5689880	Ub-specific processing proteases	GP2	0.00681067	PSME3,TNKS2,USP18,ARRB2,TOMM20,PSMD11
																																					R-MMU-5653656	Vesicle-mediated transport	GP2	0.0072421	AP4S1,ITSN1,CHMP2B,ACTR10,ARF6,DYNC1H1,TBC1D10B,RABGEF1,GABARAPL2,UBQLN2,STX16,GCC1,ARRB2
																																					R-MMU-6798695	Neutrophil degranulation	GP2	0.00738347	RAP1B,CPPED1,ARMC8,CTSS,ARL8A,ACTR10,DYNC1H1,PIRB,H2-K1,PSMD11,AGA,CAND1
																																					R-MMU-1632852	Macroautophagy	GP2	0.00855457	DYNC1H1,CHMP2B,RRAGC,GABARAPL2,TOMM20
																																					R-MMU-9612973	Autophagy	GP2	0.00855457	DYNC1H1,CHMP2B,RRAGC,GABARAPL2,TOMM20
																																					R-MMU-195721	Signaling by WNT	GP2	0.00880703	CTNNB1,PSME3,TNKS2,TMED5,PLCB2,ARRB2,PSMD11
																																					R-MMU-5632684	Hedgehog 'on' state	GP2	0.00979719	ITCH,PSME3,ARRB2,PSMD11
																																					R-MMU-3858494	Beta-catenin independent WNT signaling	GP2	0.0100946	CTNNB1,PSME3,PLCB2,ARRB2,PSMD11
																																					R-MMU-69481	G2/M Checkpoints	GP2	0.0100946	PSME3,RNF168,NBN,BRIP1,PSMD11
																																					R-MMU-198765	Signalling to ERK5	GP2	0.0103706	MAPK7
																																					R-MMU-1280215	Cytokine Signaling in Immune system	GP2	0.0108247	RAP1B,MAPK7,USP18,PDE12,RASA1,PSMD11,PSME3,PIK3R3,MAP3K14,ARRB2,MAP3K11,EIF4A3
																																					R-MMU-1369062	ABC transporters in lipid homeostasis	GP2	0.0117179	ABCG1,ABCD3
																																					R-MMU-2132295	MHC class II antigen presentation	GP2	0.0121808	ACTR10,CD74,DYNC1H1,RILP,CTSS
																																					R-MMU-5628897	TP53 Regulates Metabolic Genes	GP2	0.0136321	SESN2,PRDX2,RRAGC
																																					R-MMU-69620	Cell Cycle Checkpoints	GP2	0.0136649	PSME3,RNF168,PMF1,NBN,DYNC1H1,BRIP1,PSMD11
																																					R-MMU-5693607	Processing of DNA double-strand break ends	GP2	0.0152146	RNF168,NBN,BRIP1
																																					R-MMU-8878171	Transcriptional regulation by RUNX1	GP2	0.0158288	PSME3,SMARCD1,PHC3,ITCH,PSMD11
																																					R-MMU-9006925	Intracellular signaling by second messengers	GP2	0.0160613	PSME3,PIK3R3,TNKS2,PRKAR1A,PHC3,RRAGC,PSMD11
																																					R-MMU-429914	Deadenylation-dependent mRNA decay	GP2	0.0168962	PAN3,EXOSC8,EIF4A3
																																					R-MMU-9639288	Amino acids regulate mTORC1	GP2	0.0168962	SESN2,RRAGC,ATP6V1G2
																																					R-MMU-69473	G2/M DNA damage checkpoint	GP2	0.0177744	RNF168,NBN,BRIP1
																																					R-MMU-376176	Signaling by ROBO receptors	GP2	0.0180524	CXCR4,VASP
																																					R-MMU-171319	Telomere Extension By Telomerase	GP2	0.0180524	POT1A,GAR1
																																					R-MMU-8982491	Glycogen metabolism	GP2	0.0180524	UGP2,GBE1
																																					R-MMU-422475	Axon guidance	GP2	0.0190964	PIK3R3,ST8SIA4,CXCR4,MAPK7,ITSN1,VASP,RASA1
																																					R-MMU-9675108	Nervous system development	GP2	0.0194567	PIK3R3,ST8SIA4,CXCR4,MAPK7,ITSN1,VASP,RASA1
																																					R-MMU-5610780	Degradation of GLI1 by the proteasome	GP2	0.0196057	ITCH,PSME3,PSMD11
																																					R-MMU-4641257	Degradation of AXIN	GP2	0.0196057	PSME3,TNKS2,PSMD11
																																					R-MMU-382556	ABC-family proteins mediated transport	GP2	0.0200061	PSME3,ABCD3,ABCG1,PSMD11
																																					R-MMU-556833	Metabolism of lipids	GP2	0.0200761	TSPO,CYP4F18,TAZ,MVD,TBL1X,HSD17B12,PI4K2A,ACOT13,PIK3R3,MID1IP1,GGPS1,ORMDL2
																																					R-MMU-5607761	Dectin-1 mediated noncanonical NF-kB signaling	GP2	0.0205589	PSME3,MAP3K14,PSMD11
																																					R-MMU-5676590	NIK-->noncanonical NF-kB signaling	GP2	0.0205589	PSME3,MAP3K14,PSMD11
																																					R-MMU-389357	CD28 dependent PI3K/Akt signaling	GP2	0.0216503	MAP3K14,PIK3R3
																																					R-MMU-8951664	Neddylation	GP2	0.0231922	PSME3,DCAF13,DCAF7,CAND1,FBXO7,PSMD11
																																					R-MMU-429947	Deadenylation of mRNA	GP2	0.0235512	PAN3,EIF4A3
																																					R-MMU-446219	Synthesis of substrates in N-glycan biosythesis	GP2	0.0235689	MVD,ST8SIA4,RENBP
																																					R-MMU-351202	Metabolism of polyamines	GP2	0.0235689	PSME3,SAT1,PSMD11
																																					R-MMU-162582	Signal Transduction	GP2	0.0255136	RAP1B,CXCR4,MEMO1,HNRNPA1,CAMKMT,CTNNB1,TMED5,ATP6V1G2,ARRB2,ITCH,MAP3K11,PMF1,MAPK7,NAB2,DYNC1H1,RRAGC,RASA1,PSMD11,PIK3R3,ITSN1,SRGAP2,TNKS2,MOB1A,MAPKAPK5,PRKAR1A,PHC3,TBL1X,NF2,ARF6,PDK3,MKNK1,IFT140,PSME3,PLCB2
																																					R-MMU-68882	Mitotic Anaphase	GP2	0.0266633	PSME3,PMF1,DYNC1H1,CHMP2B,EMD,PSMD11
																																					R-MMU-913531	Interferon Signaling	GP2	0.0268042	PDE12,USP18,EIF4A3
																																					R-MMU-8878166	Transcriptional regulation by RUNX2	GP2	0.0268042	PPM1D,PSME3,PSMD11
																																					R-MMU-73856	RNA Polymerase II Transcription Termination	GP2	0.0268042	SNRPB,EIF4A3,UPF3B
																																					R-MMU-2555396	Mitotic Metaphase and Anaphase	GP2	0.0271856	PSME3,PMF1,DYNC1H1,CHMP2B,EMD,PSMD11
																																					R-MMU-9007101	Rab regulation of trafficking	GP2	0.0272892	ARF6,TBC1D10B,RABGEF1,GABARAPL2
																																					R-MMU-191273	Cholesterol biosynthesis	GP2	0.0275488	GGPS1,MVD
																																					R-MMU-5693571	Nonhomologous End-Joining (NHEJ)	GP2	0.0275488	NBN,RNF168
																																					R-MMU-76066	RNA Polymerase III Transcription Initiation From Type 2 Promoter	GP2	0.0275488	POLR3B,POLR1C
																																					R-MMU-5688426	Deubiquitination	GP2	0.0277147	PSME3,PSMD11,TNKS2,USP18,ARRB2,TOMM20
																																					R-MMU-927802	Nonsense-Mediated Decay (NMD)	GP2	0.0280934	RPL23,UPF3B,RPL13A,EIF4A3
																																					R-MMU-975957	Nonsense Mediated Decay (NMD enhanced by the Exon Junction Complex )	GP2	0.0280934	RPL23,UPF3B,RPL13A,EIF4A3
																																					R-MMU-198725	Nuclear Events (kinase and transcription factor activation)	GP2	0.0296424	NAB2,MAPK7
																																					R-MMU-76071	RNA Polymerase III Transcription Initiation From Type 3 Promoter	GP2	0.0296424	POLR3B,POLR1C
																																					R-MMU-76061	RNA Polymerase III Transcription Initiation From Type 1 Promoter	GP2	0.0296424	POLR3B,POLR1C
																																					R-MMU-1169408	ISG15 antiviral mechanism	GP2	0.0296424	USP18,EIF4A3
																																					R-MMU-5683057	MAPK family signaling cascades	GP2	0.0300676	PSME3,MAPKAPK5,RAP1B,ARRB2,MAP3K11,RASA1,PSMD11
																																					R-MMU-1257604	PIP3 activates AKT signaling	GP2	0.0304619	PSME3,PIK3R3,TNKS2,PHC3,RRAGC,PSMD11
																																					R-MMU-8957322	Metabolism of steroids	GP2	0.0314505	TSPO,MVD,GGPS1,HSD17B12
																																					R-MMU-8939236	RUNX1 regulates transcription of genes involved in differentiation of HSCs	GP2	0.031467	ITCH,PSME3,PSMD11
																																					R-MMU-72163	mRNA Splicing - Major Pathway	GP2	0.0315894	HNRNPL,UPF3B,HNRNPA1,SNRPB,EIF4A3
																																					R-MMU-5658442	Regulation of RAS by GAPs	GP2	0.0326947	PSME3,RASA1,PSMD11
																																					R-MMU-8948751	Regulation of PTEN stability and activity	GP2	0.033947	PSME3,TNKS2,PSMD11
																																					R-MMU-2559586	DNA Damage/Telomere Stress Induced Senescence	GP2	0.0340116	NBN,POT1A
																																					R-MMU-446193	Biosynthesis of the N-glycan precursor (dolichol lipid-linked oligosaccharide, LLO) and transfer to a nascent protein	GP2	0.0352239	MVD,ST8SIA4,RENBP
																																					R-MMU-72172	mRNA Splicing	GP2	0.0359014	HNRNPL,UPF3B,HNRNPA1,SNRPB,EIF4A3
																																					R-MMU-3214815	HDACs deacetylate histones	GP2	0.0362842	TBL1X,ARID4A
																																					R-MMU-5685938	HDR through Single Strand Annealing (SSA)	GP2	0.0386136	BRIP1,NBN
																																					R-MMU-5693537	Resolution of D-Loop Structures	GP2	0.0386136	BRIP1,NBN
																																					R-MMU-5693568	Resolution of D-loop Structures through Holliday Junction Intermediates	GP2	0.0386136	BRIP1,NBN
																																					R-MMU-5687128	MAPK6/MAPK4 signaling	GP2	0.0392011	MAPKAPK5,PSME3,PSMD11
																																					R-MMU-389356	CD28 co-stimulation	GP2	0.0434369	MAP3K14,PIK3R3
																																					R-MMU-195253	Degradation of beta-catenin by the destruction complex	GP2	0.0448418	CTNNB1,PSME3,PSMD11
																																					R-MMU-74158	RNA Polymerase III Transcription	GP2	0.0459281	POLR3B,POLR1C
																																					R-MMU-76046	RNA Polymerase III Transcription Initiation	GP2	0.0459281	POLR3B,POLR1C
																																					R-MMU-3299685	Detoxification of Reactive Oxygen Species	GP2	0.0459281	PRDX3,PRDX2
																																					R-MMU-196071	Metabolism of steroid hormones	GP2	0.0459281	TSPO,HSD17B12
																																					R-MMU-8878159	Transcriptional regulation by RUNX3	GP2	0.0478048	CTNNB1,PSME3,PSMD11
																																					R-MMU-5693616	Presynaptic phase of homologous DNA pairing and strand exchange	GP2	0.0484705	BRIP1,NBN
																																					R-MMU-8939243	RUNX1 interacts with co-factors whose precise effect on RUNX1 targets is not known	GP2	0.0484705	PHC3,SMARCD1
																																					R-MMU-8953854	Metabolism of RNA	GP3	1.04895e-06	CNOT1,ALYREF,PPWD1,GTF2H1,RPL10,SF3B4,RPL34,PATL1,RPL22L1,SRSF11,CSTF3,POLR2A,PSMC3,PAN2,RPL4
																																					R-MMU-68877	Mitotic Prometaphase	GP3	1.63223e-05	HAUS4,HAUS3,SMC4,MAD1L1,TUBGCP4,PCM1,ZWILCH,ODF2
																																					R-MMU-68886	M Phase	GP3	3.41978e-05	HAUS4,SMC4,MAD1L1,PSMC3,ANAPC11,ODF2,HAUS3,TUBGCP4,PCM1,ZWILCH
																																					R-MMU-168256	Immune System	GP3	7.86477e-05	SHOC2,BTK,PPP3R1,CUL5,CBL,PSMC3,GLB1,IDH1,AP2A2,PIK3R1,ARF1,CYB5R3,IFNGR1,ATP6V0E,ZNRF2,NKIRAS2,UBE2K,TIFA,FBXL12,RASA3,ANAPC11,ABL1,DCTN5,WWP1
																																					R-MMU-69278	Cell Cycle, Mitotic	GP3	8.68711e-05	HAUS4,SMC4,MAD1L1,PSMC3,ANAPC11,ODF2,HAUS3,TUBGCP4,PCM1,ZWILCH,ABL1
																																					R-MMU-380270	Recruitment of mitotic centrosome proteins and complexes	GP3	9.0807e-05	PCM1,HAUS4,ODF2,TUBGCP4,HAUS3
																																					R-MMU-380287	Centrosome maturation	GP3	9.0807e-05	PCM1,HAUS4,ODF2,TUBGCP4,HAUS3
																																					R-MMU-73776	RNA Polymerase II Promoter Escape	GP3	0.000121755	GTF2H1,GTF2B,TAF7,POLR2A
																																					R-MMU-73779	RNA Polymerase II Transcription Pre-Initiation And Promoter Opening	GP3	0.000121755	GTF2H1,GTF2B,TAF7,POLR2A
																																					R-MMU-75953	RNA Polymerase II Transcription Initiation	GP3	0.000121755	GTF2H1,GTF2B,TAF7,POLR2A
																																					R-MMU-76042	RNA Polymerase II Transcription Initiation And Promoter Clearance	GP3	0.000121755	GTF2H1,GTF2B,TAF7,POLR2A
																																					R-MMU-380320	Recruitment of NuMA to mitotic centrosomes	GP3	0.000172187	HAUS4,HAUS3,TUBGCP4,PCM1,ODF2
																																					R-MMU-1280218	Adaptive Immune System	GP3	0.000192593	AP2A2,PIK3R1,BTK,ARF1,UBE2K,PPP3R1,DCTN5,FBXL12,CUL5,WWP1,PSMC3,ANAPC11,ZNRF2
																																					R-MMU-1640170	Cell Cycle	GP3	0.000333213	HAUS4,SMC4,MAD1L1,PSMC3,ANAPC11,ODF2,HAUS3,TUBGCP4,PCM1,ZWILCH,ABL1
																																					R-MMU-72163	mRNA Splicing - Major Pathway	GP3	0.000517708	ALYREF,SF3B4,SRSF11,PPWD1,CSTF3,POLR2A
																																					R-MMU-72172	mRNA Splicing	GP3	0.000622303	ALYREF,SF3B4,SRSF11,PPWD1,CSTF3,POLR2A
																																					R-MMU-69275	G2/M Transition	GP3	0.000622303	HAUS4,HAUS3,TUBGCP4,PCM1,PSMC3,ODF2
																																					R-MMU-73857	RNA Polymerase II Transcription	GP3	0.000643106	CNOT1,ALYREF,GTF2H1,ZFP324,ZFP655,SRSF11,RABGGTB,CSTF3,POLR2A,ZFP786,PSMC3,GTF2B,TAF7,ABL1
																																					R-MMU-453274	Mitotic G2-G2/M phases	GP3	0.000660576	HAUS4,HAUS3,TUBGCP4,PCM1,PSMC3,ODF2
																																					R-MMU-380259	Loss of Nlp from mitotic centrosomes	GP3	0.000676247	PCM1,HAUS4,ODF2,HAUS3
																																					R-MMU-380284	Loss of proteins required for interphase microtubule organization from the centrosome	GP3	0.000676247	PCM1,HAUS4,ODF2,HAUS3
																																					R-MMU-8854518	AURKA Activation by TPX2	GP3	0.000797764	PCM1,HAUS4,ODF2,HAUS3
																																					R-MMU-674695	RNA Polymerase II Pre-transcription Events	GP3	0.000886852	GTF2H1,GTF2B,TAF7,POLR2A
																																					R-MMU-1483255	PI Metabolism	GP3	0.000886852	PIKFYVE,ARF1,PIK3R1,MTMR14
																																					R-MMU-2262752	Cellular responses to stress	GP3	0.00125861	DCTN5,BAG3,PSMC3,ANAPC11,DNAJA1,FNIP1,ATP6V0E,KDM6B
																																					R-MMU-8953897	Cellular responses to external stimuli	GP3	0.0013044	DCTN5,BAG3,PSMC3,ANAPC11,DNAJA1,FNIP1,ATP6V0E,KDM6B
																																					R-MMU-983168	Antigen processing: Ubiquitination & Proteasome degradation	GP3	0.00139364	ZNRF2,WWP1,FBXL12,PSMC3,ANAPC11,CUL5,UBE2K
																																					R-MMU-2565942	Regulation of PLK1 Activity at G2/M Transition	GP3	0.00143947	PCM1,HAUS4,ODF2,HAUS3
																																					R-MMU-1433557	Signaling by SCF-KIT	GP3	0.00146078	PIK3R1,SH2B3,CBL
																																					R-MMU-1430728	Metabolism	GP3	0.00147536	PFKM,GSTM1,MLX,AKR1B10,MTMR14,PSMC3,GLB1,IDH1,PIK3R1,ARF1,NDUFB9,LALBA,CYB5R3,PIKFYVE,PHYKPL,ALDH7A1,MAT2A,SCLY,KDSR,NUDT16,NDUFS1
																																					R-MMU-74160	Gene expression (Transcription)	GP3	0.00172974	CNOT1,ALYREF,GTF2H1,ZFP324,ZFP655,SRSF11,RABGGTB,CSTF3,POLR2A,ZFP786,PSMC3,GTF2B,TAF7,ABL1
																																					R-MMU-1799339	SRP-dependent cotranslational protein targeting to membrane	GP3	0.00186659	RPL10,RPL34,RPL4,RPL22L1
																																					R-MMU-975956	Nonsense Mediated Decay (NMD independent of the Exon Junction Complex )	GP3	0.00202651	RPL10,RPL34,RPL4,RPL22L1
																																					R-MMU-71064	Lysine catabolism	GP3	0.00218434	PHYKPL,ALDH7A1
																																					R-MMU-72203	Processing of Capped Intron-Containing Pre-mRNA	GP3	0.00220812	ALYREF,SF3B4,SRSF11,PPWD1,CSTF3,POLR2A
																																					R-MMU-5620912	Anchoring of the basal body to the plasma membrane	GP3	0.00228375	HAUS4,HAUS3,PCM1,ODF2
																																					R-MMU-9006934	Signaling by Receptor Tyrosine Kinases	GP3	0.00241752	AP2A2,PIK3R1,CUL5,WWP1,CBL,POLR2A,ATP6V0E,SH2B3
																																					R-MMU-72689	Formation of a pool of free 40S subunits	GP3	0.00266054	RPL10,RPL34,RPL4,RPL22L1
																																					R-MMU-1660499	Synthesis of PIPs at the plasma membrane	GP3	0.0026998	ARF1,PIK3R1,MTMR14
																																					R-MMU-983705	Signaling by the B Cell Receptor (BCR)	GP3	0.00276098	PIK3R1,BTK,PSMC3,PPP3R1
																																					R-MMU-1433559	Regulation of KIT signaling	GP3	0.00298835	SH2B3,CBL
																																					R-MMU-429914	Deadenylation-dependent mRNA decay	GP3	0.00360051	PAN2,PATL1,CNOT1
																																					R-MMU-156827	L13a-mediated translational silencing of Ceruloplasmin expression	GP3	0.00378415	RPL10,RPL34,RPL4,RPL22L1
																																					R-MMU-72187	mRNA 3'-end processing	GP3	0.0038	ALYREF,CSTF3,SRSF11
																																					R-MMU-72706	GTP hydrolysis and joining of the 60S ribosomal subunit	GP3	0.00391165	RPL10,RPL34,RPL4,RPL22L1
																																					R-MMU-983169	Class I MHC mediated antigen processing & presentation	GP3	0.00399846	ZNRF2,WWP1,CUL5,FBXL12,PSMC3,ANAPC11,UBE2K
																																					R-MMU-927802	Nonsense-Mediated Decay (NMD)	GP3	0.00417529	RPL10,RPL34,RPL4,RPL22L1
																																					R-MMU-975957	Nonsense Mediated Decay (NMD enhanced by the Exon Junction Complex )	GP3	0.00417529	RPL10,RPL34,RPL4,RPL22L1
																																					R-MMU-1660514	Synthesis of PIPs at the Golgi membrane	GP3	0.00441424	ARF1,PIKFYVE
																																					R-MMU-72613	Eukaryotic Translation Initiation	GP3	0.00488622	RPL10,RPL34,RPL4,RPL22L1
																																					R-MMU-72737	Cap-dependent Translation Initiation	GP3	0.00488622	RPL10,RPL34,RPL4,RPL22L1
																																					R-MMU-2454202	Fc epsilon receptor (FCERI signaling)	GP3	0.00503752	PIK3R1,BTK,PSMC3,PPP3R1
																																					R-MMU-1632852	Macroautophagy	GP3	0.00567407	ATG4C,MTMR14,MAP1LC3B,ATG3
																																					R-MMU-9612973	Autophagy	GP3	0.00567407	ATG4C,MTMR14,MAP1LC3B,ATG3
																																					R-MMU-73856	RNA Polymerase II Transcription Termination	GP3	0.00590002	ALYREF,CSTF3,SRSF11
																																					R-MMU-2029480	Fcgamma receptor (FCGR) dependent phagocytosis	GP3	0.00644365	BTK,PIK3R1,ABL1
																																					R-MMU-912631	Regulation of signaling by CBL	GP3	0.00671095	PIK3R1,CBL
																																					R-MMU-5663213	RHO GTPases Activate WASPs and WAVEs	GP3	0.00735345	BTK,ABL1
																																					R-MMU-5654738	Signaling by FGFR2	GP3	0.00761786	PIK3R1,POLR2A,CBL
																																					R-MMU-168249	Innate Immune System	GP3	0.00798801	AP2A2,PIK3R1,BTK,PPP3R1,TIFA,CYB5R3,PSMC3,ATP6V0E,GLB1,NKIRAS2,IDH1,ABL1
																																					R-MMU-983695	Antigen activates B Cell Receptor (BCR leading to generation of second messengers)	GP3	0.00802259	BTK,PIK3R1
																																					R-MMU-429947	Deadenylation of mRNA	GP3	0.00802259	PAN2,CNOT1
																																					R-MMU-392499	Metabolism of proteins	GP3	0.00966563	CUL5,RPL22L1,PIGG,PSMC3,GLB1,RPL4,ARF1,RPL10,DCAF6,RABGGTB,IFIH1,UBE2K,FBXL12,NSMCE2,RPL34,DCTN5,DAP3
																																					R-MMU-72766	Translation	GP3	0.00992687	DAP3,RPL10,RPL34,RPL4,RPL22L1
																																					R-MMU-77075	RNA Pol II CTD phosphorylation and interaction with CE	GP3	0.0101866	GTF2H1,POLR2A
																																					R-MMU-2871809	FCERI mediated Ca+2 mobilization	GP3	0.010959	BTK,PPP3R1
																																					R-MMU-72086	mRNA Capping	GP3	0.0117564	GTF2H1,POLR2A
																																					R-MMU-190236	Signaling by FGFR	GP3	0.0118585	PIK3R1,POLR2A,CBL
																																					R-MMU-212436	Generic Transcription Pathway	GP3	0.012869	CNOT1,GTF2H1,ZFP324,ZFP655,RABGGTB,POLR2A,ZFP786,PSMC3,TAF7,ABL1
																																					R-MMU-1236394	Signaling by ERBB4	GP3	0.0142955	WWP1,PIK3R1
																																					R-MMU-113418	Formation of the Early Elongation Complex	GP3	0.0151897	GTF2H1,POLR2A
																																					R-MMU-6791226	Major pathway of rRNA processing in the nucleolus and cytosol	GP3	0.0167444	RPL10,RPL34,RPL4,RPL22L1
																																					R-MMU-72312	rRNA processing	GP3	0.0167444	RPL10,RPL34,RPL4,RPL22L1
																																					R-MMU-8868773	rRNA processing in the nucleus and cytosol	GP3	0.0167444	RPL10,RPL34,RPL4,RPL22L1
																																					R-MMU-3700989	Transcriptional Regulation by TP53	GP3	0.0183158	CNOT1,RABGGTB,GTF2H1,TAF7,POLR2A
																																					R-MMU-5654741	Signaling by FGFR3	GP3	0.0210367	PIK3R1,CBL
																																					R-MMU-1483257	Phospholipid metabolism	GP3	0.0218284	PIK3R1,MTMR14,PIKFYVE,ARF1
																																					R-MMU-6796648	TP53 Regulates Transcription of DNA Repair Genes	GP3	0.0220886	GTF2H1,POLR2A
																																					R-MMU-512988	Interleukin-3, Interleukin-5 and GM-CSF signaling	GP3	0.0220886	PIK3R1,CBL
																																					R-MMU-2467813	Separation of Sister Chromatids	GP3	0.0222236	MAD1L1,PSMC3,ZWILCH,ANAPC11
																																					R-MMU-5654743	Signaling by FGFR4	GP3	0.0231619	PIK3R1,CBL
																																					R-MMU-5617833	Cilium Assembly	GP3	0.0242652	HAUS4,HAUS3,PCM1,ODF2
																																					R-MMU-69618	Mitotic Spindle Checkpoint	GP3	0.0243061	MAD1L1,ZWILCH,ANAPC11
																																					R-MMU-1227986	Signaling by ERBB2	GP3	0.026507	CUL5,PIK3R1
																																					R-MMU-2029482	Regulation of actin dynamics for phagocytic cup formation	GP3	0.0276629	BTK,ABL1
																																					R-MMU-177929	Signaling by EGFR	GP3	0.0300342	PIK3R1,CBL
																																					R-MMU-72165	mRNA Splicing - Minor Pathway	GP3	0.0300342	SF3B4,POLR2A
																																					R-MMU-5654736	Signaling by FGFR1	GP3	0.031249	PIK3R1,CBL
																																					R-MMU-3371497	HSP90 chaperone cycle for steroid hormone receptors (SHR)	GP3	0.0350073	DNAJA1,DCTN5
																																					R-MMU-8951664	Neddylation	GP3	0.0361353	DCAF6,FBXL12,PSMC3,CUL5
																																					R-MMU-6781823	Formation of TC-NER Pre-Incision Complex	GP3	0.0362971	GTF2H1,POLR2A
																																					R-MMU-1852241	Organelle biogenesis and maintenance	GP3	0.0366685	HAUS4,HAUS3,PCM1,ODF2
																																					R-MMU-432722	Golgi Associated Vesicle Biogenesis	GP3	0.037605	ARF1,SNX2
																																					R-MMU-9639288	Amino acids regulate mTORC1	GP3	0.037605	ATP6V0E,FNIP1
																																					R-MMU-2424491	DAP12 signaling	GP3	0.037605	BTK,PIK3R1
																																					R-MMU-112382	Formation of RNA Pol II elongation complex	GP3	0.037605	GTF2H1,POLR2A
																																					R-MMU-75955	RNA Polymerase II Transcription Elongation	GP3	0.037605	GTF2H1,POLR2A
																																					R-MMU-6799198	Complex I biogenesis	GP3	0.037605	NDUFB9,NDUFS1
																																					R-MMU-3858494	Beta-catenin independent WNT signaling	GP3	0.0378374	AP2A2,PSMC3,PPP3R1
																																					R-MMU-1280215	Cytokine Signaling in Immune system	GP3	0.0395013	PIK3R1,SHOC2,IFNGR1,CBL,PSMC3,RASA3,NKIRAS2
																																					R-MMU-68882	Mitotic Anaphase	GP3	0.0399622	MAD1L1,PSMC3,ZWILCH,ANAPC11
																																					R-MMU-199991	Membrane Trafficking	GP3	0.040166	AP2A2,DENND1A,ARF1,DCTN5,SNX2,CBL,MAP1LC3B
																																					R-MMU-917937	Iron uptake and transport	GP3	0.0402739	ATP6V0E,ACO1
																																					R-MMU-2555396	Mitotic Metaphase and Anaphase	GP3	0.040527	MAD1L1,PSMC3,ZWILCH,ANAPC11
																																					R-MMU-195721	Signaling by WNT	GP3	0.0422485	AP2A2,LRP5,PSMC3,PPP3R1
																																					R-MMU-2132295	MHC class II antigen presentation	GP3	0.0425056	AP2A2,DCTN5,ARF1
																																					R-MMU-195258	RHO GTPase Effectors	GP3	0.0446071	MAD1L1,BTK,ZWILCH,ABL1
																																					R-MMU-597592	Post-translational protein modification	GP3	0.0484047	IFIH1,ARF1,UBE2K,DCTN5,FBXL12,CUL5,NSMCE2,DCAF6,RABGGTB,PIGG,PSMC3,GLB1
																																					R-MMU-2172127	DAP12 interactions	GP3	0.0486884	BTK,PIK3R1
																																					R-MMU-6782210	Gap-filling DNA repair synthesis and ligation in TC-NER	GP3	0.0486884	GTF2H1,POLR2A
																																					R-MMU-597592	Post-translational protein modification	GP4	0.000819973	ALG9,UBE2M,RAB13,TRAPPC6B,TRAF3,TAB1,VDAC3
																																					R-MMU-5688426	Deubiquitination	GP4	0.00276484	TRAF3,TAB1,VDAC3
																																					R-MMU-392499	Metabolism of proteins	GP4	0.00336541	ALG9,RAB13,TAB1,VDAC3,UBE2M,TRAPPC6B,TRAF3
																																					R-MMU-8876198	RAB GEFs exchange GTP for GDP on RABs	GP4	0.00521597	RAB13,TRAPPC6B
																																					R-MMU-983168	Antigen processing: Ubiquitination & Proteasome degradation	GP4	0.00531807	RNF4,UBE2M,HERC1
																																					R-MMU-166166	MyD88-independent TLR4 cascade	GP4	0.00533575	TRAF3,TAB1
																																					R-MMU-937061	TRIF(TICAM1)-mediated TLR4 signaling	GP4	0.00533575	TRAF3,TAB1
																																					R-MMU-168256	Immune System	GP4	0.00555054	ATP6V1B2,TAB1,HERC1,RNF4,CD80,UBE2M,TRAF3
																																					R-MMU-5607764	CLEC7A (Dectin-1) signaling)	GP4	0.0057026	UBE2M,TAB1
																																					R-MMU-5668541	TNFR2 non-canonical NF-kB pathway	GP4	0.00660211	TRAF3,UBE2M
																																					R-MMU-166016	Toll Like Receptor 4 TLR4) Cascade)	GP4	0.00742091	TRAF3,TAB1
																																					R-MMU-5621481	C-type lectin receptors (CLRs)	GP4	0.0081364	UBE2M,TAB1
																																					R-MMU-9007101	Rab regulation of trafficking	GP4	0.00843095	RAB13,TRAPPC6B
																																					R-MMU-983169	Class I MHC mediated antigen processing & presentation	GP4	0.00893476	RNF4,UBE2M,HERC1
																																					R-MMU-1280218	Adaptive Immune System	GP4	0.0100982	RNF4,CD80,HERC1,UBE2M
																																					R-MMU-425986	Sodium/Proton exchangers	GP4	0.0112041	SLC9A8
																																					R-MMU-1362409	Mitochondrial iron-sulfur cluster biogenesis	GP4	0.0124413	GLRX5
																																					R-MMU-937042	IRAK2 mediated activation of TAK1 complex	GP4	0.0124413	TAB1
																																					R-MMU-9645460	Alpha-protein kinase 1 signaling pathway	GP4	0.0124413	TAB1
																																					R-MMU-168898	Toll-like Receptor Cascades	GP4	0.0134025	TRAF3,TAB1
																																					R-MMU-389359	CD28 dependent Vav1 pathway	GP4	0.0136768	CD80
																																					R-MMU-5689880	Ub-specific processing proteases	GP4	0.017471	TAB1,VDAC3
																																					R-MMU-975163	IRAK2 mediated activation of TAK1 complex upon TLR7/8 or 9 stimulation	GP4	0.0186037	TAB1
																																					R-MMU-937072	TRAF6-mediated induction of TAK1 complex within TLR4 complex	GP4	0.0198316	TAB1
																																					R-MMU-936964	Activation of IRF3/IRF7 mediated by TBK1/IKK epsilon	GP4	0.0210579	TRAF3
																																					R-MMU-5676594	TNF receptor superfamily (TNFSF) members mediating non-canonical NF-kB pathway)	GP4	0.0222827	TRAF3
																																					R-MMU-389513	CTLA4 inhibitory signaling	GP4	0.0247277	CD80
																																					R-MMU-450321	JNK (c-Jun kinases) phosphorylation and activation mediated by activated human TAK1	GP4	0.0259479	TAB1
																																					R-MMU-162582	Signal Transduction	GP4	0.026478	ATP6V1B2,GPR65,VPS35,TAB1,PRKAG1,CD80,UBE2M
																																					R-MMU-389357	CD28 dependent PI3K/Akt signaling	GP4	0.0271666	CD80
																																					R-MMU-450302	activated TAK1 mediates p38 MAPK activation	GP4	0.0271666	TAB1
																																					R-MMU-2173789	TGF-beta receptor signaling activates SMADs	GP4	0.0271666	UBE2M
																																					R-MMU-168249	Innate Immune System	GP4	0.0276169	ATP6V1B2,UBE2M,TRAF3,TAB1
																																					R-MMU-3238698	WNT ligand biogenesis and trafficking	GP4	0.0283838	VPS35
																																					R-MMU-1280215	Cytokine Signaling in Immune system	GP4	0.0299966	UBE2M,TRAF3,TAB1
																																					R-MMU-8953854	Metabolism of RNA	GP4	0.0305686	THOC1,PUF60,SENP3
																																					R-MMU-77387	Insulin receptor recycling	GP4	0.0320261	ATP6V1B2
																																					R-MMU-72203	Processing of Capped Intron-Containing Pre-mRNA	GP4	0.0322913	THOC1,PUF60
																																					R-MMU-380972	Energy dependent regulation of mTOR by LKB1-AMPK	GP4	0.0332372	PRKAG1
																																					R-MMU-446203	Asparagine N-linked glycosylation	GP4	0.0408724	TRAPPC6B,ALG9
