# Supplementary material for: TLR4 is a regulator of trained immunity in a murine model of Duchenne muscular dystrophy
Source: Nat Commun. 2022 Feb 15;13:879. doi: 10.1038/s41467-022-28531-1 (PMC8847425; doi:10.1038/s41467-022-28531-1)
Supplement: Supplementary file 6 — Supplementary Data 3 [file 41467_2022_28531_MOESM6_ESM.xlsx]

## Sheet: Supplementary Data 3
	Supplementary Data 3: List of genes with pro-inflammatory, anti-inflammatory and pro-fibrotic functions (related to Fig. 6d)
	Pro-inflammatory genes	Anti-inflammatory genes	Pro-fibrotic genes
	1110008P14Rik	1700025G04Rik	Acvr1
	1600014C10Rik	1700061G19Rik	Acvr1b
	1810043G02Rik	1810013L24Rik	Acvr1c
	3930401B19Rik	2010300C02Rik	Acvr2b
	4930486L24Rik	2700038G22Rik	Acvrl1
	4933430I17Rik	2810417H13Rik	Bgn
	5730508B09Rik	3830612M24	Bmp7
	6330407A03Rik	4833422F24Rik	Bmpr1b
	6720422M22Rik	5031439G07Rik	Bmpr2
	9130014G24Rik	6230424C14Rik	Cdkn2b
	9330159M07Rik	9430020K01Rik	Col1a1
	9530006C21Rik	A630033H20Rik	Col1a2
	9630050P21Rik	A630072M18Rik	Col3a1
	A130040M12Rik	A930018M24Rik	Col5a1
	A430093F15Rik	A930035D04Rik	Col6a1
	AA467197	AA467197	Col6a2
	Abcc4	Aaed1	Col6a3
	Abcc5	Abcb1b	Ctgf
	Abhd3	Abcd2	Egf
	Abi3	Abcg1	Egfr
	Acbd4	Abcg2	Fgf1
	Acod1	Abhd14a	Fgf2
	Acp2	Abtb2	Fgf5
	Acp5	Acaa2	Fgf7
	Acpp	Acap1	Fgfr1
	Acsl1	Aco1	Fgfr2
	Acss2	Actn1	Gdf1
	Acvr1b	Actr3b	Gdf10
	Acyp2	Acy1	Gdf11
	Adar	Adamtsl5	Gdf15
	Adgb	Add3	Gdf3
	Adgre1	Adipoq	Gdf5
	Adgrl2	Ado	Gdf6
	Adhfe1	Agmo	Gdf9
	Adora2a	Ahnak	Igf1R
	Adrb2	Ahr	Inhba
	Adssl1	AI448984	Inhbb
	Agrn	AI956758	Jak2
	Agtrap	Ak1	Ltbp2
	AI504432	Ak8	Ltbp4
	Aif1	Aldh16a1	Ltpb1
	Alkbh2	Alms1	Nodal
	Amn1	Alyref	Pcsk
	Ankrd33b	Amotl1	Pdgfra
	Ankrd37	Ampd2	Pdgfrb
	Anp32a	Amz1	Plau
	Antxr1	Angptl2	Ptprf
	Aoah	Ank	Serpine1
	Aox1	Ankrd13b	Sim1
	Apbb3	Ankrd55	Smad1
	Apoc2	Anln	Smad2
	Aqp9	Anpep	Smad3
	Arg2	Anxa1	Smad4
	Arhgap24	Anxa3	Smad5
	Arl6	Anxa4	Smad7
	Armc8	Ap1b1	Smad9
	Arrdc3	Ap1s3	Tcf3
	Ascl1	Ap2m1	Tgfb1
	Atxn7l1	Ap3d1	Tgfb3
	AU015263	Apex1	Tgfbr1
	AW011738	Aplp2	Tgfbr2
	AW112010	Aqp9	Thbs1
	Axl	Arap2	Twist1
	B4galnt2	Arfgef3	Twist2
	Batf	Arg1
	Batf2	Arhgap25
	BC017643	Arhgap6
	Bcl3	Arhgef7
	Bco2	Arih1
	Birc3	Arl15
	Bmp1	Arl4c
	Bnip3	Armc6
	Bst1	Arpin
	Bst2	Asap2
	C130050O18Rik	Asb4
	C78513	Asf1b
	Camp	Aspm
	Car13	Atf5
	Carmil1	Atic
	Cbwd1	Atp1a1
	Ccdc125	Atp1a3
	Ccdc28b	Atp2b1
	Ccdc50	Atp6v0a1
	Ccdc88b	Atp6v0d2
	Ccl5	AU022434
	Ccnd2	Aurka
	Ccnd3	Aurkb
	Ccr7	B3glct
	Ccrl2	B3gnt7
	Cd14	B4galt4
	CD163	Bambi
	Cd200	Batf3
	Cd274	Bbs12
	Cd300lf	BC005537
	Cd302	Bcar3
	Cd33	Bcl2
	Cd38	Bhlhe40
	Cd38	Birc5
	Cd40	Birc5
	Cd69	Brip1
	Cd82	Btbd11
	Cd86	Bub1
	Cdc42bpg	Bub1b
	Cdc42ep2	Bzw2
	Cebpb	C030046G05
	Cep83	C330027C09Rik
	Cfb	C79468
	Cflar	C86753
	Chpt1	Cad
	Chst1	Cadm1
	Clec4d	Capn2
	Clec4e	Car2
	Clmp	Car5b
	Cmklr1	Casp6
	Cmpk2	Cass4
	Cmpk23	Cast
	Cmtr1	Cblb
	Col4a2	Cbr2
	Coro1a	Cbx5
	Cp	Ccdc88a
	Cpd	Ccl12
	Crcp	Ccl17
	Ctla2a	Ccl22
	Ctla2b	Ccl24
	Ctsc	Ccl6
	Ctu1	Ccl7
	Cwc27	Ccl8
	Cx3cr1	Ccna2
	Cxcl1	Ccnb2
	Cxcl10	Ccnd1
	Cxcl11	Ccne2
	Cxcl16	Ccnf
	Cxcl2	Ccr2
	Cxcl3	Ccr3
	Cxcl9	Cd200r1
	Cybb	Cd22
	Cyfip2	Cd28
	D16Ertd472e	Cd300a
	D530039A21Rik	Cd300c2
	Dcn	Cd300lb
	Dcp2	Cd300ld
	Dctn4	Cd36
	Ddb2	Cd44
	Ddit4	Cd5l
	Ddx58	Cd74
	Ddx60	Cd83
	Def8	Cd84
	Denr	Cd9
	Dgat2	Cdc20
	Dgkh	Cdc25b
	Dhx58	Cdc6
	Disp1	Cdca2
	Dmxl2	Cdca3
	Dnajb2	Cdca5
	Dnajb4	Cdca7
	Dnajc1	Cdca8
	Dnajc18	Cdh1
	Dner	Cdk1
	Dnm1l	Cdk18
	Dnmt3l	Cdk6
	Dram1	Cdkl2
	Dst	Cdkn2c
	Dtx2	Cdkn3
	Dtx3l	Cenpa
	Dusp1	Cenpe
	Dusp16	Cenpf
	Dusp2	Cenph
	E030030I06Rik	Cenpi
	E030037K03Rik	Cenpk
	Ebi3	Cenpm
	Egln3	Cenpn
	Ehd1	Cenpp
	Eif2ak2	Cenpt
	Elk3	Cep128
	Ell2	Cep55
	Emilin2	Ch25h
	Emr4	Chac1
	Enpp4	Chek1
	Epb41l3	Chi3l3
	Epha1	Chi3l4
	Epsti1	Chil3
	Ero1l	Chn2
	Eva1b	Chst11
	Exoc3l4	Chst7
	F11r	Chtf18
	Faap20	Ciita
	Fabp3	Cish
	Fabp7	Cit
	Fam102b	Ckap4
	Fam114a1	Ckb
	Fam134b	Cks1b
	Fam26f	Clcn5
	Fbxl4	Clec10a
	Fcgr1	Clec4a2
	Fcgr4	Clec4b1
	Fcho1	Clec5a
	Fdft1	Clec7a
	Fgl2	Clic4
	Ficd	Clspn
	Fkbpl	Clstn1
	Flnb	Clta
	Fmnl3	Cltb
	Fnbp1l	Cluh
	Fos	Cmtm3
	Fpr1	Cnrip1
	Fpr2	Colec12
	Fscn1	Cpeb1
	Fyb	Cracr2b
	Fyco1	Crem
	Gabpb1	Crip1
	Gadd45b	Crtap
	Gas7	Csad
	Gbp3	Csf1
	Gbp6	Csrp1
	Gbp7	Ctdsp2
	Gca	Ctsb
	Gch1	Ctsk
	Gcnt2	Ctsl
	Gdap10	Cttn
	Gde1	Cyp1b1
	Gdf15	Cyp27a1
	Gdi1	Cyp39a1
	Gdpd1	Cystm1
	Ggct	Cyth4
	Ggta1	Cytip
	Ginm1	D11Ertd717e
	Glis3	D17H6S56E-5
	Glrx	Dab2
	Gm11772	Dab2ip
	Gm14005	Dagla
	Gm14446	Daglb
	Gm20186	Dancr
	Gm20559	Dclk1
	Gm4951	Dcstamp
	Gm6377	Dctd
	Gm9706	Ddhd1
	Gm9895	Decr1
	Gmfg	Dennd4c
	Gngt2	Depdc1b
	Gpcpd1	Deptor
	Gpd2	Dhfr
	Gpr18	Dhrs3
	Gpr31b	Diaph3
	Gpr84	Dip2b
	Gpr85	Dip2c
	Gramd1a	Diras2
	Grap	Dkc1
	Grina	Dlg3
	Grk2	Dlgap4
	Gsap	Dlgap5
	Gsr	Dnajb14
	Gsta3	Dnase2a
	Gstt1	Dnmt3a
	Gstt4	Dock2
	Gtf2h2	Dok2
	Gypc	Dpp7
	H2-Ab1	Dscc1
	H2-K1	Dusp23
	H2-M3	Dusp3
	H2-Ob	Dusp4
	H2-Q5	Dut
	H2-T24	E2f7
	Hcar2	E2f8
	Hck	Ear11
	Hcls1	Ect2
	Hdac9	Edil3
	Hdc	Edn1
	Helz2	Ednrb
	Herc6	Eef1a2
	Hif1a	Efr3b
	Hmgn3	Egr1
	Hmox1	Egr2
	Hp	Egr3
	Hspa1a	Ehd4
	Hspa1b	Eif4e3
	Hspa4l	Elmo2
	Hspb6	Eme1
	Htra1	Emp1
	Htra2	Emp2
	Icam1	Endod1
	Icosl	Enpp1
	Id3	Entpd1
	Ifi204	Epb41l1
	Ifi209	Ephx1
	Ifi213	Eps8
	Ifi27l2a	Ercc6l
	Ifi35	Erdr1
	Ifi44	Espl1
	Ifi47	Ets1
	Ifih1	Etv3
	Ifit1	Etv5
	Ifit1bl1	Evl
	Ifit2	Exo1
	Ifit3	Eya1
	Ifit3	F13a1
	Ifitm1	F2r
	Ifitm3	F2rl2
	Ifitm6	Fabp4
	Ifnar2	Fads3
	Ift22	Fah
	Ift57	Fam109b
	Igfbp4	Fam110b
	Igsf6	Fam129b
	Igtp	Fam132a
	Iigp1	Fam198b
	Ikbke	Fam20c
	Il12a	Fam213a
	Il12b	Fam63a
	Il12b	Fam64a
	Il15	Far1
	Il15ra	Fat3
	Il17ra	Fbxl2
	Il18	Fbxo5
	Il18bp	Fcgr1
	Il1a	Fchsd2
	Il1a	Fcrl2
	Il1b	Fcrls
	Il1b	Fem1c
	Il1rn	Fen1
	Il4i1	Fes
	Il6	Ffar4
	Il6	Fgd4
	Inhba	Fgd6
	Irak2	Fgf13
	Irak3	Fignl1
	Irf7	Fkbp9
	Irf9	Flrt2
	Irgm1	Flrt3
	Irgm2	Flt1
	Isg20	Fmo5
	Itga4	Fn1
	Itga5	Fndc10
	Itgal	Foxm1
	Itgb8	Frmd4b
	Jade2	Frmd6
	Jag1	Fus
	Jak2	Fyn
	Jdp2	G3bp1
	Kbtbd7	Gab1
	Kcna3	Galc
	Kctd1	Galm
	Kctd13	Galnt10
	Kif13b	Galnt12
	Kif3c	Galnt7
	Klhl5	Gamt
	Klra2	Gar1
	Lcn2	Gas6
	Lcn2	Gatad2a
	Lgals3bp	Gcnt1
	Lgals9	Gda
	Lhfpl2	Ggact
	Limd2	Gins1
	Lmo4	Gins2
	Lox	Gls
	Lpcat2	Glul
	Lrp8	Gmpr
	Lrrc4	Gna15
	Lrrc75a	Gnaq
	Lrrc8c	Gnb4
	Lrrk2	Gpc1
	Lst1	Gpr155
	Ly6a	Gpr183
	Ly6e	Gpr65
	Ly6i	Gpr68
	Lyve1	Gprc5c
	Magohb	Gpt2
	Malt1	Gpx1
	Map3k14	Grwd1
	Map3k5	H2-Aa
	Mar1	H2afz
	Marcksl1	H2-DMa
	Marco	H2-Eb1
	Marf1	Hacd1
	Mcemp1	Hbegf
	Mctp1	Hddc2
	Mdm2	Hebp2
	Mdm4	Hfe
	Me1	Hhat
	Med1	Hip1
	Mefv	Hlx
	Met	Hmga2
	Mfap3l	Hmgb3
	Mgst2	Hnmt
	Micall2	Hnrnpa2b1
	Milr1	Hsf2bp
	Mir155hg	Iars
	Mitd1	Idh1
	Mlkl	Ier5l
	Mlx	Ifi27
	Mmp14	Ifi30
	Mocs1	Ifngr1
	Morc3	Igf1
	Mov10	Igf2bp2
	Mreg	Igf2r
	Mrpl45	Iigp1
	Ms4a4b	Il1rl1
	Ms4a4c	Il1rl2
	Ms4a6b	Il27ra
	Ms4a6c	Il31ra
	Ms4a6d	Il6st
	Msr1	Il7r
	Msrb1	Ilk
	Mtdh	Inpp5a
	Mthfr	Iqgap3
	Mvd	Irf4
	Mx1	Irs2
	Mx2	Itga1
	Mxd1	Itgax
	Nab1	Itgb3
	Naip2	Itgb5
	Ncf1	Itsn1
	Ncoa7	Jarid2
	Ncor1	Jun
	Ndufaf3	Junos
	Neu1	Kank2
	Neurl3	Kcnk6
	Nfat5	Kcnn4
	Nfkb2	Kctd12b
	Nfkbia	Kif11
	Nfkbib	Kif18b
	Nfkbiz	Kif20a
	Nfxl1	Kif20b
	Ninj1	Kif22
	Nisch	Kif23
	Nlrc5	Kif2c
	Nmi	Kif4
	Nod1	Klf4
	Nol4l	Klf9
	Nos2	Klhl23
	Notch1	Knop1
	Npy	Knstrn
	Nr1h3	Kntc1
	Nt5c3	Kti12
	Ntpcr	L1cam
	Nuak1	Large1
	Nupr1	Lat
	Nxpe3	Lat2
	Oas1c	Lbh
	Oas2	Ldlrad3
	Oas3	Lgals1
	Oasl1	Lifr
	Oasl2	Lig1
	Ophn1	Limk1
	Orai2	Lipa
	Orm1	Lipn
	Osbpl3	Lmna
	P2ry13	Lmnb1
	P4ha1	Lonrf3
	Pag1	Lpin1
	Parp11	Lpl
	Parp12	Lpxn
	Parp14	Lrmp
	Parp8	Lrr1
	Parp9	Ltc4s
	Pbxip1	Lyzl4
	Pde7b	Macrod1
	Pdgfrb	Mad2l1
	Pdlim7	Mafb
	Pdpn	Man1a
	Peli1	Man1c1
	Per2	Man2a2
	Pfkfb3	Map4k1
	Pfkl	Map6
	Pid1	Mat2a
	Pik3ap1	Matk
	Pik3cg	Mbtd1
	Pilra	Mcf2l
	Pilrb1	Mcm10
	Pim2	Mcm2
	Pirb	Mcm3
	Pitpnm1	Mcm4
	Pla1a	Mcm5
	Pla2g16	Mcm6
	Pla2g7	Mcm7
	Plac8	Mef2c
	Plekhn1	Melk
	Plpp1	Mettl7a1
	Plpp3	Mfge8
	Pnkd	Mfsd6
	Por	Mgl2
	Pou2f2	Mgll
	Ppap2a	Mgst3
	Ppfia3	Mical1
	Ppfibp2	Mis18a
	Ppm1n	Mki67
	Ppp1r11	Mkl2
	Ppp1r12b	Mmp12
	Ppp1r9a	Mmp19
	Ppp3cc	Mmp9
	Ppp4r2	Mob3b
	Ppt2	Mocos
	Prag1	Mrc1
	Prdx5	Mtmr10
	Prkar2b	Mtss1
	Procr	Mxd4
	Prorsd1	Mybl2
	Prss46	Myc
	Psen2	Myo1c
	Psmb8	Myo1d
	Psmb9	Myo1e
	Psmd10	Myrf
	Pstpip2	Naa50
	Ptch1	Naaa
	Pten	Nap1l1
	Ptges	Nav1
	Ptges	Ncapd2
	Ptgs2	Ncapg
	Ptgs2	Ncapg2
	Ptk2b	Ncaph
	Pttg1	Ncl
	Pvr	Ndc1
	Pwp1	Ndc80
	Rab11fip1	Ndrg1
	Rab20	Nedd9
	Rab27a	Nek2
	Rab32	Nek6
	Rac2	Nes
	Raf1	Nkain1
	Ralgps1	Nlrp10
	Ralgps2	Nolc1
	Rasgrp1	Nop58
	Rassf4	Nostrin
	Rbpms	Npepl1
	Rcl1	Npl
	Rdh11	Nrp1
	Rffl	Nudt21
	Rhov	Nuf2
	Rims3	Nup210
	Rnd1	Nusap1
	Rnf114	Ocstamp
	Rnf144a	Olfm1
	Rnf213	Olr1
	Rrad	Oxct1
	Rras	P2ry1
	Rsad2	Pa2g4
	Rsph9	Pacs2
	Rtn2	Padi2
	Rtp4	Pak1
	S1pr1	Papss2
	Saa3	Paqr4
	Samd9l	Parpbp
	Samhd1	Pbk
	Samsn1	Pcdh7
	Sash1	Pclaf
	Scamp1	Pcna
	Scoc	Pcyox1l
	Sdc1	Pcyt1a
	Selenow	Pdcd1lg2
	Sell	Pde12
	Sema4a	Pde1c
	Sephs2	Pdgfa
	Serf1	Pdgfc
	Serp1	Pdia4
	Serpinb2	Pdlim4
	Serpine1	Pdlim5
	Sgk1	Pdp1
	Sgms2	Pea15a
	Sh3bp5	Pex26
	Shisa3	Pfkp
	Siglec1	Pgap1
	Siglece	Pgghg
	Sipa1l1	Pgp
	Sirpb1a	Phactr2
	Sirt3	Phgdh
	Skil	Phka2
	Sla	Pip5k1c
	Slamf6	Pitpna
	Slamf7	Pkdcc
	Slc1	Pkmyt1
	Slc11a1	Pkp2
	Slc15a3	Pla2g15
	Slc16a10	Plau
	Slc16a3	Plbd1
	Slc16a6	Plec
	Slc1a2	Plekhf1
	Slc20a1	Plk1
	Slc22a4	Plk2
	Slc25a10	Plp2
	Slc25a12	Plpp2
	Slc25a19	Plxdc2
	Slc25a33	Plxnc1
	Slc25a37	Pola1
	Slc2a3	Pole
	Slc2a6	Pole2
	Slc31a1	Ppan
	Slc31a2	Pparg
	Slc39a4	Ppbp
	Slc40a1	Ppp1r1a
	Slc41a1	Ppp1r3c
	Slc43a2	Prc1
	Slc43a3	Prcp
	Slc6a12	Prim1
	Slc6a13	Prim2
	Slc7a11	Prkar1b
	Slc7a2	Prkar2a
	Slc7a7	Prkd3
	Slc7a8	Pros1
	Slc8b1	Prps1
	Slco3a1	Prr15
	Slfn1	Prr5l
	Slfn10-ps	Prrg1
	Slfn2	Prune2
	Slfn4	Psat1
	Slfn5	Pspc1
	Slfn8	Psph
	Slpi	Pter
	Slx4ip	Ptger4
	Smad6	Ptgs1
	Smim3	Ptpra
	Smox	Ptpre
	Smpd5	Ptpro
	Smpdl3b	Ptprs
	Snapc1	Pum3
	Snord89	Qdpr
	Sntb2	Qpct
	Snx10	Rab11fip5
	Snx18	Rab19
	Snx20	Rab3il1
	Socs3	Rab4a
	Sod2	Racgap1
	Sorl1	Rad51
	Sp100	Rad51ap1
	Spata13	Rad54l
	Spic	Ralgds
	Sppl2a	Ramp1
	Ssh1	Rars
	St18	Rasa1
	St3gal1	Rasgrp3
	St3gal3	Rassf8
	St3gal5	Rbm12
	Stam	Rbms1
	Stat1	Rcbtb2
	Stat2	Rcn1
	Stat3	Reep3
	Stat4	Retnla
	Stk17b	Rfc5
	Stra6l	Rgs16
	Stx11	Rgs18
	Suco	Rgs2
	Susd2	Rhbdf1
	Susd6	Rhoh
	Syk	Rhoj
	Syt11	Rhox4b
	Syt7	Rilp
	Taf1b	Rin2
	Tap2	Ripk3
	Tapbpl	Rnase2a
	Tapt1	Rnase4
	Tdrd7	Rnase6
	Tgfb1	Rnf144b
	Tgtp2	Rnf150
	Thbs1	Rnf180
	Tifa	Rpl12
	Timd4	Rpl14
	Tlr1	Rpl5
	Tlr2	Rps6ka3
	Tma16	Rras2
	Tmcc3	Rrm1
	Tmeff1	Rrm2
	Tmem110	Rrm2
	Tmem119	Rrp15
	Tmem134	Rrs1
	Tmem140	Rttn
	Tmem178	Ryr1
	Tmem248	S100a1
	Tmem263	S100a10
	Tmem63a	S100a4
	Tnf	S100a4
	Tnfaip3	S100a6
	Tnfrsf1b	Scamp5
	Tnfrsf21	Sdc4
	Tnfsf13b	Sema4b
	Tnfsf9	Sema6d
	Tnip1	Sept11
	Tnnc1	Sept6
	Tor1a	Sept9
	Tpd52	Serbp1
	Traf1	Serpina3g
	Traf2	Serpinb6a
	Trafd1	Serpinb6b
	Trem3	Sesn1
	Treml4	Sestd1
	Trim12a	Sfpq
	Trim12c	Sft2d2
	Trim21	Sgcb
	Trim25	Shcbp1
	Trim30a	Shmt2
	Trim30d	Siglecf
	Trim34a	Ska1
	Trim5	Skp2
	Trim6	Slamf1
	Trps1	Slamf8
	Tspan3	Slc12a7
	Tspo	Slc13a3
	Tspoap1	Slc17a5
	Ttc39b	Slc1a5
	Tuba4a	Slc25a13
	U90926	Slc37a3
	Uba7	Slc38a2
	Ube2l6	Slc38a9
	Usb1	Slc39a10
	Usp18	Slc39a12
	Usp3	Slc39a8
	Vamp2	Slc40a1
	Vash1	Slc46a3
	Vasp	Slc4a2
	Vav1	Slc7a1
	Vcam1	Slc7a2
	Vcan	Slc9a6
	Vegfa	Slc9a9
	Vnn3	Slcl7a2
	Vps37a	Smagp
	Vti1a	Smap2
	Wfdc17	Smc2
	Wfdc18	Smo
	Whamm	Smyd2
	Wipi1	Snhg4
	Wnt6	Snn
	Xaf1	Snx5
	Xkr8	Snx8
	Xylt2	Snx9
	Zbp1	Socs2
	Zbtb7b	Socs6
	Zcchc4	Sord
	Zdhhc2	Sox4
	Zdhhc6	Spag5
	Zfas1	Spc24
	Zfp503	Spc25
	Zfp52	Spint2
	Zfp658	Spred1
	Zfp719	Srsf2
	Zfp811	Srsf3
	Zfp821	Srsf6
	Zfp949	St3gal4
	Zmynd15	St6gal1
	Znfx1	St6galnac4
	Zufsp	St8sia1
		Stab2
		Stac2
		Stat6
		Steap3
		Stil
		Stk11ip
		Stmn1
		Stxbp6
		Sulf2
		Sult1a1
		Syn1
		Tacc2
		Tacc3
		Tanc1
		Tanc2
		Tbc1d16
		Tbc1d4
		Tbxas1
		Tceal8
		Tcf19
		Tcp11l2
		Tep1
		Tfec
		Tfrc
		Tiam1
		Timm8a1
		Timp2
		Tk1
		Tle1
		Tln1
		Tlr4
		Tm9sf3
		Tmem126b
		Tmem144
		Tmem158
		Tmem176a
		Tmem176b
		Tmem202
		Tmem26
		Tmem267
		Tmem37
		Tmtc4
		Top2a
		Topbp1
		Tox2
		Tpcn2
		Tpgs2
		Tpm1
		Tpp1
		Tpx2
		Traf5
		Trem2
		Trib1
		Trim2
		Trim47
		Trio
		Trip12
		Tsc22d1
		Tspan17
		Tspan5
		Tsr1
		Ttc30a1
		Ttk
		Tuba8
		Uap1l1
		Ube2c
		Ubl3
		Uhrf1
		Ung
		Vat1
		Vav3
		Vcl
		Vkorc1
		Vma21
		Vwa5a
		Vwf
		Wbscr27
		Wdfy2
		Wdr41
		Wdr77
		Wee1
		Wsb2
		Wtip
		Zfp101
		Zfp36l1
		Zfp395
		Zfp703
		Zfp706
		Znrf2
		Zranb3
		Zwilch
		Zyx
