# Supplementary material for: TLR4 is a regulator of trained immunity in a murine model of Duchenne muscular dystrophy
Source: Nat Commun. 2022 Feb 15;13:879. doi: 10.1038/s41467-022-28531-1 (PMC8847425; doi:10.1038/s41467-022-28531-1)
Supplement: Supplementary file 7 — Supplementary Data 4 [file 41467_2022_28531_MOESM7_ESM.xlsx]

## Sheet: Supplementary Data 4
	Supplementary Data 4: Peak regions of the genome associated with different histone modification patterns in WT, mdx and mdxTLR4-/- BMDM
				(* p-value=0 indicates that the p-value is smaller than 2.2250738585072014e-308)
	For H3K27me3 (related to Supplementary Fig. 6a)											For H3K27ac (related to Supplementary Fig. 9a)
	Peak ID			Pattern	Fold change vs Input			p-value				Peak ID			Pattern	Fold change vs Input			p-value
	Chromosome	Location			WT	mdx	mdxTLR4-/-	WT	mdx	mdxTLR4-/-		Chromosome	Location			WT	mdx	mdxTLR4-/-	WT	mdx	mdxTLR4-/-
	chr1	5916000	5917999	PP1	1.77964	0.985689	1.76507	4.57728e-252	1.25284e-235	1.81227e-84		chr1	4856200	4858599	PP1	4.39229	1.30444	1.13047	1.16598e-102	0.96306	1
	chr1	6438200	6442599	PP1	2.12104	1.37493	2.33685	0	0	0		chr1	6216200	6217599	PP1	3.66172	0.903163	0.903163	2.5911e-41	1	1
	chr1	9609400	9611199	PP1	2.17875	1.38057	1.55001	3.78602e-206	1.15336e-303	1.74065e-47		chr1	6452800	6455599	PP1	3.17301	1.33113	0.813742	3.15393e-71	0.575182	1
	chr1	9616800	9617799	PP1	2.38547	0.939985	2.24612	1.52642e-141	1.26084e-94	8.64133e-41		chr1	7333000	7335599	PP1	1.51742	1.43981	0.948258	1.47815e-33	0.353675	1
	chr1	12690000	12694399	PP1	1.85138	1.47311	1.9631	0	0	1.11314e-242		chr1	7395800	7397799	PP1	1.68508	0.869508	0.869508	8.5341e-45	1	1
	chr1	12857600	12859199	PP1	2.2364	1.46305	2.02171	1.25953e-209	4.04646e-250	2.5495e-89		chr1	8033800	8034799	PP1	3.77678	1.08308	1	1.6505e-61	6.14162e-20	1
	chr1	13078400	13080999	PP1	1.59322	1.11689	3.11489	1.32178e-216	1.41534e-276	1.04257e-239		chr1	9545000	9548599	PP1	2.42139	1.43496	1.17548	2.5901e-15	2.05385e-07	1
	chr1	13465800	13468999	PP1	2.22765	1.38896	2.44499	0	0	1.82842e-251		chr1	9744000	9749599	PP1	2.50804	1.4379	1.49142	2.27877e-20	1	2.72511e-08
	chr1	14540000	14544799	PP1	1.78012	1.48162	2.10464	0	0	2.44202e-283		chr1	10280200	10280799	PP1	4.96858	0.648971	0.648971	2.70467e-53	1	1
	chr1	15652200	15654199	PP1	2.84442	0.813265	1.82645	0	2.2917e-208	2.0502e-116		chr1	11903400	11903599	PP1	4.74874	1	1	6.11924e-24	1	1
	chr1	16177600	16184999	PP1	2.20853	1.12029	1.60404	0	0	0		chr1	13522600	13522799	PP1	10.0201	1	1	4.18372e-48	1	1
	chr1	16817800	16826999	PP1	1.52842	1.05762	2.15766	0	0	0		chr1	13891600	13893399	PP1	2.21542	0.888834	1	2.2234e-18	1	0.500011
	chr1	20882000	20884999	PP1	2.27484	1.27666	1.7006	6.86884e-295	0	2.95293e-138		chr1	16227400	16229199	PP1	5.40809	1.84785	1.37516	2.25885e-130	0.710161	0.99916
	chr1	21211200	21215999	PP1	1.75091	1.43336	2.28213	0	0	0		chr1	16798200	16799799	PP1	2.18946	0.849544	1.34195	8.18411e-07	1	1
	chr1	21717400	21717999	PP1	1.76641	0.663505	2.35721	1.23043e-32	0.00578521	0.00255509		chr1	17477000	17477399	PP1	2.06767	1	1	2.01239e-80	1	1
	chr1	23931400	23933199	PP1	2.20547	1.08634	2.18807	1.86944e-155	8.91712e-179	1.08414e-114		chr1	17844400	17844599	PP1	4.86347	0.734317	0.734317	7.33808e-10	1	1
	chr1	23977800	23981199	PP1	2.07303	1.19835	2.01097	0	0	1.42759e-190		chr1	18064200	18064399	PP1	6.16423	0.726277	0.726277	4.70091e-07	1	1
	chr1	33687000	33703999	PP1	2.10073	1.33971	1.61681	0	0	0		chr1	20816800	20818399	PP1	1.86324	1.73526	0.668758	0.000346483	1	1
	chr1	33913600	33922399	PP1	2.37424	0.961301	2.37003	0	0	0		chr1	21147400	21148799	PP1	3.47204	0.867569	0.823426	5.14735e-10	1	1
	chr1	33941600	33947599	PP1	1.55211	1.42314	1.60448	0	0	2.09442e-156		chr1	22992600	22992799	PP1	4.47855	0.656766	0.656766	4.31853e-15	1	1
	chr1	34008800	34012399	PP1	3.32676	1.35015	2.59615	0	0	5.12559e-308		chr1	23619600	23621399	PP1	1.75036	0.892806	0.857075	6.66311e-12	1	1
	chr1	34234800	34242199	PP1	1.9191	1.18269	2.48013	0	0	0		chr1	23908000	23909399	PP1	2.88372	0.959438	0.756625	4.45886e-07	1	1
	chr1	34453000	34460399	PP1	1.62593	1.02228	2.3928	0	0	0		chr1	24674600	24675199	PP1	4.95326	1	1	6.6082e-63	1	1
	chr1	34613400	34616199	PP1	1.57702	1.31948	1.50992	1.03008e-306	0	3.2827e-177		chr1	24888200	24888399	PP1	6.32143	0.888393	0.888393	7.08357e-30	1	1
	chr1	34704200	34707799	PP1	1.73958	1.26623	1.60591	0	0	3.63989e-120		chr1	26445600	26447399	PP1	1.60743	0.892806	0.928537	8.07654e-13	1	1
	chr1	34730400	34735999	PP1	1.80524	0.861033	1.65267	0	0	0		chr1	26687600	26688399	PP1	2.93445	1.08629	1.58796	1.99874e-20	1	0.992346
	chr1	34776400	34783199	PP1	1.82786	1.46446	2.10458	0	0	0		chr1	27045600	27047199	PP1	2.01722	0.81003	0.81003	0.000231439	1	1
	chr1	34790000	34794599	PP1	1.72117	1.44421	1.86825	0	0	4.96707e-255		chr1	31682400	31682599	PP1	4.38693	1	1	2.29509e-23	1	1
	chr1	35721200	35732799	PP1	2.12774	1.32406	2.06044	0	0	0		chr1	33813400	33814399	PP1	2.13189	0.852362	1.30118	1.06664e-06	1	0.558681
	chr1	35840400	35846199	PP1	1.79258	1.45564	2.13943	0	0	0		chr1	34481000	34482599	PP1	2.45179	1.14854	1.44283	1.94338e-25	2.67325e-08	0.000248521
	chr1	35916200	35927399	PP1	1.82369	1.3995	1.91315	0	0	0		chr1	34728600	34730199	PP1	1.65666	1.46904	1	2.16627e-36	7.72496e-113	1
	chr1	35933600	35935399	PP1	1.68951	1.18562	1.98295	6.47171e-231	1.25752e-249	5.63826e-92		chr1	34837800	34840399	PP1	2.30786	1.13849	1.20728	6.64378e-68	1	1
	chr1	35984800	35989999	PP1	1.74604	1.48864	1.90786	0	0	1.03303e-272		chr1	36056000	36056199	PP1	6.24623	1	1	1.00075e-22	1	1
	chr1	36015600	36023199	PP1	1.79502	1.23261	1.81553	0	0	0		chr1	36261000	36262399	PP1	1.75442	1.1112	0.873631	7.23872e-05	0.999916	1
	chr1	36030600	36032799	PP1	1.63666	0.547576	1.60519	3.08581e-102	3.17069e-56	2.4602e-85		chr1	36306400	36310399	PP1	3.91714	1.24175	1.38396	9.70772e-150	1	0.0274495
	chr1	36113000	36116999	PP1	1.88485	0.940097	1.62706	0	0	1.10727e-98		chr1	36689600	36692199	PP1	1.85309	0.932816	1.29113	2.89007e-07	1	0.998376
	chr1	36370000	36380599	PP1	1.76071	1.23553	1.9468	0	0	0		chr1	36709400	36709999	PP1	7.31429	0.855714	0.962857	8.08335e-68	1	0.983044
	chr1	36381800	36413799	PP1	1.74748	1.4656	2.08268	0	0	0		chr1	36753800	36755399	PP1	2.27552	1.41303	0.981792	9.98442e-08	0.683373	1
	chr1	36624800	36630399	PP1	1.66115	0.749541	1.75461	0	0	0		chr1	36813600	36815199	PP1	2.9913	0.724224	1.40745	6.4064e-61	1	0.994725
	chr1	36773600	36787999	PP1	1.7696	1.1551	1.78456	0	0	0		chr1	37559800	37560399	PP1	3.97329	1.4451	0.888724	1.07919e-102	2.32143e-20	1
	chr1	37006800	37012599	PP1	1.50193	1.21037	2.36157	0	0	0		chr1	37864400	37865999	PP1	2.22783	1.27285	0.944065	1.46698e-34	1.88215e-07	0.939602
	chr1	37070600	37111799	PP1	2.00246	1.41135	2.20883	0	0	0		chr1	39367000	39369399	PP1	1.56986	1.37513	1.12504	6.74345e-21	2.20627e-05	0.00134046
	chr1	37112000	37120199	PP1	2.3758	1.29632	1.97612	0	0	0		chr1	39492400	39495199	PP1	3.59477	1.49639	1.06769	3.76741e-180	2.21225e-08	1
	chr1	37123400	37150399	PP1	1.78986	1.16138	1.92467	0	0	0		chr1	39754200	39756399	PP1	1.96256	0.807269	0.889868	4.27012e-35	1	1
	chr1	37200200	37202599	PP1	1.97386	1.17552	1.71472	0	4.25828e-298	1.37749e-115		chr1	40182400	40183399	PP1	2.72573	1	1	9.68861e-79	1	1
	chr1	37212800	37227599	PP1	2.21092	1.43715	2.15869	0	0	0		chr1	43091400	43091999	PP1	7.90921	1	0.897196	4.7665e-62	0.500044	1
	chr1	37228400	37247399	PP1	2.08697	1.29526	2.2224	0	0	0		chr1	43826800	43828599	PP1	4.00138	1.86247	1.37948	3.77799e-49	0.999999	0.775346
	chr1	37248200	37250599	PP1	2.52696	0.649912	2.10053	4.87139e-283	9.80324e-129	1.31042e-138		chr1	45864000	45869799	PP1	2.43798	1.3476	1.19441	4.5326e-19	1	0.794671
	chr1	37611000	37618599	PP1	1.70368	1.1302	1.58501	0	0	8.80906e-277		chr1	48089000	48089599	PP1	1.55193	0.888724	0.888724	9.93947e-38	1	1
	chr1	37642600	37653199	PP1	1.90972	1.48243	1.7508	0	0	0		chr1	48264000	48264799	PP1	2.02003	1	1	1.26564e-53	1	1
	chr1	37654000	37655799	PP1	2.67315	1.24791	1.50897	5.84386e-297	2.00477e-287	2.14099e-67		chr1	48713200	48715399	PP1	1.59367	1.06596	0.967018	4.48757e-111	1.4745e-19	1
	chr1	37664800	37680799	PP1	1.75354	1.40316	2.2851	0	0	0		chr1	50873400	50873599	PP1	4.13084	0.929907	0.929907	7.79265e-15	0.99996	0.99996
	chr1	37705800	37729599	PP1	1.72961	1.34801	2.14915	0	0	0		chr1	51515200	51515399	PP1	4.72864	1	1	1.33652e-38	1	1
	chr1	37764400	37772399	PP1	1.76395	1.35344	1.75678	0	0	4.60521e-303		chr1	51525600	51526399	PP1	4.38756	0.808348	1.44719	4.45256e-13	1	1
	chr1	38385400	38388999	PP1	1.77897	0.95328	2.09579	0	2.39291e-261	3.23319e-274		chr1	52118200	52120999	PP1	4.39212	1.07572	1.34626	1.26279e-150	0.998569	0.999981
	chr1	38544200	38547999	PP1	1.52662	1.35417	2.48293	0	0	4.70848e-285		chr1	52137800	52137999	PP1	7.37688	1	1	4.97516e-23	1	1
	chr1	38594800	38601199	PP1	1.7721	1.22932	2.67863	0	0	0		chr1	52762800	52766199	PP1	2.90473	2.03151	1.11253	1.19438e-96	0.0232644	0.999919
	chr1	38662600	38664799	PP1	1.96665	1.41136	2.30217	1.56697e-245	5.25329e-275	2.16436e-230		chr1	53741600	53742799	PP1	4.56316	1.39561	1.15691	2.2506e-72	0.335553	9.36628e-09
	chr1	38687200	38689799	PP1	2.04631	1.1179	1.62808	3.57499e-260	0	1.09872e-80		chr1	53779200	53780199	PP1	4.87151	0.930168	0.930168	7.31609e-27	1	1
	chr1	38697800	38699399	PP1	1.77444	1.40521	2.5548	2.67411e-165	6.85106e-233	3.11026e-90		chr1	53822800	53825199	PP1	4.0996	0.887413	1.08227	7.23703e-157	1	1
	chr1	39034400	39043199	PP1	1.55243	1.2701	2.34774	0	0	0		chr1	53856000	53857999	PP1	2.89919	0.955088	1.13426	1.27747e-76	1	1.5724e-05
	chr1	39056200	39057199	PP1	3.84284	1.31613	1.78609	1.79867e-213	1.26752e-172	2.14501e-51		chr1	54438400	54440399	PP1	2.77878	1.21942	1.10117	2.30971e-54	0.9309	0.999021
	chr1	39061000	39074199	PP1	2.08992	1.34627	2.28418	0	0	0		chr1	54797800	54799199	PP1	3.02931	1.33822	0.788613	3.91795e-46	0.999999	1
	chr1	39116800	39130199	PP1	1.51634	1.29118	1.57793	0	0	0		chr1	54820600	54821599	PP1	2.6689	0.835284	0.835284	1.06215e-87	1	1
	chr1	39322800	39328599	PP1	2.92382	1.12821	1.99102	0	0	0		chr1	54837200	54838199	PP1	3.57108	1.2451	0.816176	3.83124e-23	1	1
	chr1	39354400	39362999	PP1	2.20789	1.20313	1.84548	0	0	0		chr1	54912800	54915399	PP1	2.50444	1.59812	0.834812	1.07439e-18	0.430573	1
	chr1	39690800	39706599	PP1	1.85424	0.862178	1.62893	0	0	0		chr1	55007600	55008399	PP1	6.02003	1	1.18773	1.94268e-133	1	3.72343e-19
	chr1	39803400	39810999	PP1	1.71818	1.21113	1.6422	0	0	0		chr1	55335400	55335599	PP1	2.0748	0.846457	0.846457	0.00458804	1	1
	chr1	40067800	40068799	PP1	2.13664	1.1619	1.50125	9.84008e-115	1.39986e-90	2.71572e-12		chr1	55807200	55808399	PP1	3.86631	0.808753	1.1235	3.24129e-17	1	1
	chr1	40070200	40073999	PP1	1.7833	1.0846	1.80495	0	0	4.10855e-89		chr1	57995600	57996999	PP1	3.2633	1.19864	1.08133	6.5968e-14	1	1
	chr1	40172400	40176399	PP1	1.94534	1.1953	1.73546	0	0	2.21905e-141		chr1	58761200	58762199	PP1	3.45311	0.964209	0.822477	8.97232e-52	1	1
	chr1	40177600	40183599	PP1	1.86635	1.30123	1.66115	0	0	0		chr1	58773600	58774999	PP1	4.13116	1.36761	1.18473	2.30965e-206	1.14064e-30	3.93721e-14
	chr1	40393400	40400599	PP1	2.38596	1.31225	1.99765	0	0	0		chr1	59236600	59238999	PP1	1.94322	1	1.25724	1.41939e-77	0.000129517	3.44743e-34
	chr1	40460200	40468399	PP1	1.73724	1.15862	1.75658	0	0	0		chr1	59314800	59317999	PP1	2.89202	1.30689	1.49443	0.00303345	0.0974631	0.999987
	chr1	40554400	40561599	PP1	1.64635	1.49004	1.87683	0	0	0		chr1	60851800	60852599	PP1	3.40583	1.29969	0.987513	8.69375e-11	5.25474e-07	1
	chr1	40565400	40566599	PP1	3.44037	0.916233	1.66667	3.04774e-220	5.08704e-97	2.05465e-62		chr1	62678200	62680799	PP1	2.15747	2.47899	0.978565	2.24827e-08	0.999523	1
	chr1	40659400	40668399	PP1	3.28589	1.2625	1.94615	0	0	0		chr1	62728200	62729599	PP1	2.84692	0.774887	0.69985	3.68492e-08	1	1
	chr1	40792800	40797599	PP1	1.6793	1.34587	2.47534	0	0	0		chr1	62750000	62751399	PP1	3.27681	0.798483	0.839112	1.53715e-20	1	1
	chr1	40798000	40802399	PP1	1.90783	1.42751	1.69071	0	0	3.49883e-307		chr1	63750200	63751599	PP1	3.78179	1.04842	1.35894	1.00729e-78	0.367978	0.00192358
	chr1	43160400	43166599	PP1	2.56812	1.43706	2.70796	0	0	0		chr1	64187600	64193999	PP1	2.28571	1.3194	1.30004	7.95687e-69	1	1
	chr1	43296600	43298399	PP1	1.697	1.25224	3.45325	3.84814e-251	2.04307e-140	3.28865e-279		chr1	64714800	64714999	PP1	6.81407	1	1	1.04593e-24	1	1
	chr1	44020800	44027999	PP1	1.83655	1.30373	1.87326	0	0	0		chr1	65748800	65751999	PP1	1.56716	0.878541	0.95724	4.13095e-05	1	1
	chr1	44550200	44553399	PP1	2.06001	1.46863	1.85702	0	0	4.06799e-145		chr1	66861400	66865799	PP1	2.85365	1.32657	1.45354	9.43339e-69	1	0.000221838
	chr1	46940400	46942799	PP1	1.69762	1.392	1.69742	1.2147e-181	2.54656e-264	9.03688e-34		chr1	68982800	68982999	PP1	8.65328	0.726277	0.726277	1.07716e-34	1	1
	chr1	51606800	51610599	PP1	1.74048	0.910835	2.24462	0	0	0		chr1	70974800	70975599	PP1	5.20137	1	1	9.04546e-97	0.500043	0.500043
	chr1	51912800	51916799	PP1	2.03427	1.43138	2.15383	0	0	2.09977e-220		chr1	71584800	71585799	PP1	2.52815	0.851111	0.795556	7.66865e-14	0.999997	1
	chr1	55361000	55366599	PP1	2.82587	1.47047	2.34662	0	0	0		chr1	72236600	72237999	PP1	1.96484	1.34229	1.0127	2.00484e-09	0.996188	1
	chr1	55381000	55382199	PP1	1.9772	1.09537	3.52677	1.14402e-201	1.29962e-146	2.80131e-159		chr1	74001400	74002799	PP1	3.49569	1.32328	1.36946	3.64489e-29	0.994288	0.999998
	chr1	55406200	55409399	PP1	3.7196	1.18294	2.0285	0	0	0		chr1	74362400	74363799	PP1	3.48253	0.830891	0.788613	6.35074e-20	1	1
	chr1	57202600	57205799	PP1	2.1149	0.766641	1.73005	0	1.56177e-196	1.78416e-146		chr1	74366200	74368799	PP1	2.82351	1.18214	1.11578	2.72659e-87	3.47951e-20	2.43699e-37
	chr1	57331400	57334199	PP1	2.43654	1.0608	2.70812	0	1.3437e-281	4.09377e-298		chr1	75208400	75210799	PP1	2.65115	0.86544	1.19012	3.12616e-75	1	0.95833
	chr1	58094000	58094799	PP1	2.41731	1.0682	4.59791	9.48576e-159	2.9288e-123	1.9753e-134		chr1	75235800	75237999	PP1	2.31893	1.09004	1.03001	1.72853e-58	1.37479e-09	0.999603
	chr1	58157600	58160399	PP1	1.63899	1.13455	1.6944	9.33591e-256	2.80633e-259	4.83207e-94		chr1	78376000	78376199	PP1	13.0402	1	1	4.23257e-45	1	1
	chr1	58222400	58231399	PP1	1.58356	1.2375	2.17718	0	0	0		chr1	78656400	78661199	PP1	1.6815	1.23129	1.38047	4.97741e-05	1	4.64862e-07
	chr1	58245000	58248399	PP1	2.02971	1.04917	2.22826	0	0	4.70814e-190		chr1	80409800	80409999	PP1	11.9196	1	1	1.96009e-44	1	1
	chr1	59038600	59040199	PP1	3.62664	1.08177	2.36228	1.89797e-305	2.66979e-155	9.26761e-211		chr1	80451000	80453999	PP1	3.13781	1.19613	0.901935	3.53196e-28	1	1
	chr1	59071200	59074999	PP1	2.41279	1.14026	2.70921	0	0	0		chr1	80609600	80610399	PP1	4.13086	0.780273	0.780273	7.39753e-29	1	1
	chr1	59250400	59255999	PP1	1.62539	1.28414	1.73572	0	0	1.48989e-166		chr1	80659400	80661199	PP1	2.51934	2.3735	0.933304	6.7293e-16	0.0210029	1
	chr1	59300200	59302999	PP1	3.10718	1.29866	1.66681	0	3.67177e-242	1.13337e-161		chr1	80715400	80716799	PP1	4.08732	0.727131	1	1.97389e-13	1	0.999999
	chr1	59356600	59360799	PP1	1.55751	1.18038	2.10837	0	0	5.31559e-170		chr1	82430200	82430999	PP1	5.16961	0.941107	0.941107	3.15385e-59	1	1
	chr1	59364400	59369599	PP1	1.85838	1.48189	2.09849	0	0	0		chr1	82701200	82703799	PP1	2.81066	0.888243	0.888243	2.19473e-20	1	1
	chr1	59505000	59513999	PP1	1.67596	1.40694	1.91545	0	0	0		chr1	82761200	82761799	PP1	3.33937	0.841754	1.28599	1.27665e-18	0.999963	0.529283
	chr1	59520600	59523799	PP1	2.38247	1.31722	2.04848	0	0	4.90163e-225		chr1	82792200	82795599	PP1	2.54919	0.930902	1.18109	2.30252e-19	1	0.21685
	chr1	59540600	59553799	PP1	1.84231	1.32527	1.82052	0	0	0		chr1	84241200	84242599	PP1	2.20932	1.34774	1.22584	2.94341e-09	0.999421	0.159171
	chr1	59564200	59569199	PP1	1.66893	1.37195	1.63694	0	0	8.11719e-220		chr1	84257000	84259999	PP1	1.95436	0.933314	0.888856	1.53092e-11	1	1
	chr1	59601400	59602799	PP1	2.01419	0.78886	3.03565	4.86534e-190	1.82359e-55	1.03609e-146		chr1	84864000	84864999	PP1	3.50124	0.829046	1.01079	1.34202e-39	1	0.00815623
	chr1	59678400	59682799	PP1	1.93829	1.10542	2.51015	0	0	6.43539e-272		chr1	85111200	85112399	PP1	1.56206	0.782483	1	3.17099e-15	1	1
	chr1	60663600	60668799	PP1	2.22619	1.35466	2.14112	0	0	0		chr1	85272800	85274599	PP1	1.51583	0.956025	1.05497	2.18957e-06	1	1
	chr1	60989000	60992999	PP1	2.20541	1.23588	2.95494	0	0	0		chr1	85598200	85602399	PP1	1.64555	1.01137	0.909077	4.73212e-15	1	1
	chr1	61038400	61041799	PP1	2.65196	1.40745	2.50033	0	0	3.42174e-223		chr1	85622400	85623399	PP1	2.07959	0.722865	0.831404	2.71992e-20	1	1
	chr1	61043200	61046799	PP1	2.30441	1.49016	2.11156	0	0	0		chr1	85648800	85653199	PP1	2.57785	1.35668	1.10227	1.26924e-56	0.877692	0.999999
	chr1	61074000	61076399	PP1	1.85996	0.799839	2.03313	3.22219e-224	7.75063e-170	2.81098e-155		chr1	85836200	85838599	PP1	2.5781	1.02633	0.868375	5.67839e-37	1	1
	chr1	61080800	61082799	PP1	3.02601	1.33246	2.24951	0	1.93921e-250	8.59393e-191		chr1	86344600	86345399	PP1	4.37547	1.18773	1.15144	3.51075e-89	3.72343e-19	4.44831e-11
	chr1	63201800	63206799	PP1	2.64984	1.15232	1.77925	0	0	1.19899e-228		chr1	86399400	86401399	PP1	1.88038	0.902131	0.869508	2.20768e-18	1	1
	chr1	63641000	63645399	PP1	2.63952	1.42359	2.03334	0	0	1.8254e-243		chr1	86405400	86407799	PP1	3.20178	1.2565	1.17955	5.28584e-78	1	0.939558
	chr1	63702600	63709199	PP1	1.69795	1.25557	2.05734	0	0	0		chr1	86464200	86465599	PP1	2.00412	0.823426	0.823426	6.09345e-33	1	1
	chr1	63809200	63816799	PP1	1.9641	1.18639	1.50505	0	0	3.31675e-208		chr1	86486600	86488399	PP1	2.30009	1.6024	1.26848	1.39275e-52	0.0112353	1.95372e-16
	chr1	63845800	63849999	PP1	1.7088	1.28399	2.04617	0	0	7.04696e-201		chr1	86491800	86493199	PP1	2.33878	0.873168	0.915445	2.66237e-29	1	1
	chr1	63910000	63911399	PP1	3.6133	1.44918	4.33452	4.73517e-282	5.41575e-174	1.27394e-233		chr1	87133800	87135399	PP1	1.69301	0.826748	0.848024	2.8075e-05	1	1
	chr1	63915400	63919399	PP1	1.79947	1.43666	2.02022	0	0	0		chr1	87213200	87215399	PP1	4.54142	1.27011	1.31212	8.38925e-117	0.124046	3.3197e-19
	chr1	64987200	64995399	PP1	1.90469	1.1942	1.65364	0	0	0		chr1	87325800	87327199	PP1	2.47971	0.915445	0.788613	1.39824e-17	1	1
	chr1	65026600	65028799	PP1	2.55428	1.37419	2.42776	1.98489343842497e-310	2.43556e-236	5.76307e-199		chr1	87650200	87653599	PP1	1.66313	1.18236	1.34814	7.63742e-05	1	6.4203e-05
	chr1	65288000	65291799	PP1	2.76228	1.01646	1.55386	0	0	1.01202e-76		chr1	87848600	87851399	PP1	2.98173	1.24506	1.26383	3.08278e-73	1	0.990448
	chr1	66644000	66647799	PP1	1.66167	1.00144	1.73949	0	8.07257e-304	3.23491e-125		chr1	88098200	88098599	PP1	4.33333	1	1	1.57618e-127	1	1
	chr1	72202200	72214599	PP1	1.71609	1.11752	1.8101	0	0	0		chr1	88139000	88141399	PP1	2.23165	1.32755	0.912578	6.38461e-37	6.90212e-51	1
	chr1	72216800	72225999	PP1	2.14824	1.41014	2.99481	0	0	0		chr1	88157200	88158999	PP1	3.42432	2.11596	1	1.98091e-88	0.225642	0.999999
	chr1	72292800	72297999	PP1	1.98571	0.960495	2.54805	0	0	0		chr1	88566400	88568399	PP1	3.94274	1.87714	1.21233	4.75054e-74	1	0.997582
	chr1	72300000	72301399	PP1	3.02716	0.819967	2.23949	0	1.04323e-105	8.73325e-89		chr1	88585600	88590399	PP1	2.65958	1.76846	1.49062	1.01954e-83	1	1.96995e-18
	chr1	72343200	72348199	PP1	1.60578	1.04865	1.568	0	0	1.9653e-198		chr1	89202000	89203599	PP1	1.89454	0.817326	0.788136	2.63828e-07	1	1
	chr1	72563000	72569799	PP1	1.70776	1.39651	1.87063	0	0	0		chr1	89643800	89644599	PP1	3.59327	1.33576	1	4.95703e-11	1.50255e-09	1
	chr1	72639200	72642399	PP1	1.50918	1.02958	1.95698	1.0588e-224	0	6.65235e-222		chr1	90974600	90976199	PP1	1.63893	1.64802	1.37108	1.52183e-12	0.0319921	1.34628e-34
	chr1	72821200	72829599	PP1	2.45472	1.49874	2.70865	0	0	0		chr1	91243800	91243999	PP1	6.9196	1	1	2.68958e-30	1	1
	chr1	73853400	73857799	PP1	2.00681	0.607939	1.53919	0	1.35424e-158	6.37651e-208		chr1	92052000	92052999	PP1	2.91048	0.895924	0.772198	2.07731e-22	1	1
	chr1	73859400	73866599	PP1	1.75173	1.26502	1.60616	0	0	0		chr1	92496000	92496199	PP1	5.76151	0.832636	0.832636	5.85741e-21	1	1
	chr1	74026400	74032599	PP1	1.98592	1.35009	1.55052	0	0	6.35565e-195		chr1	92590200	92592199	PP1	2.5866	0.869887	0.879896	1.74146e-26	1	1
	chr1	75218400	75222799	PP1	1.90225	0.828378	2.20804	0	1.76777e-207	1.59217e-288		chr1	92675400	92676599	PP1	3.74072	2.47332	1	2.76974e-12	0.993784	1
	chr1	75401600	75435399	PP1	1.60548	1.47958	2.5776	0	0	0		chr1	93068600	93072799	PP1	2.10831	1.10813	1.21626	1.26042e-28	7.22138e-08	0.999997
	chr1	75605000	75607199	PP1	2.05122	0.849794	3.16952	1.33312e-258	2.3491e-205	1.32068e-259		chr1	93441600	93442199	PP1	4.22552	0.888724	0.888724	1.66288e-33	1	1
	chr1	78496200	78514399	PP1	2.04266	1.3018	2.14521	0	0	0		chr1	93444400	93449599	PP1	2.40874	0.962704	0.945045	3.22996e-103	1	1
	chr1	78542200	78550399	PP1	1.87326	1.41709	1.75206	0	0	0		chr1	95380400	95381599	PP1	2.78984	1.28155	1.0553	1.16479e-28	1	1
	chr1	78598600	78603399	PP1	1.96211	1.05953	1.999	0	0	1.38736e-258		chr1	95450000	95452199	PP1	2.08464	0.993588	1.27156	3.78455e-16	1	1
	chr1	78616400	78625399	PP1	1.59795	1.26007	1.82981	0	0	0		chr1	95588600	95591999	PP1	1.81676	1.30185	0.87571	2.414e-14	2.41501e-06	1
	chr1	78635200	78635799	PP1	3.38362	0.421627	1.59788	1.14808e-117	2.2063e-19	1.26076e-25		chr1	97266800	97267799	PP1	5.27928	1	1	1.23644e-87	1	1
	chr1	79594800	79597999	PP1	1.79133	0.708571	1.96463	5.47944e-211	9.15539e-48	1.39399e-175		chr1	97718200	97720199	PP1	2.99892	1.68968	0.799712	2.31006e-14	0.999816	1
	chr1	79671800	79674199	PP1	2.77425	0.971909	2.67598	1.65615e-297	0	1.08605e-271		chr1	102588800	102589799	PP1	4.74251	0.747754	0.747754	1.877e-42	1	1
	chr1	79956200	79961199	PP1	2.26504	0.82254	2.0686	0	0	3.13765e-299		chr1	105169600	105172399	PP1	3.2612	1.61285	1.31699	1.10713e-55	0.527644	0.999998
	chr1	79973400	79978799	PP1	1.86511	1.03726	1.56387	0	5.00777e-262	1.5371e-144		chr1	105746400	105747999	PP1	2.64121	0.948127	1.02017	1.1965e-07	1	0.999809
	chr1	79986400	79993799	PP1	2.18378	1.49049	2.32627	0	0	0		chr1	105778200	105779799	PP1	2.96682	0.842022	1.15798	2.79253e-39	1	1
	chr1	80094000	80098399	PP1	1.79068	1.22309	2.94342	0	0	0		chr1	105785800	105788799	PP1	2.49013	1.05407	1.196	1.597e-48	0.999573	0.452681
	chr1	80110400	80112399	PP1	2.60273	1.157	2.22042	0	1.89617e-230	7.4043e-166		chr1	105981000	105981599	PP1	2.86583	1.32913	0.772936	1.55837e-32	1.28816e-08	1
	chr1	80178800	80180399	PP1	1.59148	1.09755	1.98179	2.57645e-158	8.50545e-205	3.49338e-38		chr1	106195400	106195599	PP1	8.55012	0.486553	0.486553	3.95197e-18	1	1
	chr1	80998200	80999199	PP1	2.54295	0.648018	2.10895	6.54549e-129	5.11511e-25	6.03996e-49		chr1	106230600	106231999	PP1	2.39344	1.03616	0.783028	7.91299e-25	1	1
	chr1	81052800	81055199	PP1	1.74742	1.21087	2.12423	1.79092e-259	0	4.47395e-181		chr1	106321000	106322799	PP1	2.33407	1.20845	1	6.50746e-145	1.06045e-18	1
	chr1	81311800	81312599	PP1	2.94356	1.25117	5.38048	1.39866e-89	6.60152e-90	2.32025e-171		chr1	106813600	106815999	PP1	2.64159	1.1539	1.53865	1.2032e-75	1	0.204674
	chr1	82972600	82975599	PP1	1.52954	1.1403	1.53199	1.28761e-265	0	7.47975e-193		chr1	106881200	106883999	PP1	2.4037	1.33085	0.979305	3.66533e-15	1	1
	chr1	82988600	82990599	PP1	1.71801	1.33766	1.5378	4.5571e-109	1.4235e-200	1.84467e-98		chr1	107041000	107042599	PP1	2.14294	0.914237	1	7.14232e-21	1	0.500015
	chr1	83037000	83039399	PP1	2.39635	1.45038	2.29817	0	8.70571e-286	6.6272e-211		chr1	107502200	107504199	PP1	2.80076	3.0219	0.872367	1.06575e-46	1	1
	chr1	83713400	83715799	PP1	2.33266	1.03172	2.4975	3.66124e-295	5.84023e-216	3.7948e-209		chr1	111348400	111350199	PP1	2.2273	0.923037	0.961519	1.04819e-47	1	1
	chr1	84512200	84518999	PP1	2.88843	1.33098	2.15651	0	0	0		chr1	112180800	112180999	PP1	10.3819	1	1	8.3658e-55	1	1
	chr1	84535400	84536799	PP1	1.87348	1.35539	1.84127	2.89144e-209	1.9204e-129	4.22041e-116		chr1	117016600	117017199	PP1	3.72573	0.726942	0.726942	5.76812e-15	1	1
	chr1	84597800	84599999	PP1	1.69055	1.00816	2.5303	3.30996e-278	1.02764e-188	3.5419e-169		chr1	118428400	118429799	PP1	3.82131	0.788613	0.788613	4.9658e-26	1	1
	chr1	84601200	84605599	PP1	1.97918	1.30644	1.61514	0	0	5.10627e-112		chr1	118507400	118509199	PP1	2.29694	1.03706	0.962945	2.51313e-19	0.86912	1
	chr1	84893800	84897599	PP1	1.514	1.45849	1.86712	0	0	6.70812e-146		chr1	119708200	119708999	PP1	3.30027	0.727025	0.727025	1.25604e-21	1	1
	chr1	84942200	84949599	PP1	1.70902	1.21612	1.5598	0	0	1.87736e-252		chr1	120235600	120237599	PP1	2.36973	1.13049	0.902131	2.31987e-51	0.999517	1
	chr1	85859800	85877399	PP1	1.59374	1.0616	1.85108	0	0	0		chr1	120530600	120533199	PP1	2.20501	1.31716	0.835154	5.98197e-38	0.00518331	1
	chr1	85916600	85926999	PP1	1.83993	1.36674	3.12482	0	0	0		chr1	121483800	121485199	PP1	1.64074	0.629047	0.629047	3.55814e-06	1	1
	chr1	85995200	86013199	PP1	2.51451	1.46495	2.03075	0	0	0		chr1	121508200	121509399	PP1	3.14034	0.819563	0.728433	2.66198e-38	1	1
	chr1	86271800	86273199	PP1	1.58873	0.674594	2.68958	6.73426e-112	4.58443e-86	8.69219e-145		chr1	125151800	125153399	PP1	3.70315	0.883914	0.883914	7.29528e-50	1	1
	chr1	86334000	86337799	PP1	1.83632	1.44342	1.85822	0	0	5.53645e-121		chr1	125454200	125455199	PP1	3.26759	0.706114	0.952663	2.72115e-11	1	1
	chr1	87057000	87071999	PP1	1.62308	1.19372	1.70648	0	0	0		chr1	125457800	125459799	PP1	2.95085	0.869508	1.32623	3.62874e-67	1	5.50585e-27
	chr1	87531200	87542199	PP1	1.64148	1.28984	2.84377	0	0	0		chr1	125470200	125471999	PP1	3.74885	2.51794	1.13799	3.00787e-79	0.0139041	6.45045e-05
	chr1	87598000	87600399	PP1	1.73584	0.940859	2.08077	0	5.19429e-236	3.08513e-106		chr1	127276600	127278799	PP1	1.95306	1.11783	0.740076	0.0030657	0.999999	1
	chr1	87747800	87749799	PP1	2.52576	1.12179	2.77467	1.15355e-272	1.98711e-273	3.24467e-243		chr1	127892600	127893199	PP1	1.78955	1.15075	0.89403	1.85033e-101	0.0602499	1
	chr1	88275800	88329599	PP1	1.69191	1.29789	1.53185	0	0	0		chr1	128357400	128358999	PP1	2.8628	1.85752	0.816623	1.75447e-17	1	1
	chr1	88514400	88543999	PP1	2.17429	1.4962	2.02233	0	0	0		chr1	128613000	128615599	PP1	2.91325	1.29263	1.04238	1.2191e-61	1	0.999998
	chr1	88934600	88947199	PP1	1.94422	1.0641	1.71556	0	0	0		chr1	128632000	128634399	PP1	2.02668	0.94735	1.20428	6.11315e-13	1	0.26047
	chr1	89045400	89060799	PP1	1.74231	1.02106	1.57146	0	0	0		chr1	128706400	128708799	PP1	3.03112	0.971302	1.03032	5.96396e-107	1	0.422919
	chr1	89081200	89083599	PP1	1.74611	0.850814	2.2572	7.96347e-244	1.89058e-240	1.83773e-209		chr1	128745400	128748599	PP1	2.7214	1.41114	0.840452	1.01182e-28	0.978536	1
	chr1	89159200	89164799	PP1	2.12324	1.43743	1.6107	0	0	6.62966e-231		chr1	131018800	131021199	PP1	2.9959	0.97435	1.07695	4.5372e-68	0.580889	0.0218817
	chr1	89165600	89173599	PP1	1.70906	1.18197	1.69493	0	0	0		chr1	131251400	131253999	PP1	3.2355	2.75215	1.52363	1.38059e-21	0.0310748	0.620611
	chr1	89179200	89197199	PP1	1.65685	1.20312	1.69455	0	0	0		chr1	131438000	131441999	PP1	2.24919	1.78505	0.855754	3.86767e-64	0.97953	1
	chr1	89222600	89235399	PP1	2.63445	1.30671	2.21592	0	0	0		chr1	131445800	131447799	PP1	3.51123	1.1225	1.3969	1.8595e-72	1	5.51187e-13
	chr1	89355800	89402399	PP1	1.87538	1.34821	2.46618	0	0	0		chr1	131469000	131470199	PP1	3.60955	1.26334	1.09761	4.44206e-33	0.992716	1
	chr1	89411000	89439799	PP1	1.58889	1.46394	1.81124	0	0	0		chr1	131671200	131672199	PP1	2.24021	0.869452	0.869452	6.59902e-11	1	1
	chr1	89455600	89461399	PP1	2.97303	1.19415	1.93788	0	0	5.77833e-177		chr1	132133200	132136199	PP1	2.11397	1.2137	1.25008	5.01524e-36	1	2.0072e-05
	chr1	89581000	89590599	PP1	1.64672	1.07342	2.10155	0	0	0		chr1	132341000	132343399	PP1	2.3458	1.87703	1.43917	4.6273e-29	0.205165	0.0126798
	chr1	89608200	89608999	PP1	2.81852	0.894827	2.38132	8.97981e-118	2.33546e-66	5.86487e-48		chr1	132368400	132371799	PP1	3.98521	1.38756	1.53849	9.01989e-136	2.93643e-05	0.96137
	chr1	89979000	90009799	PP1	1.94574	1.47132	1.82909	0	0	0		chr1	133032800	133033999	PP1	4.03362	1.92482	0.870416	7.29565e-45	0.999719	1
	chr1	90172200	90176599	PP1	1.54621	0.737267	1.77448	0	1.35216e-285	3.89236e-170		chr1	133348200	133350199	PP1	1.54297	0.936816	0.842039	0.00314507	1	1
	chr1	90215600	90220399	PP1	2.02755	0.814584	1.92933	0	0	2.89599e-212		chr1	133545200	133546599	PP1	2.74491	0.949118	1.20353	2.99818e-66	1	0.367978
	chr1	90237600	90255199	PP1	1.52741	1.19215	1.81883	0	0	0		chr1	135427800	135430199	PP1	1.88933	0.945926	1.05407	2.9416e-26	1	1
	chr1	90330600	90333999	PP1	2.31607	1.25306	2.2854	0	0	1.07951e-197		chr1	135728600	135729999	PP1	3.3633	1.21446	1.39672	2.46173e-15	0.146322	0.0290996
	chr1	90351800	90357199	PP1	1.67807	0.838625	1.59859	0	0	4.38754e-278		chr1	135849800	135849999	PP1	6.66834	1	1	3.68465e-29	1	1
	chr1	90370600	90372399	PP1	2.19511	0.873491	1.82224	6.55805e-233	3.66994e-183	1.33436e-119		chr1	136126000	136128199	PP1	1.67959	0.728628	1.02684	9.63336e-05	1	1
	chr1	90573000	90602599	PP1	1.93491	1.37389	2.13103	0	0	0		chr1	136358200	136358799	PP1	4.99833	1	1	4.88592e-37	1	1
	chr1	90743800	90746599	PP1	1.71937	1.35493	1.74624	1.09356e-232	0	4.55818e-147		chr1	137851400	137853199	PP1	2.38533	0.961519	0.923037	4.06867e-38	1	1
	chr1	90830600	90833999	PP1	2.14883	0.760849	2.00558	0	3.00595e-217	7.92604e-168		chr1	137867200	137867399	PP1	9.46231	1	1	6.20855e-46	1	1
	chr1	90855600	90861199	PP1	1.54294	1.24196	1.6339	0	0	0		chr1	138050200	138052399	PP1	1.90326	0.970862	0.940559	2.88373e-15	0.999998	1
	chr1	90957000	90972999	PP1	1.5726	1.15438	2.11957	0	0	0		chr1	138266400	138268599	PP1	3.23142	1.27994	1.1933	2.7225e-38	0.373412	0.64528
	chr1	91459800	91472599	PP1	1.67311	1.38383	2.67363	0	0	0		chr1	138399000	138401199	PP1	2.11386	0.907178	0.907178	1.30891e-43	1	1
	chr1	91478600	91484399	PP1	1.55025	1.26591	2.14651	0	0	0		chr1	138541200	138543599	PP1	1.75023	1.32737	1.18187	0.000439787	0.000306498	0.887487
	chr1	91485000	91489399	PP1	2.68228	1.16518	1.67811	0	0	2.79067e-152		chr1	138614800	138615799	PP1	6.4032	0.727074	1.65502	6.27045e-77	1	0.32474
	chr1	91564000	91639799	PP1	1.68289	1.43339	1.90995	0	0	0		chr1	138981800	138983199	PP1	2.25744	1.40562	1.4835	6.06653e-11	1	3.56857e-21
	chr1	91675400	91681399	PP1	2.22456	0.988795	2.66799	0	0	0		chr1	139991000	139991199	PP1	7.09766	0.777344	0.777344	1.96414e-18	1	1
	chr1	91693400	91713199	PP1	1.78059	1.21964	1.72051	0	0	0		chr1	143701400	143702599	PP1	3.69592	1.3511	1.29232	4.50811e-65	1.97763e-08	1.52299e-32
	chr1	91714000	91776599	PP1	2.02503	1.48559	2.27652	0	0	0		chr1	144139800	144141399	PP1	4.49175	0.930814	1.05056	1.68095e-33	0.999996	0.999155
	chr1	91847000	91923799	PP1	1.8047	1.42604	2.16082	0	0	0		chr1	144252800	144254399	PP1	2.55436	1	1.35842	3.68814e-57	0.500021	0.384368
	chr1	92280800	92302199	PP1	1.58947	1.36585	1.95007	0	0	0		chr1	151286000	151288799	PP1	3.4153	1.43562	1.02388	1.66783e-72	3.23859e-35	1
	chr1	92388000	92390999	PP1	1.72788	0.858694	1.85465	4.05638e-203	1.71417e-266	5.59625e-117		chr1	151430600	151431399	PP1	4.65149	0.791089	0.791089	2.02149e-45	1	1
	chr1	92567800	92578999	PP1	2.06564	1.49002	2.57037	0	0	0		chr1	151659800	151662399	PP1	2.26379	0.742784	1.21435	5.00139e-10	1	0.76309
	chr1	92583000	92614399	PP1	2.07338	1.45021	2.36124	0	0	0		chr1	151688400	151689799	PP1	2.78475	1.04056	0.959438	2.72047e-39	0.356671	1
	chr1	92648400	92658399	PP1	1.94926	1.20481	1.50242	0	0	0		chr1	152796800	152798999	PP1	1.92836	0.733785	1.0242	2.48139e-19	1	1
	chr1	92707800	92722399	PP1	1.67858	1.15804	1.82976	0	0	0		chr1	153299200	153300199	PP1	3.61097	1.97911	1.2611	3.04077e-96	0.0129149	4.23832e-07
	chr1	92771200	92774999	PP1	1.55805	1.46986	2.2599	0	0	1.97691e-261		chr1	153304600	153305199	PP1	5.7984	1.89453	1.10013	2.82705e-46	0.136215	0.1071
	chr1	92993600	93012799	PP1	1.78009	1.34285	2.49885	0	0	0		chr1	153488000	153490599	PP1	2.51097	1.202	1.05771	2.65525e-139	2.38258e-53	1.36024e-18
	chr1	93084600	93090799	PP1	1.92219	1.28123	2.69399	0	0	0		chr1	153637400	153637599	PP1	14.5528	1	1	1.61911e-52	1	1
	chr1	93167200	93278399	PP1	1.8325	1.49074	2.18954	0	0	0		chr1	153768000	153769199	PP1	3.20956	0.791551	0.669817	2.90811e-13	1	1
	chr1	93654800	93657599	PP1	2.26563	1.24541	1.60013	2.7792e-288	0	2.76854e-58		chr1	153785800	153786199	PP1	3.91772	1.29958	1.31013	1.65308e-59	2.16672e-11	0.000147415
	chr1	93860400	93869399	PP1	1.53238	1.00126	1.88847	0	0	0		chr1	154092600	154094999	PP1	2.59954	0.696169	0.892049	3.44448e-27	1	1
	chr1	94079400	94083199	PP1	1.77203	0.889734	1.78167	0	0	2.90011e-203		chr1	155096200	155100199	PP1	1.96554	1.37136	1.26738	1.66118e-51	0.992728	0.000130297
	chr1	96844000	96850199	PP1	2.72668	1.48053	1.68607	0	0	5.24537e-250		chr1	155416200	155416999	PP1	3.22339	0.841939	0.841939	2.37766e-78	1	1
	chr1	98095800	98097799	PP1	2.34841	1.44473	2.23847	6.23759e-255	9.6968e-285	9.89255e-104		chr1	155812200	155813599	PP1	3.49975	1.07075	1.18286	3.38852e-72	1	0.0750687
	chr1	105873600	105875599	PP1	1.52088	1.49574	2.14626	2.22198e-160	3.33598e-49	4.94802e-77		chr1	157016400	157017999	PP1	3.26974	0.907346	1.20559	2.0412e-63	1	0.868262
	chr1	105878000	105881599	PP1	1.98606	0.908662	1.93352	0	7.62148e-296	2.11274e-284		chr1	158874400	158876599	PP1	3.60444	0.82721	1.12512	8.40901e-70	1	1
	chr1	105891400	105896799	PP1	1.63826	1.12218	2.09975	0	0	0		chr1	159422000	159424599	PP1	3.08302	0.971952	0.971952	2.60467e-85	1	1
	chr1	106173200	106173799	PP1	4.45075	1.10904	4.36045	7.52668e-122	1.69922e-108	8.19876e-148		chr1	160296200	160297599	PP1	3.07159	0.915445	0.788613	4.69351e-61	1	1
	chr1	106309600	106314999	PP1	1.90788	1.21058	1.5042	0	0	1.00941e-218		chr1	161968800	161969999	PP1	2.62262	0.857052	1.18488	5.06171e-52	0.999999	0.0984679
	chr1	106317800	106320799	PP1	2.55052	1.37311	1.85903	0	0	3.27929e-114		chr1	161998800	162000399	PP1	2.93434	1.53164	1.20334	1.59979e-41	0.836678	1
	chr1	106871800	106872599	PP1	2.3204	1.18193	3.33841	8.69348e-127	3.48883e-86	2.84643e-120		chr1	163962200	163964999	PP1	2.42336	0.951597	0.903195	5.01449e-54	1	1
	chr1	106887000	106889399	PP1	1.90445	0.989704	2.1529	2.62176e-261	2.70837e-218	8.48057e-134		chr1	164222200	164226799	PP1	2.06554	1.10555	1.2111	1.91741e-126	3.73122e-17	5.82832e-30
	chr1	106893400	106897199	PP1	3.608	1.36273	1.67215	0	0	3.57858e-91		chr1	164447200	164447999	PP1	3.91992	0.780273	0.780273	1.00705e-45	1	1
	chr1	118314400	118320399	PP1	2.6532	1.38904	2.07121	0	0	0		chr1	165186400	165187599	PP1	3.37219	0.841994	0.841994	3.88321e-23	1	1
	chr1	118358800	118364199	PP1	2.06641	1.09168	2.28488	0	0	0		chr1	165737600	165737999	PP1	6.40295	1.79114	1.327	1.10112e-39	0.102138	0.00209122
	chr1	119059400	119061999	PP1	1.5871	1.21402	2.05554	4.48088e-230	0	2.06963e-134		chr1	167307000	167309399	PP1	2.49461	1.47707	1.31548	5.13383e-10	1.13877e-21	0.99984
	chr1	119188600	119191399	PP1	2.09013	1.04042	1.99048	0	0	1.05445e-123		chr1	169531200	169532599	PP1	3.07439	1.05627	0.904916	7.49833e-34	0.0423084	1
	chr1	119429400	119467199	PP1	1.75701	1.24021	1.79251	0	0	0		chr1	170160000	170163199	PP1	1.85575	1.83593	1.41559	3.23338e-05	1	1.75235e-10
	chr1	120363000	120374599	PP1	1.61665	1.2417	1.71659	0	0	0		chr1	170708800	170709599	PP1	7.22743	0.744463	1.06388	1.80618e-103	1	1
	chr1	120379200	120381999	PP1	1.57791	1.47104	1.50402	0	0	1.25205e-115		chr1	170862600	170863399	PP1	5.27819	2.34352	0.841939	3.86968e-83	0.0365338	1
	chr1	120383400	120385999	PP1	2.03131	0.845751	2.1827	0	5.24824e-241	9.48167e-143		chr1	170897000	170899799	PP1	2.47932	1.20276	1.24331	3.40918e-18	1	1
	chr1	120433800	120438999	PP1	1.7529	1.2622	2.20462	0	0	0		chr1	170933200	170935599	PP1	2.61594	1.01847	1.17955	1.96188e-42	0.99669	0.0490072
	chr1	120468200	120480199	PP1	1.71668	1.31892	1.74258	0	0	0		chr1	170971200	170977199	PP1	1.90488	1.4191	1.17145	6.77077e-28	0.958365	0.0391804
	chr1	120543200	120546599	PP1	1.99031	1.30743	1.56969	0	0	8.97977e-158		chr1	171023600	171023799	PP1	8.15075	1	1	2.35002e-23	1	1
	chr1	121339600	121346999	PP1	2.16474	1.10569	2.48851	0	0	0		chr1	171279600	171283999	PP1	2.81976	1.3313	1.31118	7.57779e-55	0.999041	0.999869
	chr1	124043800	124047199	PP1	2.25129	1.32358	3.5348	0	0	0		chr1	171646600	171647599	PP1	2.81564	1.48883	1.69832	3.17215e-75	0.316515	0.316515
	chr1	127013600	127022399	PP1	2.24553	1.35727	1.85787	0	0	0		chr1	172346200	172349199	PP1	2.28443	1.46788	1.24496	2.23037e-29	0.00488946	1.41767e-08
	chr1	127150200	127175399	PP1	1.77664	1.49498	2.10401	0	0	0		chr1	172460800	172462199	PP1	1.67205	0.903163	1.14526	1.76459e-62	1	9.56332e-08
	chr1	127660800	127687599	PP1	2.34592	1.49786	2.99013	0	0	0		chr1	173418800	173421399	PP1	2.91866	1.86094	1.07379	1.30927e-80	0.0149545	0.0773537
	chr1	127695400	127699399	PP1	1.56809	1.20861	1.84934	0	0	2.22672e-83		chr1	173673000	173674399	PP1	5.37101	1.81125	1.24337	2.47785e-124	1	0.984147
	chr1	127721200	127722799	PP1	3.26486	1.1531	3.27259	0	7.31348e-142	1.06651e-189		chr1	175637200	175641599	PP1	1.86017	1.31386	1.09002	9.07718e-34	1	1
	chr1	127732600	127739999	PP1	2.57909	1.46203	2.13513	0	0	0		chr1	176831600	176836999	PP1	2.74337	1.42218	1.43078	5.23701e-129	1	4.61617e-06
	chr1	127753000	127765999	PP1	1.82581	1.25822	1.56847	0	0	0		chr1	177713200	177714799	PP1	2.80764	2.84175	1.47749	5.61332e-29	0.0713947	1
	chr1	128065000	128066999	PP1	2.24302	0.892332	2.03813	5.16544e-286	0.129462	6.45338e-147		chr1	178328000	178329799	PP1	1.6305	0.833259	1.3855	5.94411e-07	1	1.95863e-10
	chr1	128421800	128424399	PP1	1.81548	0.947251	2.10679	5.62376e-204	3.0999e-219	1.22579e-219		chr1	179900800	179900999	PP1	2.39416	0.726277	0.726277	3.38524e-53	1	1
	chr1	128557800	128564599	PP1	1.71622	1.43774	1.58981	0	0	1.32404e-305		chr1	180431200	180432399	PP1	2.45414	0.666481	0.666481	2.51232e-30	1	1
	chr1	130461800	130463799	PP1	2.85254	1.19382	1.95598	0	2.63359e-230	3.65135e-92		chr1	180775600	180776399	PP1	3.45181	1	1	1.67303e-60	1	1
	chr1	130649000	130651399	PP1	2.41153	1.37871	1.7778	5.91773e-269	3.91203e-199	2.92261e-186		chr1	181015600	181018399	PP1	2.04066	1.50823	1.26621	2.22949e-26	0.990087	1
	chr1	130759400	130762799	PP1	1.51307	1.12599	1.88069	0	0	5.75186e-201		chr1	181852200	181852999	PP1	2.17188	1.21973	1.29297	7.15126e-24	0.997393	0.972295
	chr1	130770000	130774599	PP1	1.91853	0.94944	2.45047	0	0	9.61299e-277		chr1	182280800	182284199	PP1	1.81565	1.26525	0.933024	8.59347e-07	0.000228635	1
	chr1	130776800	130781599	PP1	2.16701	1.37887	1.68087	0	0	5.72037e-177		chr1	182460600	182461599	PP1	3.16387	1.13966	0.930168	2.90227e-70	0.316515	1
	chr1	130811200	130814999	PP1	2.03289	0.922026	1.70483	0	0	4.34975e-253		chr1	184047800	184049399	PP1	3.71698	0.914237	1.30017	2.37594e-93	1	7.27351e-09
	chr1	130819000	130823399	PP1	1.69395	1.0633	1.58823	0	0	1.1509e-207		chr1	186154400	186156199	PP1	2.23888	0.974013	0.936532	1.10973e-44	0.831683	1
	chr1	130859800	130876599	PP1	1.71269	1.27265	1.88965	0	0	0		chr1	190333000	190333199	PP1	4.46544	0.917051	0.917051	5.93161e-19	0.999993	0.999993
	chr1	130949600	130956999	PP1	1.62342	1.25457	2.28138	0	0	0		chr1	191023200	191024799	PP1	3.14851	1.37459	1.08581	2.60875e-70	0.999997	0.20728
	chr1	131003000	131011799	PP1	1.51834	1.02356	1.57553	0	0	0		chr1	191259000	191260999	PP1	3.24054	1.16311	1.16311	2.59128e-61	0.94986	0.920304
	chr1	131765800	131773999	PP1	2.68337	1.08631	2.87911	0	0	0		chr1	191327200	191328799	PP1	4.53013	2.48305	1.38842	2.38073e-58	0.025441	0.0220524
	chr1	131878600	131881399	PP1	1.59615	1.24121	1.67416	1.26617e-261	9.90643e-219	1.46982e-113		chr1	191332800	191335199	PP1	2.09146	3.71532	1	5.09197e-42	0.288145	0.999999
	chr1	132087400	132092199	PP1	2.04154	1.16405	2.26131	0	0	3.28685e-293		chr1	191445400	191447199	PP1	2.27966	0.857075	0.857075	1.11008e-10	1	1
	chr1	132391000	132397599	PP1	1.76092	1.4258	2.42806	0	0	0		chr1	191456600	191458799	PP1	2.46612	1	1.06821	1.13787e-152	1	1.22901e-18
	chr1	132398800	132399199	PP1	1.9299	0.922241	3.5048	2.53168e-23	5.91095e-17	6.20674e-69		chr1	191598400	191600399	PP1	2.96313	1.05424	1.47962	4.93903e-29	0.00209174	2.30795e-07
	chr1	132692200	132700199	PP1	1.88929	1.27502	2.32224	0	0	0		chr1	191739600	191741199	PP1	4.17628	1.41453	1.375	3.87036e-70	0.861794	6.10809e-06
	chr1	132795400	132837999	PP1	1.68461	1.34016	2.29127	0	0	0		chr1	192154800	192155999	PP1	2.15871	0.894663	0.841994	7.17505e-36	1	1
	chr1	132944200	132968799	PP1	1.75261	1.21461	2.3007	0	0	0		chr1	193172400	193173999	PP1	2.17203	0.843799	1.27916	1.03158e-46	1	4.51686e-07
	chr1	133278000	133306199	PP1	1.8365	1.23482	1.8064	0	0	0		chr1	194879400	194881199	PP1	3.36258	2.84074	1.39119	1.88556e-05	0.999563	1
	chr1	133484800	133494599	PP1	1.84118	1.44214	2.26097	0	0	0		chr1	194993400	194996199	PP1	3.03725	1.12027	1.42803	5.51541e-133	3.20583e-15	4.26011e-18
	chr1	133504800	133511399	PP1	2.2325	1.07226	1.59633	0	0	0		chr10	3236600	3237799	PP1	2.41085	1.22511	1.44799	2.00907e-29	0.54959	2.66307e-16
	chr1	133555200	133556599	PP1	3.0869	1.41943	2.53059	2.10746e-277	7.37838e-214	5.15137e-94		chr10	3739800	3741599	PP1	3.46458	1.34499	1.24149	1.95704e-92	0.999955	0.000199593
	chr1	133562600	133568399	PP1	1.74689	0.779836	1.66068	0	0	1.78234e-179		chr10	3862800	3863999	PP1	3.00157	0.94113	0.992936	1.80588e-73	1	0.999958
	chr1	133693000	133696399	PP1	1.72586	1.22464	1.66674	0	0	7.06533e-253		chr10	4785800	4788199	PP1	2.36572	0.900291	1.40029	1.48713e-11	1	0.86103
	chr1	133833200	133838199	PP1	1.61584	1.18766	1.54411	0	0	8.87518e-211		chr10	5193600	5195599	PP1	2.11544	1.23725	1.21246	1.30456e-24	1	1
	chr1	133848600	133856199	PP1	1.79792	1.26845	1.76833	0	0	0		chr10	6485000	6485199	PP1	6.64322	1	1	3.10589e-15	1	1
	chr1	133877200	133878999	PP1	1.67871	1.17758	1.72333	4.88342e-125	1.33268e-199	3.0381e-105		chr10	7471600	7476199	PP1	2.21812	1.15993	1.20562	1.81756e-95	0.979221	6.23605e-05
	chr1	134126400	134137399	PP1	2.42968	1.38484	1.86107	0	0	0		chr10	7713600	7714199	PP1	3.51484	0.888724	0.888724	1.4926e-25	1	1
	chr1	134197800	134221199	PP1	1.87103	1.12038	2.50932	0	0	0		chr10	7953200	7955599	PP1	2.58742	1.87475	1.84807	1.44997e-52	0.999994	0.149332
	chr1	134248200	134253399	PP1	1.58798	0.971109	1.90612	0	0	1.87266e-184		chr10	8511400	8511799	PP1	5.1097	0.841772	0.841772	5.93605e-17	1	1
	chr1	134281200	134288599	PP1	1.74852	1.42131	1.91313	0	0	0		chr10	8924800	8926799	PP1	3.05032	1.08914	1.23891	2.79166e-51	0.285282	1.6507e-05
	chr1	134552000	134556399	PP1	2.17903	1.48421	2.80047	0	0	0		chr10	9896600	9901799	PP1	2.95186	1.07513	1.28919	4.92281e-80	1.26961e-05	1.40814e-09
	chr1	135163800	135171399	PP1	1.99933	1.37174	2.50464	0	0	0		chr10	9907800	9909399	PP1	2.63173	0.86119	0.754958	0.000712746	1	1
	chr1	135172200	135187799	PP1	1.77074	1.3499	2.82501	0	0	0		chr10	10287000	10289599	PP1	4.08136	2.12782	0.718045	2.81288e-119	1	1
	chr1	135192600	135194799	PP1	1.96186	0.847464	1.653	4.04589e-283	1.16918e-185	4.94717e-142		chr10	10456600	10457799	PP1	4.85672	1.11881	1.02925	2.19522e-92	1	1
	chr1	135195600	135212199	PP1	1.53258	1.21008	1.64524	0	0	0		chr10	10555600	10558999	PP1	3.11298	2.09103	2.97104	1.91823e-30	0.895241	0.995744
	chr1	135221000	135259199	PP1	2.27508	1.47251	1.99234	0	0	0		chr10	13007800	13008799	PP1	5.65575	1.98253	1.3821	3.82182e-70	0.0283256	0.999864
	chr1	135346000	135379399	PP1	2.23618	1.38211	2.39966	0	0	0		chr10	13191400	13194799	PP1	6.70159	3.25213	1.9224	5.51115e-142	0.995143	0.999852
	chr1	135508800	135514399	PP1	1.87741	1.46952	1.71155	0	0	5.22061e-272		chr10	13559000	13561399	PP1	2.72286	0.944424	1.11115	1.53952e-67	1	1
	chr1	135754200	135785399	PP1	1.84003	1.35982	2.23708	0	0	0		chr10	14704400	14705799	PP1	3.4527	2.2474	1.46778	3.68822e-17	0.869012	1.88469e-16
	chr1	136181000	136188199	PP1	2.35263	1.24952	2.50847	0	0	0		chr10	17518200	17519399	PP1	3.21923	2.66113	1.28048	4.62251e-12	0.992123	0.0104137
	chr1	136347600	136353399	PP1	3.33133	1.2786	2.88213	0	0	0		chr10	17660400	17661399	PP1	2.53676	0.877451	0.826797	2.35192e-25	0.979943	1
	chr1	136361600	136367599	PP1	2.59407	1.43613	2.02254	0	0	4.52604e-163		chr10	17714400	17714599	PP1	8.37956	0.726277	0.726277	0.000963286	1	1
	chr1	136378400	136390799	PP1	1.54903	0.983754	1.58604	0	0	0		chr10	17787800	17788799	PP1	2.18902	0.926534	0.712553	7.56446e-06	1	1
	chr1	136444200	136449199	PP1	1.99956	1.17083	2.20285	0	0	0		chr10	17795800	17797199	PP1	2.81984	0.925298	1.72567	3.91882e-17	1	0.813447
	chr1	136577200	136581399	PP1	1.88742	1.22922	1.60076	0	0	2.2844e-160		chr10	18137800	18139799	PP1	2.06582	1.22438	0.971952	9.0732e-11	0.999988	1
	chr1	136717800	136726399	PP1	1.81447	1.24865	1.91956	0	0	0		chr10	18168600	18170999	PP1	2.13514	0.84205	0.84205	9.19418e-08	1	1
	chr1	136733600	136747799	PP1	1.51598	1.12289	1.71913	0	0	0		chr10	19008400	19009999	PP1	2.02917	1.00117	0.967328	8.78747e-36	1	0.999506
	chr1	136758800	136760799	PP1	1.90506	0.995369	2.03938	9.33041e-244	1.55357e-74	1.72116e-149		chr10	19505800	19506799	PP1	2.98472	0.727074	1.3821	6.33495e-05	1	1
	chr1	136761200	136767399	PP1	1.94314	0.953547	2.00526	0	0	4.10869e-268		chr10	19694600	19695799	PP1	3.51634	0.799867	0.799867	8.4478e-18	1	1
	chr1	136790400	136794199	PP1	1.7364	0.76793	1.76161	5.47128e-202	1.45134e-117	1.67774e-137		chr10	19939200	19942199	PP1	3.29472	2.9613	1.09806	4.43329e-76	0.0570004	0.999766
	chr1	137213800	137216199	PP1	1.90521	0.91706	1.74214	9.372e-258	7.87804e-199	3.47237e-138		chr10	20093200	20093399	PP1	6.59799	1	1	9.92032e-25	1	1
	chr1	138859000	138862999	PP1	1.51864	1.01061	1.72047	0	5.5424e-114	5.0105e-119		chr10	20882800	20883399	PP1	2.89197	0.874453	0.874453	3.25457e-45	1	1
	chr1	151539400	151540799	PP1	2.1162	1.47265	1.53384	2.89573e-90	2.63964e-174	1.7461e-40		chr10	21206200	21207599	PP1	1.75268	0.789949	0.789949	0.00206195	1	1
	chr1	151840800	151846599	PP1	1.7116	1.27909	2.61166	0	0	0		chr10	21607600	21612199	PP1	2.1665	1.61287	0.821246	0.000735768	1	1
	chr1	152170200	152178199	PP1	1.60599	1.25643	1.53188	0	0	1.86066e-244		chr10	21766600	21767399	PP1	6.40618	1.08467	0.914188	1.39599e-42	0.275992	1
	chr1	152228000	152232599	PP1	1.73654	1.48464	2.10523	0	0	0		chr10	22148200	22149599	PP1	5.07166	2.72452	0.8953	1.40091e-73	0.0455242	1
	chr1	152274600	152279399	PP1	2.09485	1.07627	1.87455	0	0	1.17628e-251		chr10	22223400	22224599	PP1	3.04669	0.818072	0.909036	1.90557e-63	1	1
	chr1	152321800	152328999	PP1	2.3819	1.37702	2.31416	0	0	0		chr10	22353400	22354799	PP1	2.01764	0.949118	1.45794	2.5559e-42	1	6.02591e-20
	chr1	152339400	152340399	PP1	1.65006	0.842872	2.62477	1.64821e-118	6.65029e-78	1.09837e-145		chr10	22413600	22414399	PP1	2.71188	1.09822	1.02806	5.63683e-32	0.999527	1
	chr1	152347200	152354999	PP1	1.94798	1.3171	2.33533	0	0	0		chr10	23650800	23652799	PP1	1.72775	0.808657	0.869337	0.000994481	1	1
	chr1	152361600	152363999	PP1	2.54188	1.28876	1.6597	1.45812e-253	8.59154e-245	3.14621e-60		chr10	23667600	23667799	PP1	9.13568	1	1	1.16953e-43	1	1
	chr1	152452200	152463799	PP1	1.77389	1.47048	2.14196	0	0	0		chr10	23719600	23719799	PP1	3.13725	0.780392	1.35294	0.00903483	1	0.223134
	chr1	152575800	152580799	PP1	2.18867	1.32414	2.13672	0	0	3.33862e-265		chr10	23786400	23789799	PP1	1.75426	1.15971	0.982047	0.000560044	1	1
	chr1	152670600	152671799	PP1	2.42964	1.28048	2.14194	1.25118e-136	7.76363e-147	4.85333e-56		chr10	23859800	23860399	PP1	2.20178	1	0.888724	1.455e-71	0.500058	1
	chr1	152759600	152760399	PP1	2.29412	0.793195	4.7564	7.33342e-142	7.54407e-46	4.50471e-147		chr10	24641000	24643799	PP1	3.37693	1.14156	1.04139	9.82296e-79	1	0.996103
	chr1	152968200	152980399	PP1	1.52924	1.2877	1.82683	0	0	0		chr10	24978600	24979599	PP1	3.21587	0.852389	0.852389	3.16117e-09	1	1
	chr1	152981400	153066799	PP1	1.80584	1.45716	2.08777	0	0	0		chr10	25317800	25319999	PP1	3.58811	0.889868	1.413	4.98399e-89	1	0.00547284
	chr1	153143000	153161199	PP1	1.57297	1.2928	2.08252	0	0	0		chr10	26778000	26781599	PP1	2.7548	1.73701	1.42115	9.23174e-99	0.0120112	9.50265e-28
	chr1	153197400	153204999	PP1	1.77776	1.35944	1.77002	0	0	0		chr10	26828000	26829199	PP1	3.29129	1.37452	1.0557	2.19816e-51	0.742678	1
	chr1	153340200	153344999	PP1	1.87979	0.933706	2.26419	0	0	0		chr10	27558400	27558599	PP1	10.407	1	1	1.04945e-22	1	1
	chr1	153380000	153386599	PP1	1.88267	1.27901	2.05351	0	0	0		chr10	30198400	30200799	PP1	2.8641	1.36518	1.48666	1.81102e-81	0.594351	2.70702e-22
	chr1	153546000	153550599	PP1	1.69141	1.28163	2.47966	0	0	0		chr10	31312600	31314199	PP1	3.85923	1.41525	1.57439	1.55521e-35	2.66084e-10	0.0212181
	chr1	153641200	153645399	PP1	2.06791	1.26213	2.95211	0	0	0		chr10	31488800	31490399	PP1	2.45537	0.838516	0.801906	6.46123e-13	1	1
	chr1	153702200	153706199	PP1	1.59362	1.18713	1.54188	0	0	2.57784e-150		chr10	33603400	33603599	PP1	6.15075	1	1	1.01676e-31	1	1
	chr1	153725000	153729599	PP1	2.60505	0.901774	1.99519	0	0	0		chr10	34131200	34132399	PP1	2.87144	1.36386	0.727107	2.25662e-17	0.421333	1
	chr1	153814600	153826399	PP1	1.79236	1.457	2.8171	0	0	0		chr10	34165600	34167399	PP1	1.60133	1.69266	1.12314	1.08489e-11	0.225642	0.896894
	chr1	154145400	154159199	PP1	1.52885	1.29807	2.03497	0	0	0		chr10	34171200	34174799	PP1	2.87763	0.877164	1.17548	2.47623e-65	1	0.965186
	chr1	154160400	154164399	PP1	2.37072	1.17935	2.48357	0	0	0		chr10	34196200	34198799	PP1	2.00939	1.61389	1.44556	1.68126e-23	0.996177	0.831138
	chr1	154176200	154209199	PP1	2.11772	1.47662	2.39053	0	0	0		chr10	34305400	34308999	PP1	2.01778	1.45625	0.877164	4.38383e-32	0.998577	1
	chr1	154277400	154279799	PP1	1.95873	1.45114	1.78327	2.62245e-208	0	3.6952e-121		chr10	34415400	34419199	PP1	2.80816	1.19344	1.52511	3.98135e-67	3.56267e-07	0.99992
	chr1	154291400	154293199	PP1	1.59515	1.42589	2.34742	1.20508e-171	0	6.9338e-146		chr10	36168000	36168199	PP1	7.39196	1	1	3.49138e-29	1	1
	chr1	154302400	154304799	PP1	1.85265	1.15536	3.01225	5.35729e-270	1.63929e-288	8.63298e-258		chr10	37234200	37240199	PP1	1.8137	1.16775	1.27392	1.41973e-29	0.999204	3.03611e-23
	chr1	154592600	154594799	PP1	1.69086	0.961776	1.97636	2.43718e-103	2.4652e-102	1.25282e-75		chr10	37279000	37279399	PP1	3.25063	1	1	6.05186e-25	1	1
	chr1	154603600	154610399	PP1	1.76722	1.01766	2.41088	0	0	0		chr10	39455400	39456599	PP1	4.68525	1.59501	0.989729	5.27544e-117	1	1
	chr1	154629800	154631999	PP1	1.86067	1.03583	2.28743	4.05828e-248	9.65516e-245	4.19603e-197		chr10	40096600	40099199	PP1	2.02501	1.05923	0.743354	0.00124801	1	1
	chr1	154702200	154707399	PP1	1.99797	1.02087	2.09799	0	0	0		chr10	40135400	40136599	PP1	2.39362	1.05337	1.0556	1.02495e-25	0.289476	0.999998
	chr1	154769600	154777599	PP1	2.22635	1.44416	2.08279	0	0	0		chr10	40140400	40141599	PP1	4.61163	0.949866	1.05214	1.49466e-29	1	1
	chr1	154777800	154786399	PP1	2.06978	1.33075	2.49584	0	0	0		chr10	40229400	40233199	PP1	2.33657	1.87396	0.985434	1.59187e-46	1	1
	chr1	154788600	154792199	PP1	2.23662	1.11509	2.30224	0	0	4.34959e-140		chr10	40524600	40526999	PP1	3.30011	1.41682	0.888848	1.38433e-63	1	1
	chr1	154835200	154837199	PP1	2.98681	1.27032	2.08557	0	1.93344e-201	1.44755e-106		chr10	40812000	40813399	PP1	2.40333	0.727131	0.727131	7.34113e-11	1	1
	chr1	154968400	154976599	PP1	2.13237	1.29121	1.92773	0	0	0		chr10	41450400	41452599	PP1	2.86858	0.834802	1.02056	4.25964e-27	1	0.997662
	chr1	154979800	155015399	PP1	1.54422	1.48174	2.05273	0	0	0		chr10	41881400	41883799	PP1	2.05155	1.48053	1.21629	1.64958e-58	3.21317e-12	0.999968
	chr1	155108600	155112399	PP1	1.53469	0.990989	2.16431	0	0	8.28001e-191		chr10	43033600	43036199	PP1	1.53861	0.727196	0.937045	6.18272e-07	1	1
	chr1	155436200	155440399	PP1	1.73833	1.22234	2.29372	0	0	0		chr10	43237200	43238199	PP1	3.17518	1	1	1.90989e-60	1	1
	chr1	155478800	155481399	PP1	1.55171	1.09565	2.11278	2.97652e-192	1.43883e-237	3.40832e-112		chr10	43841400	43843799	PP1	2.18377	1.44202	1	2.272e-40	0.65373	0.999999
	chr1	155499200	155500599	PP1	1.78519	0.800678	3.07204	2.63475e-86	1.04124e-22	1.0976e-98		chr10	44588000	44590999	PP1	4.14642	0.956509	1.19571	3.32983e-106	0.999691	0.997624
	chr1	155517600	155519799	PP1	2.18635	1.48223	1.79964	5.03921e-292	0	2.93765e-137		chr10	44686000	44687199	PP1	4.51266	1.58158	0.948664	3.83692e-55	0.993294	1
	chr1	155758600	155763399	PP1	1.7268	1.26229	1.95502	0	0	7.14986e-167		chr10	44701000	44703199	PP1	2.21145	2.01872	1	1.35424e-28	0.999999	1
	chr1	156178000	156192799	PP1	1.94524	1.3071	1.87603	0	0	0		chr10	50425400	50427399	PP1	1.50585	1.10117	0.973022	2.15882e-106	1.28175e-08	0.999308
	chr1	156754600	156761799	PP1	1.55239	0.978888	1.69366	0	0	0		chr10	50873000	50874799	PP1	2.74269	0.774096	0.789157	1.05084e-14	1	1
	chr1	157086800	157089199	PP1	2.5148	0.851038	2.93331	0	6.8731e-238	0		chr10	51485600	51488999	PP1	1.74246	1	0.957735	6.13204e-43	0.655268	1
	chr1	157089800	157096399	PP1	1.64812	1.00672	1.62084	0	0	3.26108e-214		chr10	52416800	52420799	PP1	2.05325	1.15604	1.30179	2.94682e-32	1	2.63346e-08
	chr1	157115800	157117399	PP1	2.76673	1.43511	2.02405	7.32888e-244	1.6886e-260	2.95298e-94		chr10	53927600	53928599	PP1	3.84679	1.50035	1.46584	4.25512e-21	0.440874	0.00521186
	chr1	158959400	158964199	PP1	1.76696	0.842497	1.86902	0	0	2.3191e-190		chr10	56792400	56793599	PP1	3.36096	0.947331	1.31601	1.04046e-76	1	0.999683
	chr1	159677200	159682799	PP1	2.11547	1.25204	1.77737	0	0	6.3995e-269		chr10	57726800	57728799	PP1	3.47142	1.95831	1.42872	8.01693e-26	1	0.0710051
	chr1	159695600	159699199	PP1	1.58291	1.01429	1.59229	0	3.7098340842116e-310	1.29446e-203		chr10	58322400	58323999	PP1	4.19875	0.873239	1.34272	9.50282e-103	1	0.930886
	chr1	159721000	159723999	PP1	2.0858	1.36094	1.83559	0	0	2.49684e-126		chr10	58369400	58371799	PP1	2.41074	0.923051	1.42852	1.22994e-35	1	1.71572e-18
	chr1	159771400	159775399	PP1	1.72273	1.08863	2.87808	0	0	2.966e-293		chr10	58406200	58408599	PP1	2.92305	0.97435	1.43605	2.73066e-21	1	0.869118
	chr1	159828400	159829999	PP1	2.46028	1.03201	3.47091	9.38118e-263	5.96647e-110	1.54492e-216		chr10	59309600	59311999	PP1	2.16048	0.783227	1.08793	1.5042e-19	1	1
	chr1	159830800	159840599	PP1	1.75813	1.46388	3.10444	0	0	0		chr10	59322800	59324599	PP1	2.93725	1.40761	1.07411	7.64057e-59	6.05324e-07	1
	chr1	159848200	159849199	PP1	2.12202	1.27058	1.76176	4.30413e-96	3.67559e-167	6.86614e-89		chr10	59381800	59384199	PP1	1.58158	0.992556	0.860422	8.81345e-09	1	1
	chr1	159849400	159852399	PP1	1.7898	1.15388	2.81133	2.17397e-298	0	4.53384e-192		chr10	59577800	59579599	PP1	3.65068	2.83195	1.41579	2.25238e-37	0.929024	0.0138299
	chr1	159864000	159883399	PP1	1.92806	1.33182	2.05022	0	0	0		chr10	59899600	59900399	PP1	1.64873	0.811168	1.34822	5.90102e-12	1	1.24145e-06
	chr1	160167800	160171999	PP1	2.83377	0.829749	1.74057	0	1.86188e-252	2.22999e-181		chr10	59950400	59952799	PP1	2.41412	1.43917	1.07612	1.18713e-15	1.30709e-25	1
	chr1	160186800	160192599	PP1	1.70626	1.44139	2.09704	0	0	3.7676e-307		chr10	60367400	60368199	PP1	4.69286	0.95119	1.39762	1.28003e-116	1	1.41901e-19
	chr1	160887000	160891999	PP1	1.56835	1.39883	2.41649	0	0	0		chr10	60816400	60817199	PP1	2.71721	1.44719	0.872232	1.2482e-38	0.999994	0.672996
	chr1	161156400	161161599	PP1	1.88292	1.47063	2.16546	0	0	0		chr10	61113800	61115599	PP1	3.69369	1.38481	1	2.80675e-69	0.225642	0.500013
	chr1	161194000	161195199	PP1	2.10004	0.541714	2.31416	1.85009e-192	2.15372e-51	6.12382e-173		chr10	61475600	61476399	PP1	4.25114	1.40946	0.727025	3.04355e-85	0.999967	1
	chr1	161313000	161316599	PP1	1.72539	1.11872	1.69189	0	1.17305e-294	1.84316e-108		chr10	62299600	62301399	PP1	2.53502	1	1.53502	5.29445e-07	1	0.0488564
	chr1	161322400	161326999	PP1	1.92835	1.49818	1.83715	0	0	8.0360303589439e-310		chr10	62430400	62431599	PP1	3.72256	1.15351	1.34032	3.10906e-27	1	1
	chr1	161373200	161384399	PP1	2.20691	1.49915	1.8597	0	0	0		chr10	62500600	62502199	PP1	2.26529	0.957118	1.17153	1.53684e-58	1	5.16961e-07
	chr1	161450400	161457399	PP1	1.52971	1.38739	2.25939	0	0	0		chr10	62556200	62557199	PP1	2.01558	1.19065	1.12191	4.05975e-86	0.0142004	0.792457
	chr1	161603800	161609399	PP1	2.31796	1.44366	2.56363	0	0	0		chr10	62600800	62602599	PP1	3.39328	1.55198	1.08832	2.22883e-17	0.999995	0.999994
	chr1	161613400	161623599	PP1	2.23315	1.30922	2.12949	0	0	0		chr10	62948200	62948799	PP1	7.86094	0.935937	1.03594	5.28048e-65	1	3.36187e-05
	chr1	162229800	162232999	PP1	1.92287	0.938434	1.5809	0	1.77803e-255	1.07565e-134		chr10	63176200	63178599	PP1	3.52685	1.45104	1.28922	1.91178e-91	1.25872e-10	0.000253123
	chr1	162242400	162244199	PP1	2.51487	1.36474	2.1128	1.1636e-300	6.20439e-195	2.77584e-77		chr10	63386200	63387399	PP1	2.6296	1.0486	1.54566	2.68477e-57	1	0.254017
	chr1	162282000	162284799	PP1	1.74258	0.671684	1.8274	5.5818e-242	6.3958e-168	7.28264e-222		chr10	63748200	63748399	PP1	3.66429	0.710714	0.710714	2.2484e-26	1	1
	chr1	162325800	162326599	PP1	1.7013	0.405245	6.5124	9.58324e-73	0.481033	1.92459e-243		chr10	63789000	63791199	PP1	1.8948	0.9096	0.8796	3.0649e-19	1	1
	chr1	162328400	162330599	PP1	2.16871	1.0786	1.68018	1.2984e-243	4.49038e-262	2.1868e-35		chr10	64467800	64468599	PP1	4.80367	0.917336	0.917336	4.22122e-84	1	1
	chr1	162374800	162377199	PP1	1.61418	1.44971	1.95414	2.91591e-274	3.10928e-180	1.2078e-133		chr10	64579000	64580399	PP1	2.949	0.951582	0.903163	7.03278e-13	1	1
	chr1	162396600	162401599	PP1	1.80099	1.29257	1.5051	0	0	7.87969e-206		chr10	65630200	65631199	PP1	4.19118	0.816176	0.816176	5.91555e-23	1	1
	chr1	162497000	162498599	PP1	2.37295	1.4583	1.79738	3.55442e-210	1.50729e-205	4.85765e-88		chr10	65722800	65722999	PP1	5.97487	1	1	2.64848e-42	1	1
	chr1	162565800	162569999	PP1	3.16814	1.15714	3.07744	0	0	0		chr10	65879000	65879199	PP1	8.33981	0.966019	0.966019	2.04062e-32	0.996184	0.996184
	chr1	162748000	162749999	PP1	1.70193	1.05131	2.32444	3.40105e-171	1.0575e-183	1.0679e-135		chr10	67055000	67055399	PP1	13.0301	1	1	6.59716e-86	1	1
	chr1	164105600	164106999	PP1	2.44465	1.46936	2.20088	1.24098e-229	6.97403e-241	5.9359e-111		chr10	67180600	67183599	PP1	2.51107	1	1.38309	2.62375e-10	1	1
	chr1	164185800	164189199	PP1	1.86982	0.817419	1.64036	7.05735e-277	1.39815e-302	8.38749e-199		chr10	67595200	67596799	PP1	2.70646	2.47949	1.269	8.91441e-63	1	1
	chr1	164483000	164484399	PP1	2.90994	1.14346	1.83443	8.29808e-257	2.40957e-193	1.02884e-116		chr10	67694800	67696599	PP1	2.01391	2.26571	1.11463	3.46464e-37	0.823848	1
	chr1	164899000	164901199	PP1	2.95271	1.3872	2.75046	0	0	1.22039e-203		chr10	67711800	67714199	PP1	1.56019	1.62521	1.07503	1.54592e-12	0.718815	1
	chr1	165107200	165115599	PP1	1.86502	1.0965	1.61413	0	0	0		chr10	69319200	69321199	PP1	2.20705	1.32579	1.13049	1.9208e-07	4.65109e-46	0.999914
	chr1	165143200	165146199	PP1	1.99058	0.862092	1.88763	0	2.06094e-129	6.6179e-145		chr10	70197000	70198599	PP1	3.00932	1.04112	0.917763	3.90304e-92	4.41124e-05	1
	chr1	166154200	166172599	PP1	2.14138	1.46904	2.58764	0	0	0		chr10	70199400	70201199	PP1	2.79393	2.55244	1.13799	1.4237e-32	0.84591	0.243145
	chr1	166527200	166529399	PP1	2.33253	1.19431	2.49175	3.98006e-223	2.77898e-158	3.32956e-194		chr10	75503600	75505799	PP1	4.627	1.05219	1.26096	5.90193e-167	1	0.0239855
	chr1	166890400	166897199	PP1	2.1132	1.40069	2.20472	0	0	0		chr10	77264000	77267199	PP1	1.81785	1.23083	1.06295	6.40475e-45	0.99832	1
	chr1	166925200	166926599	PP1	1.84376	0.752195	2.7194	6.75428e-244	3.4298e-63	3.88568e-146		chr10	77551000	77551599	PP1	2.69127	0.778586	0.934511	4.05322e-09	1	0.999681
	chr1	166937000	166939399	PP1	1.5272	1.42547	1.55424	3.62183e-220	3.42714e-225	1.87814e-53		chr10	79538600	79539599	PP1	2.04167	1.73856	0.877451	1.32296e-47	0.284967	1
	chr1	166984000	166985599	PP1	2.23529	0.990514	3.00125	1.19376e-222	1.68516e-165	3.05895e-218		chr10	79878000	79879599	PP1	1.55746	0.914237	1.36878	2.89958e-08	1	7.86733e-43
	chr1	167216800	167219999	PP1	2.35746	1.17454	2.8538	0	0	1.90985e-297		chr10	80070800	80072399	PP1	4.52902	0.868074	0.802111	1.88046e-85	1	1
	chr1	167240000	167245599	PP1	2.39494	1.00036	2.31781	0	0	0		chr10	80074200	80076599	PP1	1.974	1.68507	1.11332	2.23363e-11	0.69456	0.996757
	chr1	167427000	167431999	PP1	1.86862	1.09254	2.57259	0	0	0		chr10	80086200	80087999	PP1	2.06354	1.3278	1.24403	4.56628e-15	0.995557	0.87429
	chr1	167433000	167437799	PP1	2.04001	0.982306	2.23131	0	0	0		chr10	80101000	80103999	PP1	2.22951	1.33426	1.08336	1.29488e-23	8.49208e-12	3.12968e-13
	chr1	167464200	167467199	PP1	1.55216	0.855784	1.73796	0	3.54838e-212	1.04298e-78		chr10	80141000	80142199	PP1	3.92894	0.815621	0.815621	7.1471e-12	1	1
	chr1	167623000	167624199	PP1	3.07686	0.76784	2.35249	1.53754e-242	1.22558e-145	1.72997e-94		chr10	80158600	80159599	PP1	2	0.836245	0.727074	0.000879173	1	1
	chr1	167638000	167645799	PP1	1.70018	1.48017	2.14405	0	0	0		chr10	80248800	80250999	PP1	3.7533	1.0826	1.19273	2.02625e-88	1	0.614872
	chr1	169924400	169927799	PP1	2.68543	1.27038	1.70541	0	0	2.80733e-125		chr10	80319400	80322799	PP1	2.34022	1.407	1.27822	7.15709e-65	0.919182	2.38384e-06
	chr1	169975800	169979199	PP1	1.93319	1.47886	2.54621	0	0	0		chr10	80750600	80752999	PP1	2.64924	1.75703	1.40555	1.62409e-12	0.873188	0.0172846
	chr1	170064000	170066199	PP1	2.45157	1.39898	1.54632	9.322000594867e-311	0	3.63153e-115		chr10	80900400	80900999	PP1	2.46438	1.8117	1.14377	1.53036e-57	0.889151	0.934017
	chr1	170222600	170223599	PP1	3.49773	0.849544	4.08108	8.6505e-186	8.5718e-105	3.25306e-257		chr10	81059400	81060799	PP1	3.99154	1.08455	0.830891	3.66644e-96	1.25117e-05	1
	chr1	170633400	170636599	PP1	1.66293	0.996521	1.52648	0	7.18599e-242	2.86831e-31		chr10	81129200	81131999	PP1	3.06307	1	0.949135	2.26246e-99	0.500008	1
	chr1	170643400	170649999	PP1	1.84309	1.36916	1.70956	0	0	1.69367e-281		chr10	81133000	81135999	PP1	2.21311	1.17026	1.19154	7.56623e-25	0.492151	0.000968232
	chr1	170668800	170672799	PP1	2.11795	0.88348	1.68981	0	1.16719e-216	6.76553e-167		chr10	81892600	81895599	PP1	1.61382	0.909063	0.909063	1.85376e-43	1	1
	chr1	171197200	171199399	PP1	3.17786	1.25007	1.94168	0	4.70319e-256	4.0223e-100		chr10	81978000	81979199	PP1	1.78428	1.38325	1.33358	8.26339e-35	1.47915e-06	6.83735e-14
	chr1	171250400	171261199	PP1	1.87229	1.00313	1.6897	0	0	0		chr10	82240600	82241399	PP1	3.40275	1	1	2.12161e-20	0.500043	0.500043
	chr1	171296600	171300799	PP1	2.02843	1.47652	1.57597	0	0	2.02407e-271		chr10	82628800	82630599	PP1	3.4086	1.22036	1.29644	1.63058e-59	0.0795535	0.00143639
	chr1	171304800	171309199	PP1	2.04849	1.26707	1.71413	0	0	5.50484e-275		chr10	82767600	82767799	PP1	6.23618	1	1	4.55399e-45	1	1
	chr1	171529600	171532199	PP1	3.10383	1.28527	1.72558	0	4.66403e-296	3.96647e-140		chr10	83320800	83323799	PP1	1.9634	1.26209	1.10179	2.97933e-10	0.996118	0.000987063
	chr1	171742200	171747999	PP1	2.58304	1.25854	2.39262	0	0	0		chr10	83342800	83344999	PP1	3.31943	1.10662	1.10662	1.66908e-146	1.16205e-13	0.000404824
	chr1	171784600	171786599	PP1	2.54893	0.97547	1.66818	2.74682e-224	1.12267e-191	1.54421e-90		chr10	83543600	83544999	PP1	3.25691	1.22864	1.13645	9.02212e-44	0.111189	0.999763
	chr1	171787600	171792599	PP1	1.74896	1.42014	2.59962	0	0	0		chr10	84408800	84409399	PP1	4.98908	1.46481	0.726942	8.34217e-54	1	1
	chr1	172009800	172029999	PP1	2.01829	1.30024	2.41197	0	0	0		chr10	85365800	85365999	PP1	3.96482	1	1	2.52258e-43	1	1
	chr1	172243000	172247999	PP1	1.71119	1.44901	1.5334	0	0	1.52085e-165		chr10	86881200	86882399	PP1	2.54765	1.90534	0.761753	1.96665e-30	1	1
	chr1	172282800	172288199	PP1	2.48669	1.23326	1.71708	0	0	4.40935e-283		chr10	87696000	87696999	PP1	7.59269	1.2611	1.45692	4.21316e-103	0.240939	1.3847e-08
	chr1	172288800	172301399	PP1	1.67207	1.05523	2.6111	0	0	0		chr10	88356800	88357599	PP1	4.24414	1.87793	0.780273	1.92044e-26	0.658649	1
	chr1	172337400	172344999	PP1	2.91772	1.23549	2.27978	0	0	0		chr10	88372400	88373199	PP1	5.34457	1.55321	0.879874	2.81892e-53	0.273311	0.999985
	chr1	172358400	172364199	PP1	2.27227	0.681289	1.84008	0	0	0		chr10	88383000	88385399	PP1	3.25412	0.921025	1.18428	1.33512e-66	1	0.991324
	chr1	172436400	172445599	PP1	1.94029	1.05072	2.53958	0	0	0		chr10	88389000	88392599	PP1	2.12095	1.48149	1.29317	2.21727e-21	1.13028e-28	1
	chr1	172481200	172489799	PP1	1.64813	1.35143	1.93005	0	0	0		chr10	89764600	89765599	PP1	2.73466	0.766049	1.35449	2.83977e-13	1	0.999978
	chr1	172531600	172543999	PP1	1.62494	1.27266	1.79143	0	0	0		chr10	91168200	91168999	PP1	8.69834	1.3943	0.948931	7.67984e-101	1.14985e-35	1
	chr1	172554800	172563999	PP1	1.9391	1.44206	2.75576	0	0	0		chr10	92041600	92042199	PP1	3.0178	0.888724	1.19139	0.000103704	1	0.446521
	chr1	172573800	172576199	PP1	2.04316	1.01173	2.87997	9.3207e-240	5.93683e-186	2.07234e-246		chr10	93165600	93168399	PP1	3.42014	1.36302	1.21781	3.97083e-76	5.04813e-07	1.96668e-05
	chr1	172593400	172602799	PP1	2.50043	1.24227	1.91683	0	0	0		chr10	93268400	93269199	PP1	3.05835	0.914188	1.34325	2.93909e-46	1	0.273311
	chr1	172662400	172666999	PP1	2.55962	1.32258	2.71873	0	0	0		chr10	94909000	94909999	PP1	2.70669	1.98344	1.36232	1.35181e-31	0.990456	0.00025963
	chr1	173324600	173338999	PP1	1.7366	1.47796	1.90362	0	0	0		chr10	94959600	94961599	PP1	2.12536	0.963838	0.963838	3.35097e-77	1	1
	chr1	177377600	177383399	PP1	1.80592	1.39381	1.76371	0	0	0		chr10	94984200	94984399	PP1	8.38191	1	1	3.46436e-41	1	1
	chr1	177465400	177470599	PP1	1.85574	0.919184	1.56135	0	0	2.00039e-170		chr10	95279200	95279599	PP1	5.07868	0.678112	0.811159	6.92513e-15	1	1
	chr1	177936800	177940199	PP1	2.31122	1.24808	1.51686	0	0	3.95295e-121		chr10	95296800	95299199	PP1	2.68658	1.10873	1.3717	4.52011e-15	1	0.999993
	chr1	177945000	177950199	PP1	1.66903	0.91097	3.0006	0	0	0		chr10	95501200	95501999	PP1	3.90799	0.705408	1.00807	7.06293e-57	1	0.917518
	chr1	177996600	177999399	PP1	2.29593	1.42161	1.53775	0	0	4.2914e-94		chr10	95817200	95818399	PP1	3.7471	0.904408	1.18283	1.17282e-43	1	0.136176
	chr1	178103800	178105599	PP1	2.2318	0.795707	2.36121	1.32993e-223	7.30548e-116	2.66624e-134		chr10	96172600	96173399	PP1	4.37922	1	1	9.38115e-48	1	1
	chr1	178107600	178110399	PP1	2.4007	1.14109	2.84272	0	1.30157e-288	2.13339e-280		chr10	96337600	96338799	PP1	2.17756	1.08845	2.32607	2.01399e-31	3.35012e-05	0.0671587
	chr1	178265200	178285399	PP1	2.16498	1.22724	1.76263	0	0	0		chr10	96377400	96378999	PP1	5.02961	1.12336	0.958882	1.283e-118	4.38033e-05	0.665053
	chr1	178509600	178515599	PP1	1.73894	0.770854	2.05087	0	0	0		chr10	96434800	96435999	PP1	4.18387	1.39153	2.2181	1.134e-77	0.980238	0.149593
	chr1	178581600	178587199	PP1	1.9356	1.16463	1.61776	0	0	2.39887e-240		chr10	96502200	96503599	PP1	3.49267	1.76099	1.21139	6.51763e-65	0.990009	0.999999
	chr1	178634400	178636999	PP1	1.92701	1.30339	1.78374	6.8421e-256	3.37877e-287	1.42976e-69		chr10	96541000	96541799	PP1	4.1305	1.61249	1.28102	3.44591e-13	1	0.999997
	chr1	178702800	178706199	PP1	1.8111	1.04106	2.56203	0	0	3.29301e-229		chr10	98683800	98684799	PP1	3.26225	0.731183	0.596774	6.49378e-24	1	1
	chr1	178789200	178793199	PP1	1.77444	1.45847	1.5384	0	0	1.05615e-286		chr10	98883800	98884999	PP1	3.08278	0.666111	0.666111	7.50797e-06	1	1
	chr1	178855000	178859799	PP1	2.23597	1.23883	1.87489	0	0	1.75274e-201		chr10	99171600	99173199	PP1	2.80851	2.02584	0.924012	4.29908e-54	0.02655	1
	chr1	178881000	178890599	PP1	1.90948	1.33645	2.11497	0	0	0		chr10	99191000	99191199	PP1	8.05474	0.726277	0.726277	8.33704e-53	1	1
	chr1	179660000	179663999	PP1	1.52885	1.29706	2.31132	0	0	8.47209e-206		chr10	99268600	99270799	PP1	3.47179	1.2401	1.06002	1.89492e-62	0.999603	1
	chr1	179694600	179697199	PP1	1.96075	0.763024	3.52487	0	4.61442e-200	6.0593e-283		chr10	99423000	99423199	PP1	13.804	1	1	9.10679e-60	1	1
	chr1	179738000	179740399	PP1	1.63332	1.31666	1.91638	1.57485e-214	5.31861e-171	2.23086e-128		chr10	103789600	103790599	PP1	1.50175	1.33217	0.873252	0.00792206	0.864669	1
	chr1	179939200	179940999	PP1	1.82401	0.980912	2.5559	1.45184e-212	6.82489e-257	1.31089e-113		chr10	110919000	110920199	PP1	2.10807	1.20013	1	5.80937e-34	2.00669e-14	0.999998
	chr1	180203800	180205799	PP1	1.58715	1.37868	2.52508	7.86897e-132	6.3619e-296	9.09927e-139		chr10	111102000	111104199	PP1	4.93142	0.985664	1.34599	5.12056e-145	1	1.8925e-05
	chr1	180213400	180217199	PP1	1.62678	1.25922	1.98671	0	0	4.87226e-173		chr10	111539400	111540999	PP1	2.85033	0.996711	1.34485	2.16297e-48	0.999907	0.495818
	chr1	180523400	180526799	PP1	1.64927	1.38074	1.61745	0	0	1.46427e-99		chr10	112305000	112306199	PP1	1.80634	0.878015	0.826327	3.89277e-50	1	1
	chr1	180714200	180715799	PP1	1.86202	1.46548	1.95185	4.13475e-162	1.10021e-237	4.17206e-107		chr10	112832400	112833799	PP1	2.98805	1.50676	0.727131	8.72662e-44	1	1
	chr1	180780200	180781599	PP1	1.72082	0.628903	2.53374	6.13148e-143	1.09555e-132	3.79682e-142		chr10	113666400	113666999	PP1	4.50238	0.57102	0.57102	1.28929e-20	1	1
	chr1	180981000	181009399	PP1	1.97627	1.37437	1.98886	0	0	0		chr10	115906400	115906599	PP1	5.48241	1	1	5.20396e-23	1	1
	chr1	181031800	181050399	PP1	1.7445	1.19891	2.24159	0	0	0		chr10	117062400	117064599	PP1	2.13926	0.879952	1.12005	9.69156e-60	1	0.227047
	chr1	181311600	181314799	PP1	1.7085	0.839562	2.11348	0	1.05251e-289	2.14054e-193		chr10	117081400	117082199	PP1	2.02517	0.914188	0.914188	1.00624e-35	1	1
	chr1	181502800	181509199	PP1	2.71342	1.10328	1.89334	0	0	0		chr10	117143800	117149799	PP1	1.74076	1.17308	1.01224	1.2861e-13	1	1
	chr1	181668800	181684999	PP1	2.26235	1.43255	2.23249	0	0	0		chr10	117298200	117304399	PP1	1.93675	1.97738	1.11391	1.37066e-51	0.814773	1
	chr1	181691600	181695799	PP1	2.45827	1.03991	1.90342	0	0	3.05352e-233		chr10	117792200	117793199	PP1	2.82768	1.45692	1	6.99311e-66	0.316515	3.3583e-06
	chr1	181712800	181716999	PP1	1.70605	0.928874	1.9817	0	2.18262e-131	3.9059e-271		chr10	117828200	117830799	PP1	1.83352	0.959682	1.06253	3.59866e-09	1	1
	chr1	181750600	181753399	PP1	2.13123	0.779556	1.56322	0	8.99749e-297	5.7271e-66		chr10	117905200	117906599	PP1	1.71935	0.952997	1.13147	3.82798e-76	1	9.83511e-14
	chr1	181896400	181904599	PP1	1.92819	1.30348	1.8637	0	0	0		chr10	118095400	118098999	PP1	3.31865	1.53041	1.17478	7.08725e-69	0.988302	0.0142852
	chr1	182053000	182071599	PP1	1.69763	1.33032	1.99894	0	0	0		chr10	120125400	120125999	PP1	4.61487	1.06864	0.714013	9.37266e-20	2.55345e-05	1
	chr1	182135400	182149999	PP1	1.54854	1.01462	1.65825	0	0	0		chr10	120882600	120883199	PP1	2.41923	3.1028	1.34579	4.52828e-28	0.999982	0.754899
	chr1	182187200	182193599	PP1	1.97073	1.449	1.67903	0	0	0		chr10	121459800	121462399	PP1	2.28698	1.36897	1.31978	2.61171e-23	1	1
	chr1	182250800	182254999	PP1	1.60749	1.36454	1.59396	0	0	1.82607e-174		chr10	121464800	121466799	PP1	2.13876	1.65246	0.874728	1.39854e-52	0.999999	1
	chr1	182349000	182350399	PP1	4.06219	0.919023	3.00038	1.38961e-295	5.51872e-167	1.81953e-59		chr10	121628600	121631799	PP1	2.20705	1.52126	1.35674	2.73733e-35	0.116364	0.130305
	chr1	182357600	182368999	PP1	2.14021	1.32268	2.17904	0	0	0		chr10	122614600	122615799	PP1	2.03846	0.91514	1.28144	7.62787e-06	1	1
	chr1	182392000	182395599	PP1	1.69243	0.91051	1.80574	0	4.0616e-237	2.76698e-189		chr10	122894600	122895399	PP1	5.25629	0.914188	1.08581	8.86068e-122	1	0.273311
	chr1	182548600	182553399	PP1	1.6906	1.16585	1.80908	0	0	1.22833e-256		chr10	123083000	123083399	PP1	6.50376	1	1	1.86588e-65	1	1
	chr1	182565600	182568599	PP1	3.92096	1.19238	2.45308	0	0	3.78602e-290		chr10	123084400	123086399	PP1	4.64525	1.20996	1.20996	1.32328e-116	0.232208	0.34608
	chr1	182617000	182635799	PP1	1.85811	1.24887	2.02633	0	0	0		chr10	123195600	123197999	PP1	3.33549	1.84791	1.2756	3.46501e-53	0.278289	0.00350555
	chr1	182887200	182891199	PP1	1.65664	1.22291	1.68649	0	0	2.74257e-151		chr10	123756400	123756599	PP1	4.47445	0.726277	0.726277	1.47468e-07	1	1
	chr1	182896000	182901999	PP1	1.50068	0.742605	2.38175	0	0	0		chr10	126557400	126558199	PP1	5.42571	0.841939	0.841939	3.74716e-50	1	1
	chr1	182940400	182943799	PP1	1.89205	0.758943	1.51331	0	2.85751e-287	1.4612e-152		chr10	127061800	127064599	PP1	1.72424	1.32383	0.913644	0.000871309	5.60877e-16	1
	chr1	183057600	183069399	PP1	2.04891	1.3979	2.34372	0	0	0		chr10	127311000	127313799	PP1	3.09877	1.86272	1.18755	2.34779e-49	0.999076	0.999994
	chr1	183226800	183235399	PP1	1.77649	0.724394	1.60838	0	0	0		chr10	127318000	127320199	PP1	2.82401	1.37517	1	1.11574e-127	6.28753e-36	1
	chr1	183381400	183386599	PP1	2.08423	1.28912	1.51533	0	0	1.59011e-279		chr10	127392400	127393399	PP1	3.44413	0.972998	0.930168	7.59863e-132	0.99673	1
	chr1	183525200	183531799	PP1	2.10783	0.894907	2.51437	0	0	0		chr10	127480200	127482799	PP1	5.92353	2.08369	1.4726	1.56859e-163	0.548715	4.51968e-06
	chr1	183532600	183537999	PP1	1.62522	1.40247	2.53481	0	0	0		chr10	127583600	127585599	PP1	2.80617	0.963838	1.10849	1.74003e-55	1	1.59795e-08
	chr1	183618200	183620199	PP1	2.12867	0.807503	1.57544	7.97948e-269	2.17974e-94	1.37601e-54		chr10	127590200	127592799	PP1	2.16005	2.12239	1.30161	3.05043e-70	0.0142064	1.50034e-22
	chr1	183623200	183627799	PP1	1.83426	1.14397	1.55635	0	0	8.15696e-198		chr10	127616600	127618399	PP1	2.64953	0.889273	0.889273	7.2788e-33	1	1
	chr1	183751000	183751999	PP1	1.62979	1.07357	2.00813	9.99666e-76	8.3846e-89	1.42998e-55		chr10	127634400	127635999	PP1	3.22012	1.11374	1	1.20999e-11	0.995486	1
	chr1	184089200	184094799	PP1	2.66661	1.28287	1.79935	0	0	0		chr10	127674600	127676799	PP1	3.65774	1.05623	1.16943	4.83999e-72	1	1
	chr1	184096200	184100599	PP1	2.34303	1.18704	1.949	0	0	9.06944e-212		chr10	128330400	128330599	PP1	5.53769	1	1	2.24778e-42	1	1
	chr1	184129600	184131999	PP1	2.38891	1.02725	1.77799	1.65288e-205	1.0166e-294	1.23302e-132		chr10	128372800	128374799	PP1	2.30492	0.952588	1.32623	3.14378e-120	0.918417	1.51118e-10
	chr1	184177000	184183399	PP1	1.77959	1.03216	2.08776	0	0	0		chr10	128409400	128413199	PP1	1.93977	1.44515	1.04946	3.69639e-19	3.95178e-41	1
	chr1	184184400	184186399	PP1	1.60356	1.47728	2.0496	3.16274e-191	0	1.34146e-126		chr10	128626200	128626799	PP1	2.87717	0.69409	1.73696	2.35628e-43	1	0.656267
	chr1	184252600	184273199	PP1	2.11854	1.44669	1.77556	0	0	0		chr10	128762400	128764399	PP1	1.9378	0.869508	0.869508	7.68287e-49	1	1
	chr1	184286200	184287599	PP1	4.03788	0.894877	3.02514	8.07067e-248	1.37991e-152	2.54012e-96		chr11	3245400	3249399	PP1	1.9047	1.27141	0.819059	5.37675e-12	1	1
	chr1	184335600	184346199	PP1	1.57208	1.10267	1.89283	0	0	0		chr11	3407800	3409399	PP1	2.74772	0.848024	0.848024	1.2781e-43	1	1
	chr1	184393600	184399599	PP1	1.91049	1.12094	1.70275	0	0	3.92873e-224		chr11	3491600	3491799	PP1	15.3116	1	1	1.00726e-46	1	1
	chr1	184473200	184476599	PP1	1.61689	0.736921	2.60061	0	2.98545e-05	0		chr11	3646000	3646199	PP1	7.02513	1	1	2.18183e-45	1	1
	chr1	184487400	184488199	PP1	1.60039	1.21579	2.1421	7.43567e-90	2.72061e-83	7.78264e-97		chr11	3647400	3650199	PP1	3.77467	0.954874	1.06649	2.87527e-82	1	1
	chr1	184546200	184550599	PP1	3.00399	1.49592	2.17698	0	0	0		chr11	4095800	4097399	PP1	2.09463	1.56497	0.929379	9.15482e-39	0.958326	1
	chr1	184563800	184567199	PP1	3.54799	1.28631	2.27873	0	0	2.36474e-221		chr11	4586800	4587199	PP1	7.16291	1	1	1.87261e-53	1	1
	chr1	184593600	184597999	PP1	1.90542	1.06249	1.80843	0	0	1.29966e-136		chr11	4703400	4705199	PP1	1.85893	2.27324	1.3941	0.000467278	0.160049	4.84479e-08
	chr1	184765000	184778799	PP1	1.65371	1.00108	1.63781	0	0	0		chr11	4870200	4870399	PP1	5.41709	1	1	3.68804e-35	1	1
	chr1	184783800	184790999	PP1	2.33557	1.16739	1.58786	0	0	2.94046e-299		chr11	5539800	5540199	PP1	3.33584	1	1	5.06869e-67	1	1
	chr1	184988400	184990799	PP1	1.69537	1.49165	2.02846	0	0	5.41983e-135		chr11	5756600	5757799	PP1	1.70406	1.22741	0.727107	0.00103823	1	1
	chr1	185125000	185125999	PP1	2.69269	1.06833	2.10276	7.48309e-180	4.54545e-97	1.40288e-99		chr11	6141600	6142199	PP1	1.56484	0.823077	0.740659	4.40818e-16	1	1
	chr1	185162800	185169999	PP1	1.88294	1.34932	2.45721	0	0	0		chr11	6391000	6393999	PP1	2.9398	1.4621	0.749208	3.15687e-135	0.999999	1
	chr1	185175000	185181799	PP1	1.5302	1.13431	1.64402	0	0	0		chr11	6442800	6444999	PP1	2.44394	2.07286	0.937335	8.7494e-25	0.013846	1
	chr1	185434600	185446199	PP1	1.80661	1.46643	1.99321	0	0	0		chr11	6474000	6477399	PP1	2.27979	1.02207	1.28685	1.20127e-163	1.54981e-18	7.77398e-96
	chr1	186557600	186560199	PP1	1.84946	1.43932	1.79146	1.73217e-263	0	1.75016e-224		chr11	6519400	6521399	PP1	2.48847	1.06525	1.25315	5.50646e-50	0.00022898	0.168512
	chr1	189024400	189027599	PP1	1.93716	1.44035	1.70027	0	0	1.16088e-124		chr11	8566000	8567399	PP1	2.64882	1.97238	0.915445	2.9674e-47	0.997553	0.891961
	chr1	189833600	189836599	PP1	1.50014	0.576098	1.51899	4.18646e-186	4.60718e-75	1.13813e-115		chr11	8581800	8582999	PP1	3.03375	1.05416	0.94113	4.49356e-65	0.449133	1
	chr1	189986000	189993999	PP1	1.71879	1.45003	2.097	0	0	0		chr11	8628800	8629999	PP1	4.25843	1.52669	1.27669	2.42276e-94	0.015122	8.11518e-15
	chr1	190758200	190762999	PP1	1.75984	1.09234	1.52537	0	0	2.56975e-129		chr11	8634000	8634799	PP1	5.41176	1.18773	1.37547	9.95249e-105	3.67994e-38	3.67994e-38
	chr1	190921200	190925399	PP1	2.3764	1.17579	1.84267	0	0	0		chr11	8659600	8661399	PP1	1.98888	1.16674	1.20009	1.12798e-58	1	0.718025
	chr1	190952800	190978999	PP1	1.87736	1.32608	2.09929	0	0	0		chr11	8920800	8921799	PP1	1.61453	1.13966	1.2095	2.97888e-81	2.34503e-09	2.62021e-38
	chr1	191096600	191102799	PP1	1.50517	1.2717	3.0019	0	0	0		chr11	11461200	11462799	PP1	2.70278	1.10981	1	2.25882e-13	1	1
	chr1	191160600	191165599	PP1	2.2711	0.968032	1.80797	0	0	1.18069e-271		chr11	11762600	11763999	PP1	2.74847	0.658973	0.800283	5.99345e-29	1	1
	chr1	191468800	191471599	PP1	1.7381	1.02058	1.66226	0	7.29089e-256	6.01079e-74		chr11	11883400	11884399	PP1	4.23934	0.869452	0.869452	2.54855e-20	1	1
	chr1	191864200	191869999	PP1	1.70326	0.787243	1.72013	0	0	0		chr11	11907200	11908399	PP1	3.11193	0.888807	0.888807	1.83129e-23	1	1
	chr1	191870200	191874799	PP1	1.51871	0.961396	1.987	3.10543e-290	2.762e-128	1.36035e-286		chr11	14333800	14334799	PP1	3.48348	1	1	6.04258e-58	1	1
	chr1	191880800	191885999	PP1	1.62443	1.21233	2.10171	0	0	0		chr11	16451400	16454199	PP1	1.69085	1.04318	0.805699	1.45892e-08	1	1
	chr1	192175200	192183799	PP1	2.00905	1.325	2.50443	0	0	0		chr11	16950400	16951999	PP1	2.70532	0.795362	1.13643	2.16445e-14	1	1
	chr1	192590400	192608399	PP1	1.81048	1.34102	2.77826	0	0	0		chr11	16977800	16978999	PP1	5.15677	1.11283	1.11283	6.85815e-88	1	1
	chr1	192997600	192999599	PP1	3.14607	1.15386	1.78936	6.83136e-280	2.04767e-205	7.41972e-128		chr11	17254000	17254799	PP1	5.00896	0.894737	0.894737	8.35094e-40	1	1
	chr1	193009000	193014599	PP1	1.70374	1.27463	2.14704	0	0	0		chr11	17405600	17408399	PP1	2.02495	0.979909	0.931303	1.04198e-61	0.997976	1
	chr1	193373400	193384599	PP1	1.5062	1.41177	1.50369	0	0	0		chr11	17689800	17689999	PP1	6.55839	0.726277	0.726277	4.50456e-17	1	1
	chr1	193394600	193398199	PP1	1.5614	0.945267	2.75169	0	0	0		chr11	20177800	20178599	PP1	5.75426	0.972019	0.972019	7.61826e-90	0.999999	0.999999
	chr1	193408400	193409799	PP1	2.13217	1.10975	2.2663	2.2699e-199	1.48782e-134	2.27003e-103		chr11	20404400	20404599	PP1	28.0302	1	1	2.36341e-74	1	1
	chr1	193437200	193440799	PP1	2.04478	1.15197	1.99333	0	0	1.23792e-213		chr11	20466600	20467199	PP1	3.44807	0.888724	0.888724	8.34403e-60	1	1
	chr1	193451400	193456599	PP1	2.06221	1.32677	1.56554	0	0	6.68325e-232		chr11	20474600	20477999	PP1	2.93043	1.47783	1.22936	3.27169e-131	1.22914e-21	8.24962e-37
	chr1	193565400	193570799	PP1	1.68536	1.04331	1.73097	0	0	0		chr11	20915200	20916199	PP1	2.96078	1	0.938725	1.48359e-63	8.48177e-05	0.000131974
	chr1	193571800	193576199	PP1	1.63194	1.44516	2.09673	0	0	0		chr11	20999200	21000399	PP1	2.57833	0.934528	0.934528	2.07189e-27	1	1
	chr1	194692400	194708999	PP1	1.94435	1.28164	2.21847	0	0	0		chr11	21360000	21360199	PP1	10.804	1	1	4.44646e-59	1	1
	chr1	194710000	194715399	PP1	2.29042	1.35562	2.26013	0	0	0		chr11	21423800	21426999	PP1	2.78033	2.81982	1.85183	1.69891e-16	0.998882	0.451731
	chr1	194722800	194727199	PP1	2.70973	1.31109	2.74392	0	0	0		chr11	22342600	22342799	PP1	7.1608	1	1	5.21114e-34	1	1
	chr1	194864800	194865999	PP1	1.89942	0.69334	3.18112	2.32258e-96	9.32614e-58	1.83436e-134		chr11	22666400	22667799	PP1	2.39961	1.67786	0.951582	5.9574e-17	0.0295511	1
	chr10	3550800	3561399	PP1	1.67441	1.46892	1.88683	0	0	0		chr11	22694600	22695799	PP1	2.42948	1.47649	1.23825	2.35747e-15	7.72313e-26	0.815628
	chr10	4342000	4344399	PP1	1.59814	1.34545	1.71281	6.88376e-115	2.92948e-113	5.5349e-159		chr11	22817200	22818599	PP1	2.96714	1.11871	1.29253	8.83928e-15	1	0.943268
	chr10	5322600	5324999	PP1	1.86854	1.27879	1.84175	1.04449e-303	0	6.43287e-183		chr11	22871400	22873799	PP1	3.15264	0.861589	1.40812	7.51283e-55	1	0.00146543
	chr10	5481000	5484599	PP1	1.64073	0.921705	1.78055	0	0	0		chr11	22971200	22974199	PP1	2.04824	1.27667	1.34052	1.58286e-10	1	0.899379
	chr10	5843400	5846399	PP1	2.47054	1.37616	2.18686	0	0	1.00924e-249		chr11	23695200	23697599	PP1	2.85426	1.92713	1.32433	0.000248358	0.713811	0.860989
	chr10	7235200	7240599	PP1	2.00619	1.46176	1.98931	0	0	0		chr11	23820800	23821799	PP1	4.27628	1.37538	1.45045	3.64374e-118	5.46355e-19	1.23399e-78
	chr10	7578800	7580599	PP1	1.99583	1.36497	1.91779	1.1252e-235	5.81151e-228	5.72403e-72		chr11	23893400	23895599	PP1	2.86849	1.26997	1.27995	2.37975e-47	0.0422785	5.45013e-37
	chr10	8712600	8715199	PP1	2.21951	1.179	1.68883	0	0	2.8337e-175		chr11	25218200	25218799	PP1	5.65191	0.602616	0.602616	1.50599e-53	1	1
	chr10	9002200	9005999	PP1	2.66583	1.02362	1.6253	0	0	9.7522e-142		chr11	26603800	26605199	PP1	3.96466	1.15593	0.727131	3.49705e-63	1	1
	chr10	11338800	11341399	PP1	2.18583	1.14165	1.58817	0	0	2.56254e-133		chr11	26638000	26641999	PP1	3.34562	1.20557	1.19195	1.09318e-78	1	1
	chr10	14297000	14303799	PP1	2.2319	1.39289	2.29297	0	0	0		chr11	29612400	29613599	PP1	3.78986	0.799867	0.799867	1.27048e-18	1	1
	chr10	14339600	14341599	PP1	3.56369	1.16144	3.53369	0	2.38897e-244	1.4402e-209		chr11	29647200	29649599	PP1	2.91379	2.07352	1.31718	1.53213e-68	0.997172	1
	chr10	18345600	18351599	PP1	1.92532	1.38281	2.46183	0	0	0		chr11	29703200	29707999	PP1	2.57361	1.72013	1.30672	5.70104e-45	0.306265	0.0014268
	chr10	18545400	18546399	PP1	1.66667	1.47658	2.32341	3.17531e-143	1.47976e-132	2.27542e-105		chr11	29874200	29875999	PP1	3.18149	1.06063	0.878739	2.5077e-88	1	1
	chr10	18742600	18746399	PP1	1.7151	1.44847	1.58206	0	0	9.13211e-252		chr11	30648200	30649599	PP1	4.29763	1.42277	1.04228	2.76296e-74	1	0.98313
	chr10	18802000	18803799	PP1	2.44525	1.34831	3.01455	1.40368e-278	1.08351e-277	6.59285e-121		chr11	32224600	32227399	PP1	2.64384	1.33671	0.852071	1.86502e-18	0.942221	1
	chr10	18812400	18815199	PP1	1.51951	1.29402	1.63924	5.474e-155	0	8.99463e-133		chr11	32532000	32532999	PP1	3.765	2.02	0.8325	2.1753e-58	0.999652	1
	chr10	20929800	20931599	PP1	2.43241	1.39722	1.5255	1.75479e-224	1.39191e-181	6.78478e-93		chr11	32541400	32543999	PP1	2.23351	1.35167	0.859018	1.06218e-05	0.987273	1
	chr10	21390000	21393999	PP1	2.42556	1.10307	1.7495	0	0	3.54425e-218		chr11	34053000	34055199	PP1	1.84034	0.939976	1.12005	3.97529e-39	1	1
	chr10	21414600	21420199	PP1	2.04803	1.19299	2.11398	0	0	4.88105e-243		chr11	34777000	34780799	PP1	2.0633	1.62856	1.29817	1.11339e-55	0.765822	2.20869e-06
	chr10	21439400	21441599	PP1	2.4413	1.46801	1.93998	0	0	5.13383e-164		chr11	34952200	34952399	PP1	7.84141	0.876652	0.876652	4.19271e-26	0.999929	0.999929
	chr10	21497000	21501399	PP1	1.87248	1.38342	1.98146	0	0	2.09924e-208		chr11	40732400	40734799	PP1	3.3263	2.67494	1.04653	7.62052e-41	0.0554648	0.999982
	chr10	21549200	21551999	PP1	2.13829	0.779595	2.25599	1.51123e-255	3.83279e-189	3.4839e-237		chr11	43352800	43353799	PP1	2.294	0.941339	1.17322	1.44622e-21	1	0.000137435
	chr10	21691400	21692199	PP1	2.33166	0.889111	3.03484	1.00019e-118	7.52365e-73	4.84913e-54		chr11	44461800	44463399	PP1	3.15899	1.16447	1.04112	1.65737e-69	0.999999	0.999999
	chr10	21759800	21763599	PP1	2.36028	1.17343	1.52042	0	0	9.13254e-60		chr11	44503800	44504599	PP1	3.8109	0.805792	2.2121	8.88448e-34	1	0.531739
	chr10	22046000	22048199	PP1	1.886	1.22651	2.09494	2.57281e-274	1.83278e-211	2.67275e-154		chr11	48787600	48789199	PP1	2.88925	0.876645	1.12336	2.88595e-31	1	0.993927
	chr10	22178800	22181199	PP1	1.76059	1.1867	2.24781	2.09465e-291	2.05555e-274	1.05855e-305		chr11	48816800	48819799	PP1	5.66598	1.44458	1.37789	0	0.950189	5.17391e-27
	chr10	22205200	22217599	PP1	1.71009	1.41434	2.1281	0	0	0		chr11	48832000	48834599	PP1	1.69359	0.86749	1.21796	2.43424e-18	1	1
	chr10	22395400	22407799	PP1	1.75994	1.22797	2.31121	0	0	0		chr11	48990800	48992999	PP1	1.50849	1.36806	0.88675	7.02647e-26	0.0137664	1
	chr10	22416000	22426199	PP1	1.73728	1.21539	1.8583	0	0	0		chr11	49100000	49101599	PP1	2.85526	0.876645	0.876645	5.98988e-23	1	1
	chr10	22491400	22504399	PP1	1.79459	1.09228	1.88692	0	0	0		chr11	49133400	49133799	PP1	13.218	1	1	2.49453e-105	1	1
	chr10	22783400	22787399	PP1	1.9175	1.32004	2.11472	0	0	9.00113e-275		chr11	50025600	50027599	PP1	3.91204	1.11886	1.05943	2.10077e-99	1	0.984072
	chr10	24937000	24938599	PP1	2.24719	1.2781	2.35647	1.07375e-202	9.02529e-203	1.79135e-111		chr11	50130600	50132199	PP1	5.43548	1.44803	0.955197	5.70441e-106	2.89958e-08	1
	chr10	25182000	25191799	PP1	2.07004	1.33978	1.69043	0	0	0		chr11	50275800	50276799	PP1	2.53601	0.817512	0.817512	1.77745e-30	1	1
	chr10	39168600	39169999	PP1	2.25466	1.12127	2.10489	1.17569e-162	9.0402e-172	5.90513e-95		chr11	50323000	50327399	PP1	3.25818	1.60875	1.49585	1.47178e-77	1	0.675436
	chr10	39581000	39585999	PP1	1.61575	1.27101	1.58755	0	0	6.49908e-184		chr11	50345400	50345799	PP1	4.18565	0.841772	1.31646	3.5282e-48	1	2.25033e-12
	chr10	39995200	39996999	PP1	2.69094	1.18349	1.57733	4.38181e-200	1.13908e-180	3.05454e-73		chr11	51755200	51757399	PP1	2.70713	1.26158	1.44931	4.69764e-95	6.06358e-07	1.45484e-55
	chr10	40182000	40195799	PP1	2.10327	1.36131	1.69686	0	0	0		chr11	51925000	51927199	PP1	2.23181	1.29683	1.09468	8.99643e-54	1	0.808057
	chr10	40606600	40617799	PP1	2.25012	1.35257	1.98433	0	0	0		chr11	52002800	52007599	PP1	1.9309	1.38968	1.15206	1.77928e-06	0.0388682	0.490063
	chr10	40722200	40726399	PP1	2.05929	1.14339	1.71866	0	2.32793e-272	1.56435e-164		chr11	52076200	52076799	PP1	5.53387	0.903559	0.773823	1.43417e-85	0.993571	1
	chr10	40811400	40812999	PP1	2.25774	0.682757	1.75808	3.34738e-243	5.23815e-109	1.02576e-60		chr11	53313600	53315999	PP1	2.10037	1.87529	1.07503	6.80304e-08	1	1
	chr10	41164200	41166999	PP1	1.56565	1.49031	1.57459	3.34195e-276	0	4.09589e-132		chr11	53341000	53341199	PP1	6.58291	1	1	1.9948e-45	1	1
	chr10	41337400	41340399	PP1	2.64037	1.24028	2.35664	0	0	4.08793e-259		chr11	53793600	53795399	PP1	3.56118	1.34499	1.25115	4.30426e-91	0.264826	4.8086e-12
	chr10	41416600	41430799	PP1	2.06813	1.34677	1.95682	0	0	0		chr11	54155600	54156799	PP1	2.66156	0.86058	0.983598	8.81463e-07	1	1
	chr10	41525400	41528799	PP1	1.85855	0.865421	1.84964	6.04842e-300	2.0708e-133	7.60309e-143		chr11	54491000	54492599	PP1	2.97204	2.15132	1.16447	2.21662e-61	0.0543046	0.999798
	chr10	42013400	42017999	PP1	1.57874	1.48541	2.48177	0	0	8.64762e-250		chr11	54625200	54628599	PP1	5.17356	1.26358	1.02028	2.46854e-201	0.92456	0.99905
	chr10	42159000	42160799	PP1	1.62288	0.551482	1.85043	1.84233e-213	2.91673e-65	1.3642e-95		chr11	54867000	54869599	PP1	2.80971	0.79383	0.954184	1.28997e-10	1	1
	chr10	42650800	42659999	PP1	1.878	1.47192	2.5486	0	0	0		chr11	55097000	55099399	PP1	3.94058	1.03032	1.21221	3.2713e-145	0.422919	5.67867e-36
	chr10	42736400	42741199	PP1	1.91774	0.947174	1.741	0	0	1.50706e-206		chr11	55120800	55121799	PP1	2.84758	1.05774	1.08391	8.245e-80	0.241796	0.999997
	chr10	42891000	42903399	PP1	1.94119	1.25691	2.63451	0	0	0		chr11	55431600	55433799	PP1	1.90859	0.834802	1.05507	1.62163e-21	1	1
	chr10	42939800	42941399	PP1	2.48477	0.62637	1.67248	1.1245e-297	5.37537e-46	1.95134e-61		chr11	57643600	57645999	PP1	4.006	1.20007	1.37513	6.56512e-82	1	1.13697e-11
	chr10	42942600	42958199	PP1	1.63336	1.4057	1.70674	0	0	0		chr11	57685000	57687399	PP1	2.40053	1.20008	0.914253	9.00387e-54	0.363905	1
	chr10	42964600	42970599	PP1	2.14708	1.3353	1.55219	0	0	2.99557e-288		chr11	58079800	58079999	PP1	3.06383	0.846809	0.846809	1.00599e-09	1	1
	chr10	42986600	42996999	PP1	2.27477	1.34344	2.39338	0	0	0		chr11	58328600	58331599	PP1	3.02262	1.36071	1.27173	7.46776e-73	1.17435e-25	2.73251e-07
	chr10	43110000	43118399	PP1	1.72828	1.29168	2.01272	0	0	0		chr11	58980000	58980999	PP1	3.09218	1.64711	1.48883	1.28293e-45	0.491262	6.8595e-06
	chr10	43121000	43123399	PP1	2.10463	1.44131	2.93117	2.81997e-307	0	7.01364e-229		chr11	59161800	59164399	PP1	3.41869	1.26922	0.978565	1.33757e-116	0.823941	0.169583
	chr10	43138200	43140199	PP1	2.20867	1.43695	1.57988	1.20932e-222	3.74157e-227	7.07039e-66		chr11	60351400	60354199	PP1	3.1978	1.87151	1.23246	1.24744e-78	0.976728	0.999987
	chr10	43140600	43144399	PP1	2.69629	1.43251	2.57413	0	0	0		chr11	61115400	61117199	PP1	1.62846	1	1.07411	1.64329e-38	0.999826	1
	chr10	43695000	43697599	PP1	2.77652	1.1034	1.92306	0	0	1.51782e-162		chr11	61420600	61421399	PP1	1.51487	1	0.914188	1.46887e-66	0.500043	1
	chr10	43720200	43724799	PP1	2.18842	1.22594	2.36068	0	0	1.37095e-286		chr11	62220200	62221799	PP1	2.50064	0.872286	0.767986	6.50426e-23	1	1
	chr10	44004200	44008199	PP1	2.73707	1.24091	1.59512	0	0	8.62805e-172		chr11	62279800	62281999	PP1	3.54066	1.15624	1.38314	7.79959e-98	2.70374e-27	2.17108e-14
	chr10	44013400	44021399	PP1	1.90832	1.21064	1.76749	0	0	5.88469e-278		chr11	62749200	62749799	PP1	2.46817	2.54004	0.61499	5.62421e-47	1	1
	chr10	44099600	44102799	PP1	3.05502	1.26401	3.15292	0	0	0		chr11	62879000	62880399	PP1	3.31117	0.903163	1.44868	1.08615e-80	1	8.24689e-30
	chr10	44112400	44115399	PP1	2.25439	1.28671	1.77536	0	3.68295e-307	2.49061e-191		chr11	64013000	64013199	PP1	4.4332	0.805668	0.805668	2.71409e-12	1	1
	chr10	44132200	44135799	PP1	2.47663	1.20258	2.65256	0	0	4.47854e-307		chr11	67494200	67495999	PP1	2.12547	1.21884	0.781159	2.36636e-15	1	1
	chr10	44137600	44141999	PP1	1.61169	1.47259	1.62772	0	0	1.64684e-255		chr11	67526600	67528199	PP1	2.67517	1.5464	1.01338	1.10734e-35	1	1
	chr10	44484600	44486999	PP1	2.08382	1.1057	3.80367	4.0167e-244	8.22821e-204	0		chr11	68084200	68086199	PP1	2.98043	0.869508	0.869508	2.66308e-12	1	1
	chr10	44526800	44528999	PP1	3.13453	1.45566	2.96999	0	0	6.49077e-234		chr11	68473400	68475999	PP1	2.29355	1.38806	1.1811	4.91264e-122	0.00133988	1.38167e-31
	chr10	44838400	44844599	PP1	2.69867	1.39016	2.19969	0	0	1.97055e-281		chr11	68705600	68707199	PP1	2.35432	2.1347	1.19327	1.38433e-24	1	1
	chr10	44868000	44875799	PP1	2.00803	1.4301	2.13935	0	0	0		chr11	69011800	69014199	PP1	1.53857	0.887167	1.19575	0.000102191	1	1.87994e-21
	chr10	44935200	44943199	PP1	2.12198	1.38346	2.60371	0	0	0		chr11	69033600	69035999	PP1	1.76155	0.968677	0.998042	8.8932e-69	1	1
	chr10	45286400	45293199	PP1	3.9248	1.35324	2.79445	0	0	0		chr11	69043000	69044599	PP1	2.36355	1.11416	1.15091	1.02919e-13	1	0.45899
	chr10	51663800	51665999	PP1	2.75278	0.730742	2.45402	0	1.36517e-202	2.23925e-149		chr11	69055200	69056399	PP1	2.49608	1.17661	0.94113	5.58631e-74	0.346323	1
	chr10	52401000	52406199	PP1	1.56372	1.26856	1.98357	0	0	9.09637e-253		chr11	69116000	69118999	PP1	2.23989	0.933105	1.21313	1.21729e-77	1	5.4736e-07
	chr10	52407200	52415999	PP1	1.74482	1.40453	2.33351	0	0	0		chr11	69123600	69125199	PP1	2.0573	1.27285	0.74261	3.37575e-21	1	1
	chr10	56378600	56380199	PP1	1.68277	1.4246	3.66333	3.8172e-290	2.14489e-251	1.94775e-251		chr11	69369200	69370999	PP1	3.23448	1	1.30734	1.08164e-65	0.999999	0.206883
	chr10	57002800	57004399	PP1	2.78236	0.81067	2.22783	9.49726e-252	2.18174e-62	6.05126e-132		chr11	69518800	69519799	PP1	2.35153	1.54585	0.727074	5.41676e-18	1	1
	chr10	57618400	57619599	PP1	1.54586	1.42917	2.50231	1.29027e-105	5.27799e-205	8.76778e-130		chr11	69538400	69539399	PP1	2.88361	0.930168	1.48883	2.30778e-46	1	5.63598e-10
	chr10	57842000	57845199	PP1	2.26802	1.26704	1.95779	0	0	1.14553e-273		chr11	69995200	69996999	PP1	2.59338	2.96393	1.03706	3.82431e-48	0.0511036	1
	chr10	58650000	58653199	PP1	2.11672	1.46056	3.27042	0	0	0		chr11	70475200	70476199	PP1	2.64194	0.915601	1.10742	1.26133e-70	1	1
	chr10	59099600	59106599	PP1	1.58587	1.33665	2.00457	0	0	0		chr11	70539000	70541599	PP1	1.50416	0.975992	1.34571	3.5608e-33	0.999716	9.40331e-12
	chr10	59399000	59400399	PP1	2.0541	0.774246	1.78724	2.18603e-147	6.93682e-108	1.7389e-93		chr11	70785000	70787799	PP1	1.98366	1.29586	1.14793	9.39237e-18	1.48656e-06	0.334145
	chr10	59403000	59414599	PP1	2.40874	1.12531	1.69178	0	0	0		chr11	71629000	71629199	PP1	7.17085	1	1	1.94914e-39	1	1
	chr10	60142200	60147799	PP1	2.02625	1.07149	1.74896	0	0	8.52008e-215		chr11	72114000	72114199	PP1	3.37891	0.777344	0.777344	1.19102e-06	1	1
	chr10	60163400	60169199	PP1	2.21007	0.941674	1.84087	0	0	2.68203e-291		chr11	72461400	72461799	PP1	8.60338	1.11392	1.13713	1.2067e-94	0.00326436	0.228291
	chr10	60211800	60235799	PP1	1.89279	1.31445	1.96228	0	0	0		chr11	72718400	72719799	PP1	3.02931	0.788613	0.788613	2.28798e-21	1	1
	chr10	60318800	60322599	PP1	1.77158	1.08378	2.19987	0	0	0		chr11	72759400	72760999	PP1	2.00958	0.851438	0.851438	4.20686e-20	1	1
	chr10	60402400	60417599	PP1	1.54758	1.15085	2.0167	0	0	0		chr11	73135800	73137799	PP1	5.01304	1.47212	1.03372	1.80681e-108	0.19952	0.999845
	chr10	60532200	60548199	PP1	1.69154	1.30909	1.84371	0	0	0		chr11	73176200	73179399	PP1	1.6884	1	0.964698	0.000662871	0.999987	1
	chr10	60552800	60563999	PP1	1.88174	1.26515	1.7142	0	0	0		chr11	73198200	73199799	PP1	2.8429	1.13661	1.19399	5.96034e-43	0.742655	0.634804
	chr10	60575000	60620799	PP1	1.56477	1.25245	2.21031	0	0	0		chr11	74924200	74927799	PP1	2.85041	2.15026	1.25006	0.00140007	1	1
	chr10	60621600	60642399	PP1	1.69019	1.29055	1.80965	0	0	0		chr11	75428600	75429599	PP1	6.79983	1.19582	1.4369	3.51701e-81	4.15386e-18	0.341409
	chr10	60642800	60664399	PP1	1.54421	1.34114	2.00585	0	0	0		chr11	75454200	75456599	PP1	2.34905	1.36799	1.36799	4.42092e-16	6.70994e-08	1.18107e-09
	chr10	60761600	60816199	PP1	1.91916	1.43473	2.28195	0	0	0		chr11	75569400	75574199	PP1	2.24224	1.38363	1.32828	4.3212e-132	7.57663e-19	5.13737e-28
	chr10	61167800	61199799	PP1	1.76758	1.46557	2.13034	0	0	0		chr11	75901800	75902599	PP1	1.87891	0.780273	0.780273	1.18749e-34	1	1
	chr10	61203000	61290199	PP1	1.68347	1.30527	2.07088	0	0	0		chr11	76528600	76530999	PP1	3.03056	1.03909	1.41222	5.68372e-54	1	0.982974
	chr10	61292200	61304599	PP1	1.67807	1.23563	2.1709	0	0	0		chr11	76855200	76857799	PP1	2.88137	1.33576	1.4197	2.8144e-71	0.475248	1.55286e-06
	chr10	61359600	61363399	PP1	2.73542	1.45956	1.53507	0	0	3.0406e-132		chr11	76898800	76899999	PP1	2.48449	0.845557	1.42736	1.8729e-45	1	0.0930704
	chr10	61377600	61398999	PP1	2.11998	1.49784	1.75973	0	0	0		chr11	77441800	77443399	PP1	3.78706	2.71225	0.95732	6.86838e-98	1	1
	chr10	61463000	61466399	PP1	1.91592	0.814055	1.83895	0	1.01025e-209	8.01619e-161		chr11	77514000	77515799	PP1	2.68594	1.49528	1.04169	3.18598e-113	3.53397e-92	1.06045e-18
	chr10	61619200	61635799	PP1	2.18541	1.42709	2.07771	0	0	0		chr11	77603800	77604999	PP1	4.29435	1	0.94113	1.78582e-115	0.500028	1
	chr10	61637200	61646799	PP1	1.54106	1.22195	1.72819	0	0	0		chr11	78093400	78093599	PP1	4.75879	1	1	2.29505e-23	1	1
	chr10	61805200	61809599	PP1	1.8938	0.930758	1.89946	0	0	4.97583e-191		chr11	78176800	78179199	PP1	2.68193	1.37819	1.22118	2.928e-41	0.999846	1
	chr10	61818400	61828599	PP1	1.80216	1.17438	1.80939	0	0	0		chr11	78323200	78324799	PP1	2.88048	0.876645	0.891447	1.31468e-44	1	1
	chr10	61834200	61837799	PP1	2.07656	0.664835	1.61131	0	3.7384e-175	5.23353e-172		chr11	78400000	78401399	PP1	5.37022	1.69865	1.39729	5.87252e-91	1	0.980511
	chr10	61983800	62018799	PP1	1.61283	1.44342	1.73566	0	0	0		chr11	78534800	78536999	PP1	2.66751	2.41315	1.33884	2.7163e-08	0.275936	4.59804e-13
	chr10	62143600	62165399	PP1	2.37833	1.2706	2.1614	0	0	0		chr11	78550000	78551199	PP1	1.83395	1.27798	1.42402	6.89046e-21	7.2606e-05	1.00437e-62
	chr10	62198800	62223199	PP1	1.66299	1.03986	1.92939	0	0	0		chr11	79961800	79963799	PP1	4.33488	1.85046	1.12637	1.63508e-107	0.162606	0.000923972
	chr10	62246800	62259999	PP1	1.78549	1.41143	1.59077	0	0	0		chr11	80071800	80073599	PP1	1.79502	1.13339	1.30013	4.96821e-10	1	1.47647e-13
	chr10	62261000	62266399	PP1	1.58628	0.869276	2.22048	0	0	9.89528e-260		chr11	80075600	80082199	PP1	2.8938	1.07996	1.1119	3.99663e-201	1	1
	chr10	62389400	62413799	PP1	1.9377	1.44317	2.29252	0	0	0		chr11	80161600	80163199	PP1	2.68667	1.01333	0.888333	1.13458e-61	0.999991	1
	chr10	62679600	62688599	PP1	1.59961	1.43717	1.94366	0	0	0		chr11	80200000	80200399	PP1	8.13534	1	1	4.93282e-47	1	1
	chr10	62708200	62715999	PP1	1.76529	1.49354	1.61485	0	0	0		chr11	82005200	82008199	PP1	3.27202	2.15123	1.4839	0.00812497	0.998524	0.943281
	chr10	62837000	62840999	PP1	1.51135	1.23147	1.52695	0	0	6.4985e-187		chr11	82990200	82993199	PP1	1.93879	2.21609	1.27414	1.44692e-14	0.253017	2.92899e-09
	chr10	62862600	62873799	PP1	1.82035	1.39145	2.26583	0	0	0		chr11	83117200	83118599	PP1	2.86587	0.787453	1.08112	7.56354e-35	1	0.224884
	chr10	63131800	63140199	PP1	1.52581	1.01303	1.55562	0	0	4.5914e-307		chr11	83125800	83128399	PP1	1.83994	1.22438	1.22438	6.47676e-157	3.24451e-08	1.56891e-62
	chr10	64086600	64090399	PP1	3.72861	1.21364	1.56791	0	0	0		chr11	83137800	83140199	PP1	1.60717	1.02741	1.26458	1.63528e-73	0.988666	3.0462e-19
	chr10	66823400	66824599	PP1	2.77829	1.12944	4.63688	1.72239e-114	4.50057e-97	1.4226e-275		chr11	83149600	83151799	PP1	1.68967	0.932115	1.18389	1.69449e-64	1	1.54175e-22
	chr10	67501200	67504999	PP1	2.10733	1.15981	2.15521	0	0	1.62619e-243		chr11	83161200	83163399	PP1	1.64553	1.14156	1.14156	2.51864e-17	1	0.98694
	chr10	67567600	67571199	PP1	2.37558	1.00967	1.70581	0	0	1.01649e-181		chr11	83536400	83537799	PP1	2.54735	1	1.07159	2.22972e-16	1	1
	chr10	69204800	69209599	PP1	1.50379	0.954694	2.12012	0	0	0		chr11	83590600	83593599	PP1	2.79378	0.942455	1.16449	1.36995e-46	1	0.227031
	chr10	69368000	69371199	PP1	2.40009	1.44283	1.59246	0	0	3.04968e-66		chr11	83617400	83619399	PP1	2.01062	0.846876	1	1.28152e-12	1	0.992024
	chr10	69570400	69575999	PP1	1.72914	1.26421	3.15943	0	0	0		chr11	83942000	83942799	PP1	2.52996	1.83264	0.902893	1.86883e-53	0.136791	1
	chr10	70208800	70210599	PP1	1.90813	1.13272	2.77844	6.31435e-195	1.07635e-185	2.26426e-214		chr11	84914800	84916399	PP1	2.15849	1.20092	0.932515	3.27993e-36	0.00488326	1
	chr10	70293200	70304399	PP1	1.69236	1.42929	2.16366	0	0	0		chr11	85122800	85125799	PP1	2.50048	0.976183	1.02382	4.47499e-121	1	0.390533
	chr10	71392000	71402999	PP1	1.63757	1.39232	1.63129	0	0	0		chr11	85249000	85250999	PP1	1.95019	1.66284	0.853013	1.48276e-06	1	1
	chr10	72607800	72608199	PP1	1.82435	1.2285	3.38675	6.13661e-22	3.49119e-08	2.5395e-41		chr11	85713000	85714999	PP1	2.04541	0.966277	1.40468	1.02897e-32	0.999976	0.103022
	chr10	73096400	73100599	PP1	2.19241	1.37734	2.14495	0	0	1.09468e-225		chr11	85723200	85723399	PP1	4.44724	1	1	4.85936e-23	1	1
	chr10	74948200	74955599	PP1	1.8256	1.29865	1.51471	0	0	0		chr11	85810200	85813199	PP1	2.00519	1.29617	0.950447	2.56441e-12	3.82635e-07	1
	chr10	75025800	75031199	PP1	1.75674	1.17815	2.25388	0	0	0		chr11	86138000	86138199	PP1	3.78102	0.726277	0.726277	4.51282e-14	1	1
	chr10	75480000	75484599	PP1	1.55858	1.29448	1.65351	0	0	1.05558e-161		chr11	86543800	86546599	PP1	2.34791	1.17803	1.25432	4.64105e-79	4.57766e-06	7.15689e-10
	chr10	75782200	75789199	PP1	1.62529	0.977052	1.67537	0	0	3.25309e-291		chr11	86920000	86920599	PP1	4.8376	1.08343	0.833148	4.19126e-33	0.952029	1
	chr10	75865800	75867999	PP1	2.57253	1.45655	2.50619	0	2.81331e-298	4.49619e-106		chr11	86938400	86938599	PP1	2.8794	1	1	4.74304e-23	1	1
	chr10	75872800	75883399	PP1	1.59124	1.09104	1.82156	0	0	0		chr11	86992800	86996599	PP1	2.07461	1.35302	1.43775	2.30186e-23	0.206262	0.0999944
	chr10	75952400	75957199	PP1	1.76429	1.29686	2.11564	0	0	0		chr11	87037600	87039999	PP1	3.37025	1.02088	0.847782	2.98938e-34	0.999999	1
	chr10	76008400	76017599	PP1	1.59212	1.30772	1.66409	0	0	0		chr11	87107600	87109999	PP1	2.89908	1.92405	1.35648	4.74041e-40	1	3.01501e-21
	chr10	76049000	76052799	PP1	1.93404	1.16948	1.51323	0	0	1.81721e-92		chr11	87421800	87423199	PP1	2.69109	1.76099	1.25986	8.52186e-63	1	1.12175e-08
	chr10	76122600	76125399	PP1	1.68621	1.04644	1.8423	1.62607e-192	5.52552e-212	2.0363e-190		chr11	87426000	87427399	PP1	2.15764	0.750134	0.830563	2.39151e-22	1	1
	chr10	76148800	76151399	PP1	2.17982	1.48026	1.68799	1.97359e-281	9.54189e-292	2.94855e-70		chr11	88131400	88133399	PP1	2.49482	1.34319	1.22802	7.34811e-45	0.902245	0.92001
	chr10	76578200	76579999	PP1	2.69551	0.615307	1.95045	6.20624e-277	1.25799e-66	1.43007e-150		chr11	88234200	88236199	PP1	1.84308	0.898831	1.10117	1.09946e-59	1	0.433006
	chr10	76703600	76706799	PP1	1.76635	1.2819	1.76817	6.26827e-206	2.99566e-293	1.27559e-223		chr11	88953200	88956399	PP1	5.00773	1.97181	1.47738	3.94853e-95	0.0356797	0.0754605
	chr10	76736800	76740199	PP1	1.85742	0.921378	1.58068	0	9.79601e-228	1.15023e-95		chr11	89022600	89025999	PP1	2.68625	1.09437	1.14542	3.0494e-38	1	1
	chr10	77018000	77030399	PP1	1.58275	1.14659	1.75102	0	0	0		chr11	89091200	89094399	PP1	2.46894	1.02098	1.33576	1.59632e-44	1	0.0269461
	chr10	77097200	77100999	PP1	1.79282	1.17778	1.57364	0	0	1.69305e-179		chr11	90245000	90246199	PP1	2.0507	1.70047	1.3002	7.349e-06	1	0.0578717
	chr10	77171800	77173999	PP1	1.73219	1.05414	1.75345	3.26874e-161	1.77805e-152	1.34664e-94		chr11	93860000	93862799	PP1	1.70143	0.855132	0.917494	0.001015	1	1
	chr10	77184000	77197399	PP1	1.72021	1.22752	2.08783	0	0	0		chr11	93967200	93968999	PP1	3.66055	1.24227	1.41021	6.81115e-102	0.999985	1.08125e-08
	chr10	77221800	77238799	PP1	1.75543	1.02517	1.74259	0	0	0		chr11	93985400	93985799	PP1	3.27569	1	1	2.54148e-35	1	1
	chr10	77348800	77357599	PP1	1.68563	1.15153	1.68578	0	0	0		chr11	94317400	94323799	PP1	2.56688	1.22175	1.478	5.54434e-66	1	7.82193e-22
	chr10	77401000	77405999	PP1	1.84435	0.764759	1.84849	0	9.57473e-261	0		chr11	94947600	94948399	PP1	1.50195	0.926758	1.06836	4.95527e-06	1	0.998932
	chr10	77418600	77443599	PP1	1.82189	1.26786	1.76185	0	0	0		chr11	94949200	94951999	PP1	1.59539	0.920509	1.13858	1.87724e-65	0.999995	0.0289377
	chr10	77469200	77476599	PP1	1.83976	1.45887	1.59549	0	0	0		chr11	94989200	94991799	PP1	3.22368	1.19679	1.0492	1.7739e-111	0.0112343	0.513332
	chr10	77655200	77661999	PP1	1.83977	1.3575	1.8026	0	0	0		chr11	95254200	95255399	PP1	2.79983	1	1.25021	3.97886e-76	1	7.02533e-19
	chr10	77729000	77789799	PP1	1.95529	1.48454	1.93425	0	0	0		chr11	95293200	95293799	PP1	2.69169	1.20509	0.903485	1.7868e-60	0.995145	0.999971
	chr10	77790000	77805999	PP1	2.07089	1.41497	1.94976	0	0	0		chr11	95777600	95779399	PP1	3.7074	0.806368	1.41954	2.53244e-30	1	1.28122e-07
	chr10	77844400	77871199	PP1	1.81056	1.24365	1.69233	0	0	0		chr11	95869400	95870399	PP1	6.6006	1.22523	1.45045	3.99844e-152	2.23577e-37	5.46355e-19
	chr10	78277000	78278199	PP1	1.68687	0.517613	1.54881	3.59153e-106	3.25534e-37	1.71161e-36		chr11	96827800	96831199	PP1	2.75335	1.88204	1.31501	1.87353e-97	0.0319034	0.802599
	chr10	78305600	78322199	PP1	1.65847	1.42595	1.79512	0	0	0		chr11	96915800	96917799	PP1	2.1517	1.3839	0.9302	1.16172e-75	6.21777e-06	1
	chr10	78515600	78521399	PP1	1.76843	1.17511	1.80714	0	0	4.31799e-278		chr11	96942000	96942799	PP1	2.43432	0.846398	0.846398	1.19336e-15	1	1
	chr10	78538200	78543999	PP1	1.98485	1.40144	1.80877	0	0	0		chr11	97187000	97188999	PP1	3.23404	1.71551	1.48387	1.16441e-20	0.999623	3.42904e-14
	chr10	78631200	78634799	PP1	2.60674	1.25945	2.42582	0	0	0		chr11	97412200	97413599	PP1	4.86703	1.25441	1.10176	1.64967e-130	0.367978	2.02979e-08
	chr10	79749800	79755999	PP1	2.05901	1.43624	1.6442	0	0	2.46759e-274		chr11	97415000	97415599	PP1	3.06542	2.70227	1.08278	8.16466e-26	0.999982	0.348917
	chr10	79830000	79832399	PP1	2.09814	0.836144	1.82503	0	6.97394e-242	2.87535e-80		chr11	97837600	97838599	PP1	2.48205	0.935065	0.820474	1.72267e-17	1	1
	chr10	80870000	80875799	PP1	1.98128	1.4291	1.89791	0	0	2.86379e-305		chr11	98185800	98185999	PP1	1.95477	1.11558	1	1.19509e-12	4.03998e-07	1
	chr10	80979800	80999599	PP1	1.51178	1.25849	2.52894	0	0	0		chr11	98728800	98730199	PP1	3.06821	0.788613	0.788613	7.65196e-30	1	1
	chr10	81066000	81068199	PP1	2.18321	0.636098	1.65179	0	1.73318e-116	2.61994e-73		chr11	98807800	98809599	PP1	3.41307	0.833259	1.10004	3.81668e-24	1	1
	chr10	81087800	81102599	PP1	2.0273	1.41345	2.15135	0	0	0		chr11	98959000	98960599	PP1	4.4359	1.09381	1.46904	8.16883e-138	2.16627e-36	9.57522e-19
	chr10	81571800	81586999	PP1	2.16079	1.46266	2.27782	0	0	0		chr11	99023200	99025199	PP1	4.65587	1.35467	1.24554	7.93533e-99	1	0.886946
	chr10	81928600	81933599	PP1	1.57182	1.01075	1.50242	0	1.89393e-292	1.36504e-245		chr11	99064000	99065799	PP1	2.83305	0.935456	0.83864	2.40712e-21	1	1
	chr10	81976400	81979399	PP1	1.81843	1.08772	1.75067	6.66254e-274	1.46423e-199	1.21006e-146		chr11	99188200	99189599	PP1	4.95772	2.38466	1.52453	1.06009e-12	0.0263398	0.44325
	chr10	82352000	82353399	PP1	2.26298	1.10906	1.67082	9.67582e-197	2.57125e-161	5.44665e-49		chr11	100527200	100528399	PP1	3.76034	1.32896	1.42745	3.09432e-70	0.265721	0.464083
	chr10	82841200	82844199	PP1	1.99354	0.998857	1.97779	0	3.75115e-298	5.47786e-81		chr11	100588600	100588999	PP1	4.24242	0.573593	0.675325	8.01453e-27	1	1
	chr10	82902400	82907599	PP1	1.66069	1.25817	2.30169	0	0	0		chr11	100813800	100816399	PP1	2.00794	1.18326	1.13745	7.58065e-08	0.999899	0.999881
	chr10	82963800	83040199	PP1	1.78629	1.2414	1.96215	0	0	0		chr11	100851200	100852199	PP1	7.75175	1.22523	1	4.5444e-128	5.46355e-19	1
	chr10	83042600	83047999	PP1	1.88441	0.81941	1.57041	0	0	8.37718e-267		chr11	101059800	101063199	PP1	2.51844	0.83731	0.93637	8.13706e-09	1	1
	chr10	83060000	83100999	PP1	1.92555	1.32713	2.06346	0	0	0		chr11	101230600	101232399	PP1	1.65471	1.41333	1.48506	3.40703e-28	0.28033	4.8506e-19
	chr10	83102400	83152599	PP1	1.63861	1.17617	1.93681	0	0	0		chr11	101424600	101425599	PP1	5.46189	0.942263	1.05774	4.65121e-126	1	0.7087
	chr10	83169000	83183599	PP1	1.65924	1.20241	1.75644	0	0	0		chr11	102297000	102297999	PP1	1.7611	0.915433	1.44397	5.81053e-05	0.757242	3.11154e-12
	chr10	83347800	83350999	PP1	1.85546	0.801213	1.75277	0	0	0		chr11	102315000	102316799	PP1	2.25988	0.888834	0.962945	4.45173e-55	1	0.646847
	chr10	83475400	83481199	PP1	1.51776	0.867352	1.62858	0	0	1.51835e-228		chr11	103141200	103144599	PP1	1.9634	1.06735	1.17716	2.70524e-27	0.972152	1
	chr10	83492800	83509199	PP1	1.66659	1.14755	1.76468	0	0	0		chr11	103172400	103174199	PP1	4.17427	1.51635	1.09682	2.66511e-24	0.906805	1
	chr10	83531000	83542399	PP1	1.98812	1.15327	2.39196	0	0	0		chr11	103308000	103308999	PP1	3.41514	1.39164	1.45692	1.37795e-86	2.73728e-14	0.999689
	chr10	83653000	83671999	PP1	1.9076	1.15142	1.64378	0	0	0		chr11	104365800	104368799	PP1	2.92487	1.07958	1.47225	6.46482e-38	1	3.06074e-33
	chr10	83754400	83757199	PP1	1.56416	0.924154	1.65271	0	1.44456e-226	5.31807e-162		chr11	105179800	105183399	PP1	3.62635	1.43089	1.17947	8.29415e-265	3.35599e-33	8.53186e-17
	chr10	83765600	83768599	PP1	1.70911	0.715351	1.56424	0	6.32456e-126	1.29805e-225		chr11	105420400	105422199	PP1	1.87536	1.1163	1.2501	4.41703e-12	0.00044134	0.893429
	chr10	83794600	83808399	PP1	1.66543	1.4487	1.9607	0	0	0		chr11	105901600	105902399	PP1	10.1456	0.824386	1.54595	5.59578e-160	1	0.658445
	chr10	83833000	83841599	PP1	2.80893	1.46822	2.19176	0	0	0		chr11	106032000	106033999	PP1	2.1775	1.26743	0.821712	2.6911e-118	2.8534e-25	1
	chr10	83843200	83852199	PP1	1.70187	1.25891	1.72686	0	0	0		chr11	106122200	106124399	PP1	2.9237	0.872838	1.30519	1.77445e-99	1	3.85429e-05
	chr10	83926400	83943999	PP1	2.21027	1.29207	2.86024	0	0	0		chr11	106153000	106154199	PP1	3.78018	0.809403	1	1.22324e-33	1	0.999958
	chr10	83947000	83952199	PP1	1.52401	1.03682	2.15236	0	0	0		chr11	106271800	106274199	PP1	2.41082	1.14291	1	8.64353e-62	0.243281	0.999871
	chr10	83955000	83979599	PP1	2.09302	1.32585	1.5979	0	0	0		chr11	106436400	106436599	PP1	3.37591	0.726277	0.726277	2.06384e-10	1	1
	chr10	84008000	84012399	PP1	1.9856	1.38909	2.47732	0	0	0		chr11	106460000	106461999	PP1	3.2622	0.911537	1.36115	7.43097e-112	1	9.9121e-10
	chr10	84012800	84014999	PP1	3.20555	1.00412	3.51041	0	7.91792e-232	3.28704e-225		chr11	106500200	106502599	PP1	1.67463	1	1.11632	3.91774e-05	1	1
	chr10	84015800	84022199	PP1	2.00816	1.33791	2.2551	0	0	0		chr11	106618600	106618799	PP1	6.87361	0.739777	0.739777	3.14226e-25	1	1
	chr10	84023200	84040399	PP1	2.61659	1.35158	2.34212	0	0	0		chr11	106778400	106780799	PP1	3.90078	2.17111	1.39037	3.31426e-141	0.223631	3.33393e-40
	chr10	84043200	84049399	PP1	1.83927	1.45692	1.7406	0	0	0		chr11	106961400	106962799	PP1	1.81048	0.955856	0.823426	1.82507e-32	0.999957	1
	chr10	84062600	84065199	PP1	2.51174	1.42115	2.57368	0	0	6.1172e-268		chr11	109011600	109012199	PP1	2.08259	1.14916	0.870061	1.65075e-05	0.999999	0.999984
	chr10	84066800	84074999	PP1	1.63337	1.18885	1.73152	0	0	0		chr11	110130400	110131799	PP1	4.10899	1.69273	0.861453	5.87736e-31	0.478529	1
	chr10	84077200	84079599	PP1	1.97957	1.43749	2.43267	5.37939e-247	0	3.43156e-129		chr11	110165800	110166799	PP1	3.77906	2.27021	1.80062	1.89968e-42	1	0.120626
	chr10	84091000	84105999	PP1	1.53447	1.31078	1.79898	0	0	0		chr11	110426600	110427599	PP1	6.08809	0.706362	1.31811	3.77015e-91	1	0.874987
	chr10	84114000	84116599	PP1	2.04495	0.807756	1.72122	0	1.43717e-174	5.46808e-115		chr11	110696800	110698999	PP1	2.47374	1.5895	0.785638	2.29533e-38	1	1
	chr10	84216800	84223599	PP1	1.6197	1.30504	1.73491	0	0	0		chr11	111399000	111399199	PP1	3.26131	1	1	4.60405e-32	1	1
	chr10	84247000	84251999	PP1	2.9843	1.38556	2.13781	0	0	0		chr11	113776800	113777999	PP1	2.03161	1.06387	1.25742	2.62634e-35	1	0.919989
	chr10	84286800	84290399	PP1	2.52547	0.608001	2.05305	0	3.89535e-160	9.63482e-238		chr11	114034600	114035999	PP1	3.00052	0.727131	0.727131	7.74405e-10	1	1
	chr10	84366800	84370199	PP1	2.1802	0.709935	2.37439	0	8.44264e-254	3.54655e-293		chr11	114675400	114676399	PP1	1.52116	0.741648	0.908686	8.83092e-36	1	0.98936
	chr10	84441600	84443599	PP1	2.89395	0.906888	2.05937	0	9.19252e-182	7.29688e-106		chr11	114678800	114680799	PP1	1.57484	0.913428	1.17314	1.65496e-12	1	1
	chr10	84451400	84474199	PP1	2.04297	1.24438	1.80019	0	0	0		chr11	114879200	114880799	PP1	2.21581	0.886018	1.49392	1.17887e-50	1	1.69993e-20
	chr10	84848200	84881399	PP1	1.90889	1.23317	2.08124	0	0	0		chr11	114896400	114898799	PP1	3.79156	1.55831	0.761476	4.77529e-53	0.399419	1
	chr10	84900800	84905799	PP1	2.46663	1.27648	1.5157	0	0	1.75505e-251		chr11	114905800	114909399	PP1	3.63709	1.31275	1.43695	1.77453e-143	0.00229648	9.58145e-08
	chr10	85049800	85064399	PP1	1.93656	1.36094	2.4013	0	0	0		chr11	114925400	114927799	PP1	1.97009	1.24252	1.14996	1.67729e-50	1.03115e-91	2.21375e-07
	chr10	85087600	85092399	PP1	1.85527	1.38523	1.95724	0	0	7.27101e-240		chr11	115026200	115028799	PP1	1.72261	1.3091	0.998966	3.43091e-69	2.21492e-69	3.20324e-06
	chr10	85218200	85235199	PP1	1.65135	1.16044	2.17245	0	0	0		chr11	115037000	115037599	PP1	3.37396	1.37563	1	3.04408e-93	2.79372e-39	1
	chr10	85235800	85237999	PP1	1.65022	1.02785	1.95059	4.16216e-156	4.65804e-105	3.18206e-81		chr11	115198800	115200599	PP1	2.58805	0.959979	1.08004	8.32724e-144	1	0.397181
	chr10	85240800	85242599	PP1	2.65481	1.32848	1.82124	3.04379e-225	1.53749e-252	2.68469e-53		chr11	115222600	115223599	PP1	3.0235	1	0.869452	4.83477e-49	0.99971	1
	chr10	85357600	85367999	PP1	1.90109	1.44628	1.72321	0	0	0		chr11	115231400	115232799	PP1	4.1384	1.15265	0.949118	1.85264e-58	0.367978	1
	chr10	85368800	85372799	PP1	1.96701	1.17055	2.71132	0	0	7.36168e-295		chr11	115403000	115404799	PP1	3.82464	1.94155	1.44135	4.72904e-13	1	6.63414e-05
	chr10	85412800	85421599	PP1	1.53585	1.26557	1.69621	0	0	0		chr11	115491400	115493399	PP1	2.4309	1.21405	1.01443	8.52206e-84	2.04802e-05	0.230295
	chr10	85490400	85492999	PP1	1.8235	1.49819	1.80113	7.01402e-287	0	3.06822e-106		chr11	115638400	115642799	PP1	1.88076	1.67355	1.13814	1.22479e-28	1	1
	chr10	85637600	85641399	PP1	1.83226	1.45536	1.96145	0	0	7.18765e-226		chr11	116092600	116094799	PP1	2.32121	1.33368	0.865904	0.000959638	1	1
	chr10	85722000	85724999	PP1	2.14405	1.27516	1.52893	0	2.7868e-223	1.36613e-96		chr11	116096400	116098799	PP1	1.56586	1.22508	1.15005	2.73276e-06	1	0.877545
	chr10	86082200	86086199	PP1	2.19706	1.41679	1.52072	0	0	1.89164e-111		chr11	116194800	116195999	PP1	2.88753	1.00795	0.916259	2.00078e-18	1	1
	chr10	86648600	86652599	PP1	1.51785	1.44205	2.62127	0	0	0		chr11	116392000	116395599	PP1	1.72166	1.31489	1.49716	1.57729e-35	4.55524e-63	6.15663e-20
	chr10	86850600	86854799	PP1	1.87968	1.17454	1.94615	0	0	1.56432e-116		chr11	116576400	116576799	PP1	4.93484	1	1	1.6302e-42	1	1
	chr10	86895600	86897999	PP1	1.801	1.02484	1.63978	7.92769e-240	0	6.4342e-63		chr11	117086400	117089599	PP1	2.34149	1.35302	1.42363	7.67927e-08	0.999998	0.117396
	chr10	86908000	86912399	PP1	1.90317	0.96826	2.00477	0	0	2.20307e-210		chr11	117119000	117120399	PP1	3.09052	1.32328	1.32328	1.91392e-45	6.31374e-07	3.83579e-27
	chr10	86932200	86939799	PP1	1.76528	0.968103	2.20035	0	0	0		chr11	117196400	117197199	PP1	4.38548	1.18773	1.46934	6.92506e-82	3.67994e-38	3.72343e-19
	chr10	86946000	86947599	PP1	2.63278	0.852155	2.30304	4.36909e-235	4.22872e-102	1.07205e-124		chr11	117831800	117832399	PP1	4.83838	0.950938	0.874459	3.14944e-68	1	1
	chr10	87498600	87504199	PP1	1.73123	1.04147	2.94573	0	0	0		chr11	117880400	117882399	PP1	2.59901	2.07084	1.16611	2.2354e-69	0.592989	1.55363e-05
	chr10	87608400	87614199	PP1	2.00012	1.45602	2.05104	0	0	0		chr11	118152800	118154399	PP1	2.79781	1.72678	1.3429	1.26192e-20	0.624885	1
	chr10	87975600	87986599	PP1	2.11387	1.23819	1.76731	0	0	0		chr11	118229600	118232599	PP1	2.22587	1.70431	1.37043	4.11086e-09	0.168056	0.0636137
	chr10	88002600	88005999	PP1	2.24708	1.42662	2.04659	0	0	4.37164e-219		chr11	118247200	118249799	PP1	2.42608	1.24252	1.48106	3.7914e-34	1.05573e-15	1.80607e-06
	chr10	88007600	88013599	PP1	1.90918	1.31906	1.64666	0	0	6.20107e-201		chr11	118455200	118460199	PP1	2.58414	1.47592	1.16964	4.27815e-146	7.96772e-21	0.999992
	chr10	88038800	88040799	PP1	2.20626	0.99117	1.9721	0	6.13277e-213	2.4164e-125		chr11	119267400	119268999	PP1	3.73536	0.854333	0.748946	2.17893e-63	1	1
	chr10	90857200	90863399	PP1	1.6254	1.04833	1.51699	0	0	1.69171e-231		chr11	119913200	119914399	PP1	2.11193	1.33358	0.944403	4.86823e-22	8.30213e-39	0.653729
	chr10	92725400	92728399	PP1	3.07117	1.4784	1.66812	0	0	1.18675e-108		chr11	119996200	119997199	PP1	2.42227	0.772622	0.772622	4.40299e-28	1	1
	chr10	93004600	93006599	PP1	2.28275	1.41345	2.76077	1.65678e-291	1.30183e-293	7.10479e-251		chr11	120229200	120232599	PP1	2.31161	1.29809	1.37758	1.94097e-109	0.978935	7.47094e-06
	chr10	93039600	93042199	PP1	1.95925	1.43473	2.09119	0	2.21811e-193	3.55463e-111		chr11	120436600	120439399	PP1	2.16921	1	1.35198	1.59406e-98	0.500008	3.44141e-27
	chr10	93519000	93527999	PP1	1.54573	1.43402	2.0317	0	0	0		chr11	120508000	120508199	PP1	3.07538	1	1	2.35396e-57	1	1
	chr10	93551600	93556199	PP1	1.95621	1.24199	1.77231	0	0	7.49133e-236		chr11	120509400	120511599	PP1	2.02647	0.954874	1.09025	0.000339804	1	0.889256
	chr10	93604600	93607199	PP1	2.37644	0.956541	1.57275	0	0	8.07208e-229		chr11	121339000	121341999	PP1	1.91701	1.0928	1.18203	4.93783e-28	0.822446	0.999938
	chr10	93653200	93656999	PP1	2.12145	1.08544	2.29118	0	1.72905e-298	1.12003e-256		chr11	121793800	121795799	PP1	3.66234	1.44558	1.03011	5.06713e-92	1.32789e-15	1
	chr10	93735000	93738199	PP1	1.77033	1.38087	2.73851	4.7032990598012e-310	1.36326e-281	1.98233e-163		chr12	3743800	3746399	PP1	2.65574	1.17385	1.20697	9.23993e-131	6.41684e-05	0.00178105
	chr10	93795000	93798199	PP1	1.90975	0.757443	1.65848	0	7.26162e-174	8.25173e-105		chr12	3759600	3760799	PP1	2.56613	1.45418	1.47854	7.78537e-13	0.930418	0.0308604
	chr10	93914400	93920399	PP1	1.93676	0.83637	1.55541	0	0	6.64022e-125		chr12	3859800	3860599	PP1	2.49885	0.61039	0.61039	9.01049e-28	1	1
	chr10	94226000	94229599	PP1	2.28189	1.44057	3.64651	0	0	0		chr12	4110800	4113199	PP1	1.54939	1.10815	0.972963	5.56201e-18	1	1
	chr10	94240200	94264999	PP1	2.2396	1.32927	1.98513	0	0	0		chr12	4436000	4436999	PP1	3.57356	1.2095	0.930168	4.23466e-93	1.23669e-22	1
	chr10	94328600	94332399	PP1	1.65743	1.45201	3.35253	0	0	0		chr12	4504800	4507999	PP1	2.88377	1.10058	1.06705	7.93607e-25	0.0814391	0.999999
	chr10	94440800	94441199	PP1	1.70156	0.79665	9.07229	5.82657e-30	6.6093e-19	3.39362e-97		chr12	4920800	4921999	PP1	2.70124	0.74472	0.74472	1.06615e-31	1	1
	chr10	94975600	94997199	PP1	1.88476	1.29979	2.0485	0	0	0		chr12	5872000	5873799	PP1	3.14388	0.857075	0.857075	1.84161e-60	1	1
	chr10	95013200	95014199	PP1	1.74728	0.635324	2.9	1.61494e-166	9.46345e-101	7.70377e-129		chr12	8584000	8585399	PP1	1.66147	1.16621	1.20353	9.35379e-186	8.43204e-38	5.01365e-38
	chr10	95059800	95062399	PP1	2.0179	1.38897	1.85739	1.56724e-236	0	1.13333e-146		chr12	10742800	10742999	PP1	6.38191	1	1	5.19644e-21	1	1
	chr10	95091200	95093599	PP1	2.41292	1.25658	1.64429	4.09882e-272	0	4.04753e-92		chr12	11267400	11270399	PP1	2.70577	0.816277	0.916712	6.01357e-21	1	1
	chr10	95107400	95113399	PP1	1.83905	1.34573	1.52417	0	0	1.16605e-256		chr12	12270400	12270999	PP1	1.63859	1.10088	1.26249	1.69814e-24	1	0.984502
	chr10	95333800	95335399	PP1	1.86087	1.01275	1.63281	2.02376e-204	9.02062e-161	6.76705e-165		chr12	12301000	12302599	PP1	3.31389	1.4717	1.21441	2.69554e-59	2.03233e-56	0.197083
	chr10	95376400	95378399	PP1	1.63666	1.34809	1.71893	5.67417e-182	2.45407e-198	8.46193e-99		chr12	13247400	13249199	PP1	2.17051	0.915423	1.15152	4.33606e-46	1	0.000867199
	chr10	95910200	95915599	PP1	2.03439	1.35852	2.31245	0	0	2.29112e-197		chr12	13765000	13765799	PP1	3.04459	0.727025	0.727025	0.000211503	1	1
	chr10	96479600	96482999	PP1	3.14439	1.45754	2.00977	0	0	1.61103e-293		chr12	13864200	13864599	PP1	8.57923	0.726776	0.726776	1.3892e-57	1	1
	chr10	97709600	97710599	PP1	2.75776	1.24446	4.65059	6.65651e-182	7.31703e-104	2.46049e-153		chr12	16583800	16584399	PP1	4.33531	0.888724	0.888724	1.38873e-48	1	1
	chr10	98573200	98577599	PP1	1.89593	1.12431	2.36784	0	0	0		chr12	16587600	16590599	PP1	1.80458	1.19571	1.04349	4.01805e-18	1	0.993785
	chr10	99065400	99066999	PP1	3.58799	1.37983	1.65122	0	2.14822e-216	2.26039e-37		chr12	16874200	16879199	PP1	2.45195	1.54053	1.37224	3.99731e-08	0.964608	3.38966e-06
	chr10	99075000	99078999	PP1	2.02916	1.36231	2.17845	0	0	2.38224e-276		chr12	17544000	17545599	PP1	3.74443	1.08576	1.34305	7.38452e-49	0.0119031	5.16961e-07
	chr10	100027600	100032799	PP1	2.3614	1.21223	1.64424	0	0	9.91184e-178		chr12	17688200	17693199	PP1	2.15562	1.21597	1.32921	1.2176e-44	0.907441	0.00199716
	chr10	100123000	100126999	PP1	2.34676	1.3008	1.65352	0	0	3.54073e-108		chr12	17771200	17774999	PP1	3.24653	1.23245	1.21594	8.777e-86	7.31244e-09	0.139333
	chr10	107271200	107273799	PP1	2.43121	1.13712	2.06464	0	9.88052e-257	8.00572e-139		chr12	17873000	17874799	PP1	2.00049	1.81522	1.10968	8.45945e-20	0.0107625	1.38887e-16
	chr10	108117000	108120799	PP1	2.08099	1.41465	2.1533	0	0	3.31537e-244		chr12	20699200	20700199	PP1	1.52514	1.06983	1.27933	2.33109e-80	0.316515	1.38079e-43
	chr10	109941400	109943199	PP1	1.51234	1.03022	1.93547	2.67603e-141	0.106216	3.13197e-232		chr12	21316200	21317199	PP1	7.06797	0.930168	1.2095	9.80179e-171	1	6.14218e-09
	chr10	111012600	111015599	PP1	1.89639	1.20496	2.63301	0	1.67904e-268	0		chr12	21335800	21336799	PP1	5.21622	1.17199	1.37101	5.43813e-56	1	1
	chr10	111311600	111318399	PP1	2.21611	1.38214	2.97873	0	0	0		chr12	22683000	22684799	PP1	2.20898	0.933304	1	1.30412e-07	1	1
	chr10	111758800	111761199	PP1	2.41131	0.715489	2.70783	2.44337e-271	8.54434e-169	1.72136e-132		chr12	25188200	25191399	PP1	3.47412	1.47577	1.66055	1.93301e-146	0.0193168	0.127002
	chr10	111928000	111931599	PP1	1.80647	1.13714	1.54753	0	0	1.32854e-110		chr12	25206600	25210599	PP1	2.89514	1.52116	1.37903	1.84789e-104	0.295991	1.65124e-11
	chr10	111968200	111969399	PP1	2.87656	0.876697	2.86725	1.03473e-197	3.20515e-179	2.47252e-141		chr12	26455200	26456999	PP1	2.26084	0.722119	0.801037	8.99688e-28	1	1
	chr10	115442400	115444199	PP1	2.11371	1.06536	3.52941	6.93906e-236	7.3588e-178	1.50957e-226		chr12	28632800	28636599	PP1	2.52229	1.63516	1.40301	2.63102e-95	0.999995	0.0332878
	chr10	115618400	115620799	PP1	1.78512	1.37364	2.53793	1.42086e-258	0	2.37215e-280		chr12	29639800	29640599	PP1	2.24219	0.780273	0.780273	5.06786e-42	1	1
	chr10	116795600	116800399	PP1	1.54955	0.823419	1.85955	0	0	8.72541e-211		chr12	31096400	31096599	PP1	11.0402	1	1	2.51894e-32	1	1
	chr10	116986600	116989999	PP1	1.75013	1.2745	1.72995	0	0	9.7819e-238		chr12	31350200	31351999	PP1	1.94416	0.777423	1.29637	0.000113484	1	0.995904
	chr10	116998000	117013199	PP1	1.79026	1.00991	1.9514	0	0	0		chr12	32852400	32853399	PP1	4.33333	1	1	6.24298e-92	1	1
	chr10	117197800	117201399	PP1	1.50072	0.649862	1.73482	0	1.10556e-232	5.10247e-167		chr12	33016400	33017599	PP1	1.55004	2.61231	1.0556	1.509e-11	0.0254295	0.999998
	chr10	117228200	117236199	PP1	1.69418	0.820891	1.62545	0	0	6.16282e-185		chr12	33040600	33042999	PP1	3.3976	1.18928	1.24216	5.47035e-90	0.98511	0.0299703
	chr10	117249800	117255599	PP1	1.73197	1.22944	1.59415	0	0	1.23044e-168		chr12	33111200	33112199	PP1	2.37043	0.858103	1.20836	0.000769341	1	0.0010178
	chr10	117257800	117263199	PP1	1.714	1.06146	2.06146	0	0	0		chr12	33125200	33127199	PP1	2.01207	1.9831	1.31908	6.5895e-05	0.997027	0.890596
	chr10	117491400	117492999	PP1	2.79675	0.700993	3.06736	6.43917e-259	5.35403e-101	1.79132e-67		chr12	34713000	34714999	PP1	3.45529	0.863499	1.47905	2.8926e-55	1	2.27013e-21
	chr10	117497200	117509399	PP1	2.13969	1.48235	2.163	0	0	0		chr12	35291000	35295599	PP1	2.2047	1.0226	1.14444	0.0069561	1	1
	chr10	117550000	117562399	PP1	2.32955	1.3336	1.90421	0	0	0		chr12	35552800	35553599	PP1	1.95785	2.09062	0.841939	1.59426e-31	0.0179448	1
	chr10	117585000	117592599	PP1	2.15373	1.21825	1.56211	0	0	0		chr12	35734000	35734199	PP1	6.88442	1	1	3.20257e-27	1	1
	chr10	117670200	117676599	PP1	1.81332	1.40117	2.75898	0	0	0		chr12	38349000	38349199	PP1	1.91241	0.726277	0.726277	5.19122e-11	1	1
	chr10	118247000	118252599	PP1	1.9494	1.04665	1.5672	0	0	6.9336e-256		chr12	40248800	40248999	PP1	14.8894	1.27136	1	5.42309e-61	3.84736e-08	1
	chr10	118262400	118270199	PP1	1.6426	1.34149	1.51093	0	0	0		chr12	40538800	40538999	PP1	3.61809	1	1	1.00074e-22	1	1
	chr10	118289200	118291599	PP1	1.85954	1.22146	2.10693	7.79086e-199	1.17501e-296	1.94944e-102		chr12	44305800	44306799	PP1	2.82495	1.06983	0.930168	4.80782e-47	0.316515	1
	chr10	118292000	118296199	PP1	2.03777	1.37272	1.66124	0	0	2.33608e-276		chr12	50096000	50096199	PP1	12.9799	1	1	2.05972e-43	1	1
	chr10	118378400	118381799	PP1	1.56574	1.15749	1.52679	0	1.50799e-181	6.86696e-40		chr12	51729000	51730399	PP1	2.32234	1.649	0.797188	0.000129101	1	1
	chr10	118397600	118399799	PP1	2.67921	1.15127	2.35232	0	7.12905e-208	7.54461e-153		chr12	51843400	51845999	PP1	2.13832	1.25871	1.46568	1.94848e-47	0.353675	3.68551e-15
	chr10	118400600	118404799	PP1	2.04607	1.35485	2.95596	0	0	0		chr12	51937600	51940399	PP1	3.09137	1.25992	1	9.7414e-72	0.922962	1
	chr10	118714400	118717399	PP1	1.71394	1.21859	2.64178	0	0	2.47464e-253		chr12	52010600	52011599	PP1	2.90688	0.869452	0.869452	1.83496e-14	1	1
	chr10	119009400	119012999	PP1	1.72474	0.954157	1.88819	0	0	8.79029e-123		chr12	54404800	54405399	PP1	5.29248	2.48301	1.4551	1.35896e-65	0.134501	0.87313
	chr10	120047400	120055799	PP1	1.94085	1.26013	1.5908	0	0	3.96474e-301		chr12	54637200	54637799	PP1	3.64538	0.57102	1.21449	1.06123e-10	1	1
	chr10	120249400	120255999	PP1	2.13208	1.32094	1.89834	0	0	0		chr12	54738000	54739199	PP1	1.70644	1	0.94113	2.23064e-79	0.500028	1
	chr10	120375000	120378799	PP1	1.59629	1.16919	2.06523	0	0	1.09651e-198		chr12	54992400	54994199	PP1	2.86438	0.933304	0.799911	6.90829e-50	1	1
	chr10	120529400	120532799	PP1	1.5054	1.42727	1.83139	0	0	3.48068e-127		chr12	55111200	55112799	PP1	1.85832	0.878089	0.878089	1.03923e-30	1	1
	chr10	120544200	120547399	PP1	1.79427	1.16744	3.34523	0	0	0		chr12	55152800	55156999	PP1	4.89939	2.47603	1.32917	5.0186e-145	0.715132	0.999995
	chr10	120578600	120583599	PP1	2.5394	1.17506	2.35562	0	0	0		chr12	55261600	55262399	PP1	2.1109	0.763862	0.835564	1.3628e-45	1	1
	chr10	120707000	120709999	PP1	2.8943	0.756699	1.69032	0	4.23906e-270	5.64037e-257		chr12	55835400	55836199	PP1	7.16699	1.29297	0.780273	1.48723e-44	0.999994	1
	chr10	120819200	120821399	PP1	2.44065	1.23005	2.241	1.82133e-284	3.27524e-263	3.57414e-237		chr12	56345000	56346399	PP1	4.20529	0.951582	1.33893	1.40677e-86	1	0.163363
	chr10	120870400	120875199	PP1	2.06018	1.14106	2.16664	0	0	0		chr12	57132400	57132599	PP1	7.74874	1	1	3.45467e-47	1	1
	chr10	120889800	120904199	PP1	2.33656	1.45027	2.44265	0	0	0		chr12	59206600	59207199	PP1	5.39021	0.888724	0.888724	2.03314e-36	1	1
	chr10	120993000	120995199	PP1	2.77399	0.838141	2.63231	0	2.4449e-226	6.98136e-141		chr12	61205200	61206199	PP1	1.91819	0.869452	0.869452	4.2795e-24	1	1
	chr10	121022000	121024599	PP1	1.7392	0.88526	2.5441	5.10746e-255	1.55872e-242	1.41805e-227		chr12	63345800	63345999	PP1	3.98854	0.570201	0.570201	2.15538e-14	1	1
	chr10	121039400	121042999	PP1	1.54045	1.30824	2.36884	0	0	4.99582e-301		chr12	65035200	65038199	PP1	2.2051	1.3112	1.3112	3.10632e-23	0.998978	0.00690322
	chr10	121293000	121296799	PP1	1.63409	0.672359	1.88163	0	1.23181e-115	1.09333e-150		chr12	66091200	66091399	PP1	5.49749	1	1	5.2026e-23	1	1
	chr10	121356400	121360399	PP1	1.59294	0.909599	2.14636	0	6.05164e-240	5.7077e-192		chr12	67511200	67511399	PP1	5.61809	1	1	5.10164e-51	1	1
	chr10	121640800	121646999	PP1	2.20349	1.32227	3.19378	0	0	0		chr12	68894600	68895999	PP1	3.60879	0.788613	1	2.48899e-06	1	1
	chr10	121654400	121660799	PP1	1.64315	1.3257	2.26005	0	0	0		chr12	69227800	69228599	PP1	1.8259	1.11425	1.52231	7.32772e-05	0.994951	0.994951
	chr10	121661800	121664399	PP1	1.68104	0.956902	2.45971	2.48584e-269	5.44542e-229	1.31949e-203		chr12	69361000	69362999	PP1	2.47515	1.67677	1.14692	1.63783e-36	0.998073	0.997444
	chr10	121690000	121693999	PP1	1.96854	1.24276	1.91478	0	0	6.45741e-209		chr12	69363800	69364599	PP1	5.41017	1.02706	0.864719	5.91335e-62	0.000920553	1
	chr10	121836600	121837999	PP1	1.75384	1.07946	3.00858	1.09921e-207	1.00845e-221	1.18244e-107		chr12	69680200	69681399	PP1	3.5618	1.8427	0.947331	1.08414e-46	0.597286	1
	chr10	122034400	122038199	PP1	1.59822	1.09307	2.657	0	0	0		chr12	70113200	70113999	PP1	5.03089	0.914188	0.914188	5.03483e-50	1	1
	chr10	122522600	122528599	PP1	1.95341	1.43252	1.7076	0	0	1.39925e-161		chr12	70226600	70228199	PP1	5.17694	1.46814	1.27646	3.50542e-154	8.85922e-27	5.23357e-07
	chr10	123078000	123081999	PP1	1.5854	1.48882	2.38689	0	0	0		chr12	70472400	70473399	PP1	2.50866	1.47193	1.31601	1.00807e-27	0.243274	0.999173
	chr10	123094800	123096999	PP1	1.58526	1.35939	2.08506	5.45704e-164	5.22222e-191	8.24964e-148		chr12	71017000	71018199	PP1	3.1014	0.799867	1.35023	1.19917e-57	1	1.43849e-06
	chr10	123215000	123218599	PP1	1.54812	1.14791	1.6948	0	0	1.48576e-182		chr12	71543600	71545799	PP1	1.65268	0.854312	1.50932	1.51579e-11	1	0.709326
	chr10	126910200	126913399	PP1	2.59846	1.40523	1.7457	0	0	2.55992e-198		chr12	71608400	71609199	PP1	5.8922	1.00229	0.916284	1.85204e-60	0.431552	1
	chr10	126971000	126977399	PP1	1.55685	0.762874	1.55493	0	0	1.23861e-234		chr12	71830200	71831999	PP1	3.07903	0.902428	1.15408	1.27929e-33	0.999991	2.28368e-06
	chr10	127002000	127018799	PP1	1.71041	1.16508	2.12744	0	0	0		chr12	72362400	72363399	PP1	4.40503	0.930168	0.930168	9.41933e-42	1	1
	chr10	127056000	127059199	PP1	1.56292	1.39169	2.20996	0	0	2.39188e-152		chr12	75529000	75529999	PP1	3.48395	1.01723	1.19342	3.98096e-32	0.997634	0.36986
	chr10	127060400	127061399	PP1	3.15773	1.30352	3.66415	9.90371e-219	3.41612e-187	1.65189e-156		chr12	75850800	75851799	PP1	2.72517	0.769053	0.769053	9.15324e-13	1	1
	chr10	127229200	127249799	PP1	1.70495	1.31087	2.28275	0	0	0		chr12	76198600	76199199	PP1	7.96588	0.888724	0.888724	1.1204e-88	1	1
	chr10	127335400	127338599	PP1	2.43935	1.16958	2.31674	0	0	2.16612e-231		chr12	77059800	77061799	PP1	3.53328	2.59852	0.902131	1.90055e-74	0.317677	1
	chr10	127344600	127346999	PP1	2.33203	1.4941	1.67854	0	0	4.17113e-140		chr12	77105600	77105999	PP1	4.3584	1	1	2.0453e-46	1	1
	chr10	127703000	127711399	PP1	1.54527	1.48315	2.16685	0	0	0		chr12	78859800	78865399	PP1	2.21562	1.49644	1.00329	2.70007e-63	1	1
	chr10	127749400	127751999	PP1	1.64383	0.878507	2.00849	0	1.85058e-199	1.53403e-127		chr12	79140600	79142799	PP1	2.30615	1.87769	0.830125	1.21582e-24	0.962807	1
	chr10	127795200	127808599	PP1	1.69839	1.30331	1.67175	0	0	0		chr12	79318800	79321599	PP1	4.38988	1.42163	1.42163	6.58925e-177	7.70944e-38	6.47512e-47
	chr10	127847600	127851199	PP1	1.75819	1.36031	1.65152	0	0	1.02506e-207		chr12	79613800	79614399	PP1	3.58859	0.817961	0.930825	6.19175e-24	0.949698	0.999739
	chr10	127851600	127862799	PP1	2.34643	1.39315	1.82408	0	0	0		chr12	79640600	79644399	PP1	2.93125	1.38318	1.33944	1.65855e-80	1	3.52909e-06
	chr10	127880800	127905399	PP1	1.66761	1.35745	2.62297	0	0	0		chr12	79758000	79758999	PP1	2.94995	1.27528	1	1.36837e-59	2.4509e-07	1
	chr10	127924600	127929199	PP1	2.76931	0.811519	2.33628	0	8.80653e-293	0		chr12	80846400	80847599	PP1	1.80877	1.0953	1.04765	1.2431e-13	1	1
	chr10	127956400	127960799	PP1	1.65558	1.2381	1.62372	0	0	1.04121e-189		chr12	80877400	80879399	PP1	3.92741	1.20535	0.954632	1.72061e-111	8.08894e-07	1
	chr10	127964000	127967399	PP1	2.51094	1.30492	1.94163	0	9.73578e-287	1.00795e-240		chr12	81594000	81595399	PP1	3.28358	1.15265	1	1.54862e-101	2.02979e-08	0.500024
	chr10	127967800	127972199	PP1	2.05696	0.871243	2.53395	0	0	0		chr12	83596400	83597599	PP1	2.78243	2.03923	0.74477	4.04477e-25	1	1
	chr10	127973600	127978999	PP1	1.70311	1.25333	1.55444	0	0	1.28349e-205		chr12	84173000	84178799	PP1	3.46482	1.39583	1.37364	0	1.95591e-96	4.19516e-130
	chr10	127990600	127996799	PP1	1.63741	1.47794	1.96438	0	0	0		chr12	84187200	84189399	PP1	2.98488	0.952741	1.23629	1.30932e-45	1	0.418464
	chr10	128004400	128007999	PP1	2.1373	0.962412	1.84536	0	0	1.02983e-143		chr12	84191000	84196599	PP1	3.52577	1.39237	1.42699	5.15709e-222	0.648757	6.89184e-05
	chr10	128948400	128962399	PP1	1.81339	1.31391	1.77465	0	0	0		chr12	84243200	84243799	PP1	3.7166	1.0774	1.75156	2.73108e-48	1	0.983939
	chr10	128969800	128971199	PP1	1.98823	1.16671	3.36335	2.17782e-168	1.57434e-193	5.37806e-117		chr12	84618600	84619599	PP1	3.07007	1	1	8.74933e-53	1	1
	chr10	129009400	129012799	PP1	1.80267	1.40202	2.03157	0	0	2.77502e-252		chr12	84747400	84748399	PP1	5.48991	1.39541	0.985321	1.47158e-118	1.34931e-17	0.902622
	chr10	129026600	129028999	PP1	1.58992	1.06628	1.5973	6.18513e-223	1.06115e-275	3.83836e-45		chr12	85109200	85112199	PP1	2.78614	2.03596	1.12503	2.13185e-57	0.111917	1
	chr10	130411400	130415399	PP1	1.51043	0.960931	1.58661	0	3.17884e-219	9.66285e-110		chr12	85122800	85124199	PP1	2.73243	0.624047	1.49661	1.70032e-18	1	0.529412
	chr11	3819400	3868199	PP1	1.77999	1.33046	2.19388	0	0	0		chr12	85444600	85445399	PP1	5.03056	1.15806	0.841939	4.0756e-67	3.73972e-23	1
	chr11	3869200	3872599	PP1	1.50327	1.49646	1.72511	0	0	5.92172e-193		chr12	85597800	85603799	PP1	1.85431	1.39027	1.22344	1.53576e-89	0.330258	0.131733
	chr11	3875200	3877799	PP1	1.70109	1.17866	2.29123	1.58169e-300	7.77213e-292	1.96276e-123		chr12	85958200	85959799	PP1	2.79913	0.691578	0.780546	9.47163e-36	1	1
	chr11	4039000	4068399	PP1	1.93637	1.21951	2.10956	0	0	0		chr12	85992000	85993399	PP1	3.21675	0.861453	1.18473	2.586e-22	1	0.999755
	chr11	4098400	4104199	PP1	1.80279	1.35551	1.79526	0	0	0		chr12	86832200	86834799	PP1	2.4919	1.11488	1.06905	2.31603e-68	1	0.999994
	chr11	4129800	4133399	PP1	1.51014	0.906123	2.64088	0	1.39109e-296	0		chr12	87415000	87415399	PP1	6.52381	0.723104	1.2328	3.50561e-96	1	0.231128
	chr11	4259600	4294999	PP1	1.59765	1.24538	1.97688	0	0	0		chr12	91305200	91307599	PP1	2.30547	1.09683	1.07036	3.55157e-23	1	1
	chr11	4619800	4624199	PP1	1.83426	1.39617	1.54739	0	0	5.5107e-66		chr12	91383400	91385599	PP1	4.083	1.12401	1.39683	1.14505e-96	1	1
	chr11	4866400	4875199	PP1	1.98504	1.41229	2.01499	0	0	0		chr12	91757000	91757599	PP1	3.8046	0.84387	1.07663	3.90738e-18	1	1
	chr11	5147600	5161199	PP1	1.89711	1.39048	2.70176	0	0	0		chr12	97596200	97596399	PP1	7.44724	1	1	4.00403e-28	1	1
	chr11	5262200	5267999	PP1	1.76736	1.46742	2.10827	0	0	0		chr12	98734200	98735999	PP1	3.38739	0.798116	0.767404	5.02714e-46	1	1
	chr11	5446200	5449999	PP1	2.15112	1.35118	1.58022	0	0	4.44531e-223		chr12	98820600	98821799	PP1	3.7033	0.972681	0.925667	6.70284e-18	0.999633	1
	chr11	5475400	5479199	PP1	1.97604	0.960765	2.31783	0	1.2034e-306	3.94842e-287		chr12	99766800	99766999	PP1	8.05025	1	1	3.58142e-44	1	1
	chr11	5601200	5607999	PP1	1.98523	1.45354	2.0945	0	0	0		chr12	99795200	99796799	PP1	1.78989	0.842022	1.55292	3.71639e-26	1	0.0162975
	chr11	5628600	5636599	PP1	1.53135	1.10189	1.82107	0	0	0		chr12	99883800	99885399	PP1	2.05348	1.17842	1.17842	1.52135e-37	0.509722	3.23474e-14
	chr11	5656400	5662799	PP1	1.53731	1.47363	1.52889	0	0	2.73442e-229		chr12	100529000	100530199	PP1	2.4638	0.859498	0.859498	9.86439e-63	1	1
	chr11	5682000	5688999	PP1	1.76364	1.44848	2.29302	0	0	0		chr12	100571600	100571999	PP1	6.6391	1	1	1.06441e-49	1	1
	chr11	5689200	5696999	PP1	1.87095	1.46907	1.54639	0	0	0		chr12	100626000	100627799	PP1	2.43295	1.56777	1	2.90697e-31	0.876219	1
	chr11	5805200	5819999	PP1	1.83193	1.32322	1.8652	0	0	0		chr12	101085600	101087799	PP1	2.14943	1.03193	1.25543	8.79848e-41	0.379884	0.999999
	chr11	5820600	5826399	PP1	2.09889	1.4038	2.0335	0	0	0		chr12	101957200	101960599	PP1	1.67776	1.21135	0.869537	2.29725e-36	1	1
	chr11	5919600	5944599	PP1	2.27293	1.25377	1.87173	0	0	0		chr12	102214800	102214999	PP1	9.13065	1	1	4.91782e-45	1	1
	chr11	6202200	6221199	PP1	2.21176	1.28668	2.10224	0	0	0		chr12	102354000	102355199	PP1	2.4575	3.03366	0.68397	5.89185e-08	0.688894	1
	chr11	6221800	6235399	PP1	1.50289	1.28698	1.78428	0	0	0		chr12	102416400	102419399	PP1	1.70455	1.04349	0.969556	1.60079e-16	1	1
	chr11	6650400	6654799	PP1	2.07429	1.4806	2.35981	0	0	0		chr12	102516800	102519599	PP1	2.34557	1.34722	1.05456	7.776e-46	1	1
	chr11	6724000	6729999	PP1	2.15827	1.1198	1.52514	0	0	1.06557e-189		chr12	102719200	102722999	PP1	2.98561	2.20761	1.38278	5.33066e-120	0.088836	2.08698e-37
	chr11	7060000	7067599	PP1	2.01113	1.41886	2.09892	0	0	0		chr12	102877200	102879999	PP1	2.51229	1.16541	1.33081	4.76796e-64	1.32927e-05	0.0322471
	chr11	8414600	8423399	PP1	2.26112	1.32232	1.96663	0	0	0		chr12	104999000	105001999	PP1	2.68977	1.32618	1	4.27125e-34	0.980488	1
	chr11	8875800	8880799	PP1	1.99703	1.33041	1.98063	0	0	0		chr12	105005200	105007599	PP1	2.43831	1	1.16673	2.20476e-67	1	1
	chr11	8881600	8885399	PP1	2.27806	1.4238	1.88118	0	0	3.4471e-252		chr12	106009800	106010999	PP1	4.29242	1.20011	1.44023	7.91136e-19	0.00316581	0.0609392
	chr11	8902400	8908399	PP1	1.89166	1.10458	2.24912	0	0	0		chr12	108772800	108774399	PP1	4.49844	0.831946	0.831946	1.8993e-28	1	1
	chr11	8911600	8916399	PP1	3.23188	1.49597	2.2414	0	0	0		chr12	110608600	110609599	PP1	2.6577	1.54768	1.2934	6.82311e-41	0.0577534	8.23545e-18
	chr11	8944000	8954999	PP1	1.58129	1.10834	1.66422	0	0	0		chr12	110907200	110909399	PP1	2.35523	0.75619	0.807772	0.00895199	1	1
	chr11	9024200	9025599	PP1	1.67356	1.02522	1.63421	1.02365e-139	3.55659e-154	1.20567e-69		chr12	110957200	110958399	PP1	2.79073	0.894663	0.841994	2.06954e-31	1	1
	chr11	9027600	9029999	PP1	1.52433	1.22683	2.64761	1.60473e-277	0	6.24455e-208		chr12	111737800	111738599	PP1	3.07326	0.603474	0.603474	3.56334e-25	1	1
	chr11	9048200	9053799	PP1	1.53016	1.48511	1.95386	0	0	0		chr12	111946000	111947799	PP1	1.70755	2.51074	1	0.000457338	0.999996	1
	chr11	9153400	9157999	PP1	1.51514	1.44642	1.95636	0	0	1.19642e-205		chr12	111966000	111967199	PP1	3.47148	0.984791	0.85488	8.34146e-25	0.840616	1
	chr11	9414400	9415799	PP1	1.70714	1.35782	1.9168	8.11372e-199	9.85797e-209	1.37816e-58		chr12	113026400	113027799	PP1	2.26437	0.945909	1.30088	2.99914e-84	1	1.62774e-07
	chr11	11850400	11852999	PP1	2.13467	1.17616	1.67737	2.75471e-295	0	1.79984e-132		chr12	113427200	113427999	PP1	3.93418	0.848195	0.848195	7.75661e-16	1	1
	chr11	11874800	11877199	PP1	1.5977	1.05489	1.84893	1.11506e-227	9.26335e-174	4.2946e-86		chr12	113786200	113787199	PP1	3.01474	0.818182	0.818182	7.69173e-39	1	1
	chr11	11950000	11956599	PP1	2.51809	1.4943	2.89151	0	0	0		chr12	114216600	114216799	PP1	5.66834	1	1	7.55869e-19	1	1
	chr11	12010200	12012599	PP1	1.92315	0.968485	2.51684	6.81221e-297	3.97895e-281	9.63958e-163		chr12	114378600	114379199	PP1	7.04126	0.726942	0.776699	3.64248e-88	1	0.999933
	chr11	16576000	16577799	PP1	1.89824	1.00757	2.52779	3.37379e-181	3.05449e-138	2.60436e-172		chr12	116179600	116181199	PP1	2.55013	0.703166	0.703166	9.75543e-06	1	1
	chr11	16581000	16584399	PP1	2.14687	1.28666	1.72304	0	0	3.33135e-140		chr12	116404600	116406999	PP1	1.91054	0.878009	0.902407	2.04706e-11	1	1
	chr11	16866400	16869799	PP1	2.20756	1.0964	2.12935	0	6.88622e-307	3.70031e-195		chr12	116441600	116445599	PP1	3.56475	1.41422	1.30147	3.29303e-107	1	0.00489838
	chr11	16884200	16888999	PP1	1.97495	1.22813	2.44023	0	0	0		chr12	117560200	117560799	PP1	4.64078	2.91141	0.726942	3.21657e-34	0.754315	1
	chr11	16900200	16906999	PP1	1.65307	1.10014	1.68322	0	0	0		chr12	119157400	119158199	PP1	5.16737	0.92	1.30947	3.34661e-54	1	0.736279
	chr11	16916000	16923399	PP1	2.09442	1.38447	1.7323	0	0	0		chr12	119176000	119177199	PP1	2.35656	0.888807	0.888807	3.24186e-12	1	1
	chr11	16933200	16936999	PP1	2.09443	1.05977	2.06526	0	0	1.59553e-262		chr12	119798600	119798799	PP1	8.18142	0.880531	0.880531	5.90297e-32	1	1
	chr11	19877200	19889399	PP1	1.55309	1.02197	1.64477	0	0	0		chr13	3781800	3782999	PP1	3.43189	0.535507	0.764627	5.25721e-20	1	1
	chr11	20124400	20132599	PP1	1.62854	1.27717	1.63995	0	0	7.66666e-289		chr13	4190600	4192199	PP1	3.23996	0.951487	1.44601	6.38632e-05	1	1
	chr11	20275400	20280799	PP1	1.51709	1.04957	1.57451	0	0	5.41269e-279		chr13	4608600	4610199	PP1	3.12335	0.964689	1.49435	9.84372e-07	1	6.69621e-10
	chr11	20351400	20364399	PP1	1.74217	1.37768	2.15296	0	0	0		chr13	4770000	4772799	PP1	3.43759	1.26315	1.15432	1.92721e-49	0.895288	0.335896
	chr11	20383600	20390399	PP1	1.95015	1.04669	1.60321	0	0	0		chr13	5603000	5605999	PP1	3.71861	1.52092	1.36688	2.62819e-53	0.999991	0.00991508
	chr11	20404600	20411599	PP1	1.79478	1.37784	1.85822	0	0	0		chr13	5725800	5727799	PP1	2.56358	1.02692	1.18633	6.27996e-67	0.00367821	0.000870378
	chr11	20419600	20446799	PP1	1.67798	1.46888	1.83081	0	0	0		chr13	5782200	5783999	PP1	2.76501	1	0.996921	1.1829e-99	0.999999	1
	chr11	20493800	20495199	PP1	2.12547	1.07526	2.23313	2.4316e-161	9.71029e-216	7.5373e-103		chr13	6461000	6461999	PP1	3.2973	2.76641	0.642857	7.74195e-21	1	1
	chr11	20844000	20845999	PP1	2.42801	1.36076	1.64374	1.23011e-204	3.594e-248	4.73636e-126		chr13	6647000	6648799	PP1	2.69314	0.670768	1.13796	4.72047e-06	1	1
	chr11	20847800	20873799	PP1	1.58419	1.4441	1.92782	0	0	0		chr13	8885200	8886399	PP1	5.15198	1.15007	2.00048	8.44311e-28	1	1
	chr11	21060200	21061799	PP1	3.46904	0.729381	2.45244	4.23496e-254	5.12128e-82	1.89416e-105		chr13	9124200	9125999	PP1	1.8209	0.765515	0.706599	2.37453e-09	1	1
	chr11	21072600	21073599	PP1	1.99809	1.23645	2.48289	4.79351e-122	8.08847e-112	1.02369e-115		chr13	12407000	12410199	PP1	2.32576	1.48584	1.42248	6.37092e-27	7.91126e-58	3.66769e-06
	chr11	21476200	21478999	PP1	1.65388	0.833163	2.24533	9.67113e-196	2.87721e-93	7.96783e-134		chr13	12634400	12638199	PP1	2.07343	1.40782	1.23278	5.34381e-119	2.43129e-08	3.32996e-21
	chr11	21492800	21495599	PP1	2.35191	1.27248	1.91107	0	0	1.82986e-168		chr13	13377600	13381599	PP1	2.02881	1.49726	1.32579	1.71726e-98	1.16929e-24	1.0875e-30
	chr11	22402400	22404799	PP1	2.06078	1.21609	1.997	4.76568e-288	4.32871e-278	7.48838e-103		chr13	13383400	13385399	PP1	1.94424	1.09308	0.966277	3.06372e-78	1	1
	chr11	22573000	22577999	PP1	2.46888	1.00875	1.66912	0	1.88534e-275	2.62335e-132		chr13	13521600	13526999	PP1	1.65944	1.7777	1.52755	9.75108e-12	1	1
	chr11	22584800	22587199	PP1	1.64614	1.39947	2.1945	2.85766e-240	0	2.51196e-142		chr13	14020400	14022999	PP1	1.51794	1.15562	1.23326	8.18808e-106	1.02313e-12	1.353e-05
	chr11	22607000	22614599	PP1	2.34422	1.30078	1.87094	0	0	1.88721e-278		chr13	14032800	14034599	PP1	2.04508	1.22769	1.0345	2.01223e-10	0.99986	1
	chr11	22617400	22627799	PP1	1.53943	1.28633	1.5956	0	0	0		chr13	14729000	14730199	PP1	1.98187	0.905589	0.905589	6.79525e-47	1	1
	chr11	22735600	22740999	PP1	1.71583	1.15785	2.08869	0	0	0		chr13	16347000	16347199	PP1	5.99497	1	1	8.16497e-43	1	1
	chr11	23115800	23117599	PP1	1.70291	1.19877	2.22959	2.19812e-172	1.5298e-142	1.87626e-140		chr13	17311600	17311999	PP1	3.58834	0.726776	0.726776	8.81306e-15	1	1
	chr11	23196600	23203199	PP1	2.10033	1.13023	2.21661	0	0	0		chr13	17975600	17977999	PP1	3.40411	1.72999	1.21738	9.73836e-100	0.270083	0.00339619
	chr11	23227200	23228999	PP1	1.69986	1.23539	1.95061	8.26141e-174	1.83811e-124	7.30519e-120		chr13	17992200	17993599	PP1	3.92546	1.40424	0.951835	3.60967e-23	0.0151847	1
	chr11	23509000	23510799	PP1	1.60194	1.19772	2.04896	1.76238e-141	1.15933e-258	1.24928e-139		chr13	18717200	18718599	PP1	1.93797	1.30015	1.11306	4.49942e-06	1	1
	chr11	23909000	23911799	PP1	2.37276	1.35322	2.09524	2.17937e-259	8.67318e-286	1.60623e-137		chr13	18775800	18777199	PP1	1.53002	0.903163	0.903163	2.82587e-79	1	1
	chr11	23925200	23928799	PP1	1.51573	0.733173	2.21464	0	1.60102e-92	4.50529e-187		chr13	19503400	19503599	PP1	6.27638	1	1	1.52046e-40	1	1
	chr11	24016600	24020399	PP1	2.08535	1.2855	1.61012	0	0	1.8724e-136		chr13	20206800	20208999	PP1	2.16749	1.38738	1.21658	1.58799e-67	0.589949	7.68726e-12
	chr11	24049400	24050999	PP1	2.24971	1.47886	3.11254	1.44159e-247	4.67021e-211	5.33596e-164		chr13	21152400	21154799	PP1	2.49614	0.841754	0.841754	2.3521e-26	1	1
	chr11	24417200	24418999	PP1	1.75026	1.32441	4.1148	4.35203e-184	7.1911e-231	8.0088e-283		chr13	21732600	21735399	PP1	2.5152	0.8864	0.8064	2.91995e-26	1	1
	chr11	29822600	29826599	PP1	1.85814	1.0577	1.62343	0	0	1.08886e-144		chr13	22025600	22027599	PP1	2.06476	0.926306	0.892809	2.91274e-33	1	1
	chr11	29907800	29914599	PP1	1.51823	0.99824	1.50951	0	0	5.65307e-171		chr13	23532800	23538599	PP1	2.43455	1.01086	1.26808	1.60634e-95	1	0.999909
	chr11	29943400	29945199	PP1	1.53072	1.41356	2.44153	9.36963e-180	1.03346e-240	4.44336e-101		chr13	23841800	23841999	PP1	5.45941	0.394059	0.394059	5.6331e-16	1	1
	chr11	30077200	30079399	PP1	2.69682	1.12325	1.80579	6.44737e-275	1.48786e-259	3.29472e-140		chr13	24102800	24104399	PP1	1.86386	0.969059	0.814356	0.000602718	1	1
	chr11	30723400	30726399	PP1	2.08925	1.33159	1.84756	0	9.57177e-204	1.13063e-126		chr13	24788000	24789399	PP1	1.72117	1.10176	0.949118	3.54469e-44	2.02979e-08	1
	chr11	30890600	30892599	PP1	1.92464	0.619957	1.66045	3.19209e-223	3.1109e-213	2.54601e-142		chr13	26609600	26611599	PP1	2.66377	0.869508	0.869508	6.99028e-19	1	1
	chr11	31615800	31618199	PP1	2.27905	0.774183	1.73436	1.23162e-297	2.29079e-121	1.54136e-94		chr13	27039000	27040799	PP1	2.37105	1.55583	1.25939	1.09199e-55	1	0.998906
	chr11	31690400	31694199	PP1	2.15224	1.00439	2.1691	0	8.7966e-287	4.61325e-205		chr13	28519600	28519799	PP1	11.8693	1	1	5.15419e-52	1	1
	chr11	31728800	31731799	PP1	1.88965	0.668909	1.65025	7.28069e-267	4.57962e-224	2.79845e-72		chr13	33920800	33921599	PP1	4.97754	0.780273	0.780273	5.18448e-19	1	1
	chr11	31950200	31953399	PP1	2.14245	1.40243	2.7898	0	0	0		chr13	33964400	33965799	PP1	2.95098	1.11256	1	3.58043e-11	1	1
	chr11	31997800	32008399	PP1	2.12088	1.24711	1.66261	0	0	0		chr13	34864600	34865999	PP1	2.81141	0.69985	0.924962	3.34418e-11	1	1
	chr11	32080800	32084599	PP1	1.59182	1.28121	1.5568	0	2.01799e-258	3.77257e-137		chr13	35782400	35783799	PP1	2.78567	0.992253	0.903163	2.54661e-85	0.772312	1
	chr11	32112000	32122199	PP1	1.53269	0.835268	1.50762	0	0	0		chr13	36154600	36155799	PP1	2.7802	0.841994	0.841994	6.30412e-21	1	1
	chr11	32142400	32150399	PP1	1.95333	1.19133	2.22508	0	0	0		chr13	36795800	36797599	PP1	2.08058	1	0.959979	3.50732e-39	0.500018	1
	chr11	32309600	32323999	PP1	1.67676	1.29425	2.02069	0	0	0		chr13	37368800	37369799	PP1	3.63671	0.955067	0.955067	1.50987e-63	1	1
	chr11	32337800	32347599	PP1	2.45749	1.24926	1.78866	0	0	0		chr13	37579800	37581799	PP1	2.68436	0.908126	0.877501	1.94052e-89	1	1
	chr11	32438000	32442799	PP1	1.64574	1.49862	1.99867	0	0	1.00405e-151		chr13	37678400	37679599	PP1	3.13062	0.947331	1.05267	2.25979e-10	1	0.99926
	chr11	32780200	32788799	PP1	1.56628	0.839077	1.53581	0	0	0		chr13	37751000	37751999	PP1	2.60149	1	1.13966	1.37509e-45	0.500034	6.14218e-09
	chr11	32922600	32928399	PP1	1.53402	0.987831	1.56466	0	0	2.29062e-105		chr13	37845200	37847199	PP1	1.72662	0.873631	1.23884	9.57798e-17	1	0.000352164
	chr11	33225800	33233799	PP1	1.87815	1.13373	1.87335	0	0	0		chr13	37852800	37856199	PP1	2.18159	0.935323	1.15547	2.93653e-31	1	1
	chr11	33242600	33247999	PP1	2.24254	1.47978	1.55616	0	0	8.26642e-274		chr13	38037200	38038199	PP1	4.63263	1.15015	1	2.23229e-94	5.46355e-19	1
	chr11	33815200	33817999	PP1	1.7455	0.859586	2.83317	0	3.52926e-214	1.16185e-209		chr13	38088400	38089399	PP1	4.38288	0.684247	0.684247	8.66445e-24	1	1
	chr11	33818800	33821199	PP1	1.52357	1.10818	1.97074	2.38153e-204	4.29908e-241	2.29146e-171		chr13	38203200	38205799	PP1	2.23974	1.07761	1.46568	9.05659e-39	0.873331	1.11011e-05
	chr11	33849400	33865799	PP1	1.83677	1.19682	1.72877	0	0	0		chr13	38959800	38961799	PP1	3.79319	0.982964	1.05943	7.94229e-58	0.997773	0.999999
	chr11	33887400	33891799	PP1	1.75279	1.44978	2.09589	0	0	0		chr13	41262800	41264999	PP1	2.19201	1.20183	0.896377	6.67684e-05	0.993588	1
	chr11	33894000	33897999	PP1	1.54399	1.38592	2.79856	0	0	0		chr13	41583400	41584199	PP1	2.11121	1.80191	0.8245	1.36824e-10	0.996535	1
	chr11	33936200	33941999	PP1	1.7112	0.739164	1.91016	0	3.91561e-203	3.41083e-252		chr13	41800000	41802199	PP1	2.94857	0.897551	0.912245	1.60076e-40	1	1
	chr11	33949800	33958599	PP1	1.97194	1.19346	2.32672	0	0	0		chr13	42102800	42104199	PP1	1.99145	1.10266	0.933814	1.87439e-06	1	1
	chr11	35457000	35458399	PP1	1.82202	1.36909	2.26703	1.49086e-143	1.43463e-230	8.29795e-36		chr13	43283000	43284799	PP1	1.65418	1.29605	0.961519	3.16433e-15	1.70062e-44	1
	chr11	35719800	35732999	PP1	1.9995	1.37412	1.58933	0	0	0		chr13	43495400	43497799	PP1	2.59295	1.30914	1.07532	1.04094e-71	0.145118	0.928725
	chr11	35733400	35747799	PP1	1.97459	1.11886	1.52527	0	0	0		chr13	43548200	43551399	PP1	3.72987	1.59642	1.37276	1.16062e-86	1	1
	chr11	35843400	35867999	PP1	1.52589	1.28708	1.60043	0	0	0		chr13	43765400	43767999	PP1	3.11968	1	1.11168	2.69903e-123	0.500009	4.38308e-11
	chr11	40764600	40770399	PP1	2.43549	0.83546	2.26857	0	0	0		chr13	43788400	43789399	PP1	4.32897	0.836245	0.727074	9.84838e-96	0.995374	1
	chr11	43402200	43404999	PP1	1.94185	0.995081	2.78348	0	0	1.6756e-300		chr13	44033000	44034199	PP1	3.28819	0.799867	0.799867	1.83779e-28	1	1
	chr11	43511600	43518199	PP1	1.59871	0.799874	1.627	0	0	7.61798e-119		chr13	44374000	44375199	PP1	4.82653	1	0.94113	1.26406e-93	0.500028	1
	chr11	43569200	43574399	PP1	2.13872	0.729008	1.52144	0	0	6.89755e-154		chr13	44581200	44582399	PP1	3.02523	2.32444	1.02163	1.5171e-35	0.986434	0.856314
	chr11	43750800	43755599	PP1	1.66852	1.2939	2.77785	0	0	0		chr13	44645600	44646199	PP1	6.1345	0.875731	1.42398	4.523e-52	1	0.478354
	chr11	43782800	43783399	PP1	2.99332	0.568615	3.53648	3.18622e-136	1.12449e-44	1.37477e-119		chr13	45031200	45033799	PP1	1.99946	0.879162	1.08056	8.88065e-09	1	1
	chr11	43795000	43803199	PP1	1.88574	1.13866	1.56899	0	0	0		chr13	45911200	45912599	PP1	2.53648	1.43577	1.48418	1.32502e-47	1.12246e-44	0.163363
	chr11	43841600	43843399	PP1	2.43655	1.32945	2.849	4.61756e-280	1.4239e-218	6.50924e-194		chr13	45924600	45925199	PP1	4.83537	0.666296	0.833148	2.0784e-51	1	0.793251
	chr11	44313800	44323199	PP1	1.58153	1.02507	2.07415	0	0	0		chr13	46720400	46722799	PP1	2.27311	1.18187	0.863595	5.07964e-08	1	1
	chr11	45691800	45694599	PP1	1.85714	1.16826	1.63011	3.04394e-252	5.4303e-146	1.77734e-117		chr13	47620800	47622199	PP1	3.44696	0.933289	1.03336	3.16645e-61	1	0.937275
	chr11	45761600	45769199	PP1	1.99286	1.4284	1.90818	0	0	0		chr13	49195600	49198399	PP1	3.33103	1.04318	1.12953	2.15578e-140	0.703606	0.922535
	chr11	46109600	46111799	PP1	1.804	0.724284	2.12889	4.37053e-199	2.21607e-102	2.82192e-220		chr13	49370800	49371399	PP1	1.67616	0.599644	0.532918	8.88676e-05	1	1
	chr11	46561200	46564799	PP1	2.86321	0.708256	1.83214	0	1.64067e-286	1.65353e-199		chr13	49638800	49639799	PP1	6.52636	0.892761	0.892761	1.03736e-122	1	1
	chr11	46591200	46597599	PP1	1.78377	1.36092	1.83662	0	0	0		chr13	49653000	49654399	PP1	4.00476	0.833234	1.41394	6.61368e-25	1	1.09475e-05
	chr11	46615600	46617999	PP1	2.16327	0.920437	2.0777	8.20086e-267	2.57446e-197	3.23912e-99		chr13	49681400	49682399	PP1	3.12779	1	1.17321	1.35033e-20	0.00400639	1
	chr11	49275200	49277199	PP1	1.67967	1.10367	2.65895	4.64934e-308	1.66721e-261	2.32269e-234		chr13	51644600	51646199	PP1	2.77739	0.621212	1.20396	7.45458e-18	1	0.999995
	chr11	49292400	49294999	PP1	2.12867	1.06384	1.7013	0	5.67786e-298	6.78068e-105		chr13	52564800	52565599	PP1	3.83138	1.77265	0.85906	1.13344e-22	0.840269	1
	chr11	49300800	49302999	PP1	2.6653	0.95724	1.8274	0	0	2.2137e-82		chr13	52601600	52603999	PP1	1.89505	1.44753	0.94735	3.14514e-18	2.64447e-35	1
	chr11	49426400	49431199	PP1	2.41944	1.48112	1.879	0	0	3.51051e-254		chr13	52652600	52652799	PP1	18.8191	1	1	1.27485e-39	1	1
	chr11	49514000	49514399	PP1	3.37594	1.00876	4.14592	8.26561e-90	3.28246e-29	1.17842e-58		chr13	53884200	53884999	PP1	2.23569	0.672559	0.672559	5.33378e-26	1	1
	chr11	49524000	49524599	PP1	2.38367	0.84702	5.09136	6.11674e-80	1.15525e-49	1.29145e-165		chr13	54693200	54694999	PP1	2.59441	2.37557	1	2.3202e-09	0.140078	0.121923
	chr11	49564000	49565599	PP1	1.54521	0.792255	1.74476	2.22506e-121	9.29511e-51	1.79704e-78		chr13	55016200	55017999	PP1	2.76094	1.08004	1.12006	2.13835e-98	3.80613e-08	0.397181
	chr11	49742200	49754999	PP1	1.68713	1.26368	1.90384	0	0	0		chr13	55184400	55187399	PP1	2.11686	1.04029	0.980256	6.42407e-204	0.998149	1
	chr11	49950000	49967199	PP1	1.83107	1.13876	1.934	0	0	0		chr13	55188200	55190999	PP1	1.574	1.18224	1.24289	9.96946e-12	1	0.0063559
	chr11	50011400	50012799	PP1	2.71694	1.37925	4.798	3.67865e-256	1.64633e-208	2.19808e-293		chr13	55237400	55237599	PP1	12.4109	0.985149	0.985149	1.53346e-46	0.959012	0.959012
	chr11	50445000	50466599	PP1	2.27861	1.41018	2.16935	0	0	0		chr13	55258800	55258999	PP1	4.47739	1	1	3.48428e-29	1	1
	chr11	50533600	50554799	PP1	1.93079	1.29344	1.9553	0	0	0		chr13	55318200	55319599	PP1	3.39187	1	1.38735	1.34041e-79	0.500017	0.163314
	chr11	50556800	50579399	PP1	1.70368	1.34943	1.8363	0	0	0		chr13	55369600	55370399	PP1	4.56736	1.20372	1.36802	5.99176e-134	0.0646135	5.88981e-11
	chr11	51181200	51188399	PP1	1.65674	0.883834	1.94432	0	0	0		chr13	55444400	55446799	PP1	3.41925	1.27037	1.3969	2.81097e-51	0.579885	3.74192e-09
	chr11	51369600	51410599	PP1	1.8669	1.46798	2.27045	0	0	0		chr13	55627400	55627799	PP1	2.72152	0.841772	0.841772	7.83539e-13	1	1
	chr11	51410800	51436999	PP1	1.70124	1.27802	2.68792	0	0	0		chr13	55690800	55693999	PP1	2.74601	2.14734	0.970479	3.17757e-15	0.0234719	1
	chr11	51558600	51564599	PP1	1.88128	0.826901	1.83	0	0	0		chr13	56133400	56136399	PP1	1.98802	1.16249	1.02041	4.98032e-27	2.34456e-26	0.971222
	chr11	51917600	51920199	PP1	3.17623	0.922692	2.08378	0	0	4.51137e-214		chr13	56600800	56602599	PP1	2.16179	0.83864	1.2259	7.04966e-15	1	1
	chr11	51932400	51937999	PP1	2.1737	1.35752	1.82212	0	0	0		chr13	56625200	56627399	PP1	2.81052	0.776786	1.34722	1.02983e-32	1	7.36797e-16
	chr11	52318000	52329199	PP1	1.65144	1.34041	1.66675	0	0	0		chr13	58394600	58394799	PP1	2.55779	1.32663	1	8.87434e-49	6.70193e-19	1
	chr11	52426200	52470799	PP1	1.68902	1.27748	1.72933	0	0	0		chr13	58477200	58478799	PP1	2.95117	1.20159	0.729967	1.01722e-14	0.998676	1
	chr11	52772400	52776999	PP1	2.42319	1.36216	1.51601	0	0	1.33057e-265		chr13	58787400	58789199	PP1	2.49209	0.888834	0.888834	3.64854e-28	1	1
	chr11	52834000	52835799	PP1	1.76569	0.645319	2.07694	1.46499e-160	1.1837e-74	1.5469e-105		chr13	59003000	59005199	PP1	3.38656	1.08741	0.88345	4.20768e-97	0.99999	1
	chr11	52852600	52855399	PP1	1.66188	0.780325	2.32506	1.23601e-210	1.94275e-203	1.01169e-209		chr13	59874800	59876799	PP1	2.88154	1.36987	1.47595	2.22766e-39	0.0337507	2.08652e-14
	chr11	52878800	52881199	PP1	1.81875	0.508255	1.96378	7.26018e-146	1.62684e-51	7.40356e-275		chr13	60658800	60661399	PP1	2.8678	1.75384	0.975992	3.77703e-55	1	1
	chr11	52887000	52891399	PP1	1.52604	0.995594	2.16175	0	0	3.56826e-281		chr13	60891200	60893399	PP1	2.67621	1.3304	1.05507	7.20218e-111	9.54646e-32	5.86158e-13
	chr11	52897200	52901799	PP1	1.65333	1.09893	2.19123	0	0	0		chr13	60897200	60898199	PP1	4.36592	1.13966	1.62849	6.58024e-134	6.14218e-09	0.316515
	chr11	52958600	52964999	PP1	2.07268	1.07187	1.68222	0	0	0		chr13	62015800	62016599	PP1	5.14604	0.88641	1.3428	3.93772e-79	0.99882	0.000828447
	chr11	52996800	53001599	PP1	1.56428	1.14027	1.65269	0	0	1.48664e-184		chr13	63431400	63432999	PP1	2.35705	1.55336	1.55079	2.52232e-13	0.688502	0.18936
	chr11	53170600	53177399	PP1	2.30979	1.1347	2.0932	0	0	0		chr13	63566400	63568599	PP1	3.04304	0.88675	0.858437	8.86978e-61	1	1
	chr11	53208000	53215799	PP1	2.08674	1.3011	1.52353	0	0	2.14715e-194		chr13	64399800	64402799	PP1	2.93505	1.41316	1.15222	3.23721e-55	1	0.933108
	chr11	53217200	53220599	PP1	1.55258	1.41428	1.54228	0	0	5.06641e-131		chr13	64422200	64424399	PP1	1.61734	0.790091	1.47751	1.41264e-07	1	0.99776
	chr11	53603000	53622199	PP1	1.61553	1.18552	1.59531	0	0	0		chr13	64539800	64539999	PP1	8.96482	1	1	1.05331e-38	1	1
	chr11	53622400	53646799	PP1	1.63458	1.33503	1.94148	0	0	0		chr13	65277000	65279399	PP1	3.39314	1.10924	1.28581	9.30462e-67	0.000333203	4.78926e-34
	chr11	53902200	53911599	PP1	1.79349	1.29686	1.63952	0	0	0		chr13	65779400	65780399	PP1	3.38739	1.15716	1.07207	1.26463e-136	3.17902e-39	2.80705e-18
	chr11	54076600	54083399	PP1	1.52909	1.08224	2.45687	0	0	0		chr13	67081000	67082999	PP1	2.7662	1.10624	1.25714	1.32413e-08	0.52468	0.968823
	chr11	54096200	54121199	PP1	2.14565	1.46706	2.30355	0	0	0		chr13	67193800	67194799	PP1	5.26909	1.27933	1.2095	1.22994e-85	0.316515	0.316515
	chr11	54237600	54268999	PP1	2.57045	1.45472	2.97417	0	0	0		chr13	67332600	67333999	PP1	2.00572	0.727131	0.727131	9.17274e-06	1	1
	chr11	55041000	55044399	PP1	1.77384	0.971424	1.80237	0	3.54956e-240	1.12165e-167		chr13	67373600	67376199	PP1	2.97174	1.14221	1.14221	6.64629e-65	0.821728	0.000312925
	chr11	55514000	55521199	PP1	1.74974	1.1451	1.95732	0	0	0		chr13	67398800	67400599	PP1	3.31346	1.02793	0.937474	6.46929e-36	0.131889	1
	chr11	56234000	56234599	PP1	1.73364	0.749886	1.60543	1.73198e-16	0.0964378	6.9501e-15		chr13	67723800	67724599	PP1	5.4495	2.16015	1.20473	6.72299e-45	1	1
	chr11	57469200	57475999	PP1	2.20549	1.1903	1.67812	0	0	0		chr13	67778600	67780199	PP1	1.9887	0.752825	0.752825	3.72375e-10	1	1
	chr11	57586600	57614199	PP1	1.96376	1.33267	2.51322	0	0	0		chr13	68090600	68092599	PP1	1.57329	1	1	1.0621e-103	1	0.000705652
	chr11	57615000	57637199	PP1	1.63171	1.45823	2.42839	0	0	0		chr13	69610400	69610599	PP1	5.90802	0.46934	0.46934	5.21111e-34	1	1
	chr11	57859800	57941599	PP1	1.84768	1.47957	2.0481	0	0	0		chr13	69809800	69810399	PP1	4.48878	1.20032	0.959936	4.80122e-88	7.9822e-25	1
	chr11	57974800	57979999	PP1	1.55283	0.928849	1.82343	0	0	8.74216e-137		chr13	70524600	70526799	PP1	1.82858	0.935347	0.935347	9.61905e-28	1	1
	chr11	57981200	57983599	PP1	1.65688	1.40897	1.80204	1.50033e-251	2.05383e-263	2.94766e-113		chr13	73327800	73329399	PP1	3.26151	1.16447	1.32895	8.48399e-112	1.45561e-11	0.0543046
	chr11	57988600	57997199	PP1	1.58299	1.39596	1.52377	0	0	0		chr13	74061400	74062399	PP1	3.89346	0.987893	0.927361	3.9087e-78	0.0076825	0.946033
	chr11	58235400	58236799	PP1	3.76451	0.649094	1.58568	6.01146e-226	1.97463e-56	7.90815e-71		chr13	74616600	74618799	PP1	2.60199	1.47383	1.04513	1.31574e-06	1	1
	chr11	58246600	58249599	PP1	1.84874	1.03484	2.4146	3.00183e-291	0	2.8244e-199		chr13	74787600	74787799	PP1	5.80905	1	1	9.44382e-35	1	1
	chr11	58257000	58274799	PP1	1.55527	1.37732	1.91251	0	0	0		chr13	75793800	75795399	PP1	1.98467	1.27555	1.18868	8.00471e-15	4.30859e-14	1
	chr11	58393000	58398799	PP1	2.04982	1.01789	2.03143	0	0	0		chr13	75797200	75798599	PP1	3.47932	0.696493	1.13489	1.90152e-46	1	0.98603
	chr11	58399800	58405799	PP1	1.8126	0.994864	2.5593	0	0	0		chr13	75992400	75993799	PP1	3.02931	0.830891	0.788613	0.00102777	1	1
	chr11	58414400	58446999	PP1	1.60278	1.3512	1.77514	0	0	0		chr13	76097800	76099599	PP1	2.66268	1.88113	0.98379	6.92601e-06	0.922213	1
	chr11	58486000	58488399	PP1	1.61096	0.931501	2.23915	1.43692e-252	2.81735e-208	5.70405e-141		chr13	76566800	76566999	PP1	11.4091	0.822314	0.822314	4.84546e-34	1	1
	chr11	58582400	58588199	PP1	2.03043	1.41452	2.4095	0	0	0		chr13	76632800	76635599	PP1	2.76416	1.06775	0.726491	1.88477e-12	1	1
	chr11	58595600	58607999	PP1	2.26555	1.37533	1.52063	0	0	0		chr13	76750800	76751399	PP1	6.23614	0.61499	0.61499	5.23009e-42	1	1
	chr11	58636600	58646199	PP1	2.249	1.27265	2.09977	0	0	0		chr13	81064000	81066399	PP1	1.65732	1.10157	1.3078	1.07896e-59	1.19958e-14	4.53699e-29
	chr11	58667200	58672799	PP1	1.82795	1.34228	1.79319	0	0	1.3441e-243		chr13	81956400	81957199	PP1	4.92392	0.732356	0.732356	7.12132e-18	1	1
	chr11	58700600	58702599	PP1	1.93838	0.797318	1.6256	7.93065e-286	2.97597e-60	1.83688e-115		chr13	82521000	82521799	PP1	4	1	1	1.34337e-38	1	1
	chr11	58740800	58747599	PP1	1.84024	1.04766	1.65898	0	0	0		chr13	83065200	83067999	PP1	2.05664	1.69738	1.40152	1.71623e-07	0.999966	1.37669e-11
	chr11	58764200	58771999	PP1	2.13588	1.14998	1.8433	0	0	0		chr13	83603600	83605999	PP1	2.61738	1.20008	1.28354	5.89355e-29	0.363905	5.44501e-08
	chr11	58784600	58789999	PP1	2.01764	1.08483	1.74803	0	0	4.32344e-308		chr13	83749600	83750999	PP1	3.07888	0.848908	0.848908	1.57005e-18	1	1
	chr11	58912400	58925799	PP1	2.15343	1.12882	1.89845	0	0	0		chr13	85506600	85508399	PP1	2.69382	1.40958	1.64458	1.60307e-49	0.0502889	0.0156895
	chr11	58961000	58963999	PP1	3.34077	0.985029	2.03838	0	0	2.45952e-183		chr13	86453600	86454799	PP1	2.94486	0.905589	0.905589	9.71685e-92	1	1
	chr11	59404800	59420799	PP1	1.63842	1.40072	1.67823	0	0	0		chr13	90246600	90246999	PP1	11.5213	1	1	2.4927e-81	1	1
	chr11	59436400	59444599	PP1	1.82242	1.31518	1.84086	0	0	0		chr13	92610000	92611599	PP1	2.5839	1.15643	0.965894	5.5726e-31	0.00111273	1
	chr11	59641600	59649399	PP1	2.34514	1.20252	2.30547	0	0	0		chr13	93242000	93243599	PP1	3.53918	1.54075	0.874608	2.23286e-72	0.946011	1
	chr11	59784600	59790399	PP1	2.70096	1.47117	3.32001	0	0	0		chr13	93252000	93253599	PP1	2.25382	0.946288	1.06846	2.50498e-45	0.989847	1
	chr11	59926400	59938999	PP1	1.71224	1.44311	1.64768	0	0	0		chr13	93300400	93303599	PP1	1.72945	0.87192	1.05196	1.58083e-07	1	1
	chr11	59962000	59970399	PP1	2.90199	1.3211	2.55376	0	0	0		chr13	93989600	93990199	PP1	2.83537	0.833148	0.666296	1.65992e-33	1	1
	chr11	60055000	60063799	PP1	1.88694	1.2237	1.93012	0	0	0		chr13	94294800	94298799	PP1	4.8851	2.23838	1.48594	5.33398e-101	1	0.995461
	chr11	60374000	60395199	PP1	1.62266	1.31423	2.28147	0	0	0		chr13	94358000	94360199	PP1	2.57493	1.3756	1.25697	3.16414e-19	1	7.99967e-09
	chr11	60473600	60511999	PP1	1.85273	1.18996	2.00679	0	0	0		chr13	95324000	95327199	PP1	3.17162	1.65149	1.33561	1.20834e-65	0.99997	0.000781081
	chr11	61180200	61182399	PP1	1.52539	1.16734	2.03629	6.55011e-252	0	5.42076e-156		chr13	95571600	95571799	PP1	8.93796	0.726277	0.726277	3.85786e-48	1	1
	chr11	61183400	61186799	PP1	1.67086	0.840885	1.62252	0	1.07471e-250	1.053e-168		chr13	97021600	97021799	PP1	4.75377	1	1	1.00074e-22	1	1
	chr11	61473400	61475999	PP1	3.95092	1.29056	3.28646	0	1.75634e-275	1.05453e-294		chr13	98313000	98315199	PP1	2.64405	0.843424	0.817328	1.22046e-05	1	1
	chr11	61477000	61487799	PP1	1.55079	0.95043	2.08693	0	0	0		chr13	98474800	98474999	PP1	5.8392	1	1	1.54091e-49	1	1
	chr11	62490800	62496199	PP1	1.59155	1.09987	1.74907	0	0	0		chr13	99215400	99215599	PP1	9.67337	1	1	1.99206e-50	1	1
	chr11	62754600	62763599	PP1	2.17632	1.10999	1.77748	0	0	0		chr13	99336600	99338999	PP1	2.81908	1.3546	1.6889	1.0959e-20	0.999852	0.928863
	chr11	62854400	62857999	PP1	1.7288	1.2714	1.55469	0	0	8.89829e-86		chr13	99389200	99390599	PP1	1.57605	0.741388	0.741388	1.94874e-13	1	1
	chr11	62900600	62907599	PP1	1.85722	0.79366	1.91796	0	0	0		chr13	99412000	99412799	PP1	2.85659	0.854668	0.990375	1.02058e-13	1	1
	chr11	63016800	63019399	PP1	2.86072	1.20342	2.01042	0	2.39243e-265	2.24099e-166		chr13	100492000	100492799	PP1	4.40046	1.17162	1.51487	1.12593e-117	0.000313868	0.273311
	chr11	63026800	63031399	PP1	1.63851	1.48707	2.32412	0	0	0		chr13	100588200	100594799	PP1	2.41497	1.27018	1.13503	1.46109e-109	1.91919e-47	1
	chr11	63032200	63041599	PP1	3.04057	1.12887	2.37402	0	0	0		chr13	102143200	102144199	PP1	5.23056	0.925	0.925	2.27221e-74	1	1
	chr11	63177800	63178999	PP1	1.73401	1.498	3.15655	3.82784e-135	1.42958e-126	1.34556e-46		chr13	104041000	104041199	PP1	4.31156	1.19095	1	2.74635e-26	4.81673e-11	1
	chr11	63203600	63206999	PP1	2.08356	1.29743	1.85689	0	0	1.05409e-83		chr13	106629200	106631199	PP1	1.82871	0.976374	0.942299	5.36088e-55	0.952127	1
	chr11	63208200	63210599	PP1	2.27632	1.3308	2.98241	2.55265e-281	0	2.51372e-239		chr13	107022600	107026199	PP1	2.30719	1.51456	1.21512	6.05425e-07	0.99907	0.123841
	chr11	63826400	63830999	PP1	1.91328	1.22991	1.75118	0	0	1.01129e-98		chr13	107858200	107859999	PP1	2.00049	1.14822	0.962945	1.44537e-271	3.33867e-24	1
	chr11	64095400	64099799	PP1	1.84837	1.38442	2.25151	0	0	1.14279e-235		chr13	108775200	108776599	PP1	5.62234	1	1.09684	9.02567e-154	0.993978	0.999998
	chr11	64109400	64111799	PP1	1.63518	1.44623	2.37563	3.72602e-151	0	8.28174e-180		chr13	109685200	109686799	PP1	3.1722	1.03949	1.15798	2.62558e-110	0.155283	0.950394
	chr11	64470800	64474799	PP1	2.51028	1.01471	2.13371	0	0	5.4234e-270		chr13	109921600	109922799	PP1	3.39249	0.682025	0.895336	9.37964e-07	1	1
	chr11	64501600	64504599	PP1	1.5718	1.44236	2.10184	1.69242e-231	0	2.0696e-195		chr13	110559800	110561999	PP1	2.55413	1.6388	1.32154	1.58467e-14	0.0576071	0.887562
	chr11	64657200	64665799	PP1	1.60918	1.47685	1.72961	0	0	0		chr13	111795600	111798599	PP1	1.80874	1.51078	1.19154	4.94843e-17	0.0169612	0.213035
	chr11	64953000	64977399	PP1	2.13418	1.40277	2.39423	0	0	0		chr13	111923400	111923599	PP1	5.53769	1	1	4.21905e-26	1	1
	chr11	66932400	66935399	PP1	2.40966	0.686079	2.09594	0	2.41987e-109	8.10296e-169		chr13	111935400	111936999	PP1	3.28784	0.787838	1.15946	8.76807e-38	1	0.999351
	chr11	66964200	66968799	PP1	2.26643	1.43753	1.57182	0	0	4.25146e-132		chr13	111977800	111980599	PP1	2.94259	1.52914	0.942012	1.10865e-16	0.0666182	1
	chr11	67071800	67101799	PP1	1.97642	1.4813	2.1617	0	0	0		chr13	112395000	112396199	PP1	1.9549	1.16209	1.21494	2.5161e-42	0.340768	0.991626
	chr11	67113000	67118599	PP1	1.54706	1.45232	1.69303	0	0	4.88221e-261		chr13	112601200	112603999	PP1	1.66777	0.995806	0.838526	3.29154e-26	0.999982	1
	chr11	67323000	67325399	PP1	2.28981	1.31062	2.21376	0	5.25157e-251	3.39549e-202		chr13	113222600	113222799	PP1	7.35176	1	1	7.9762e-33	1	1
	chr11	67337600	67365799	PP1	2.37274	1.3782	2.0387	0	0	0		chr13	113869800	113870999	PP1	5.59184	0.94113	0.94113	7.81572e-78	1	1
	chr11	67767200	67789599	PP1	1.90288	1.47492	1.80344	0	0	0		chr13	115247400	115247599	PP1	5.36683	1.09045	1	1.35645e-36	0.000126395	1
	chr11	67853000	67865599	PP1	1.93938	1.38832	1.77884	0	0	0		chr13	117220800	117227199	PP1	1.79367	1.33189	1.13821	7.90164e-07	1	0.999999
	chr11	68213200	68230799	PP1	1.76484	1.19588	1.92877	0	0	0		chr13	117241600	117242999	PP1	3.65073	1.15593	1.31185	3.21083e-97	0.993557	0.999974
	chr11	68231600	68251599	PP1	1.7527	1.24033	1.83882	0	0	0		chr13	117875200	117875399	PP1	2.48433	0.566952	0.566952	0.0017439	1	1
	chr11	68877200	68894999	PP1	2.20259	1.29649	1.77108	0	0	0		chr13	118058600	118059399	PP1	1.9803	0.715309	0.782453	2.38729e-09	1	1
	chr11	68896800	68900999	PP1	2.6874	1.13419	1.64312	0	0	1.71798e-179		chr13	119427200	119427999	PP1	4.19149	1	1	5.96755e-89	1	1
	chr11	68916800	68934999	PP1	1.80734	1.4557	2.37219	0	0	0		chr13	119790000	119792199	PP1	2.92525	1.07361	1.1393	1.29995e-43	0.924799	0.0750395
	chr11	69112000	69114799	PP1	1.98367	1.09974	2.39518	0	0	5.18298e-208		chr13	119916600	119918199	PP1	1.65782	1.33628	1.00737	3.57199e-18	1	0.997069
	chr11	69126800	69127799	PP1	3.72272	0.862759	2.8291	1.60679e-169	3.80987e-76	5.1821e-85		chr13	120005200	120007799	PP1	1.74363	1.15475	1.29214	1.96222e-102	1.06607e-31	2.70605e-21
	chr11	69274800	69287399	PP1	1.91098	1.47254	1.67247	0	0	0		chr13	120055000	120057399	PP1	1.68565	1.03934	1.26414	3.81508e-61	0.958511	3.03216e-16
	chr11	69335400	69341799	PP1	2.12152	1.40106	2.03592	0	0	0		chr13	120193400	120196999	PP1	2.07512	1.85669	1.08561	3.05961e-28	0.99999	1
	chr11	69440600	69506799	PP1	1.9301	1.26681	1.76721	0	0	0		chr14	5965400	5965999	PP1	1.6008	0.799733	0.799733	1.18983e-40	1	1
	chr11	69507600	69513599	PP1	1.52681	1.28175	2.54594	0	0	0		chr14	6380600	6382799	PP1	1.59151	0.765136	0.86952	0.000252922	1	1
	chr11	69796000	69824399	PP1	2.32368	1.35487	2.23668	0	0	0		chr14	6560200	6561199	PP1	1.52219	1.09399	1	2.75154e-20	8.29349e-05	0.500025
	chr11	70048600	70055399	PP1	2.51274	1.2896	2.48056	0	0	0		chr14	8017600	8018799	PP1	1.8851	0.888807	0.888807	1.75506e-167	1	1
	chr11	70056600	70068199	PP1	1.96862	1.34361	2.17956	0	0	0		chr14	8080200	8081799	PP1	3.22772	1.52599	1.17863	1.74381e-20	0.979395	0.904375
	chr11	70200000	70209599	PP1	2.05619	1.17225	2.28288	0	0	0		chr14	8097600	8101199	PP1	1.96865	1.87693	1.36851	3.28283e-07	0.381083	0.999999
	chr11	70277000	70279199	PP1	1.83887	0.735478	3.36419	1.71921e-204	6.72669e-110	0		chr14	8130600	8133399	PP1	2.12406	1.06477	0.805699	3.07716e-15	1	1
	chr11	70423200	70428199	PP1	1.62907	1.08308	1.94487	0	0	7.19251e-198		chr14	9685400	9685799	PP1	4.19549	1	1	1.24986e-90	1	1
	chr11	70832800	70836799	PP1	2.30168	1.28547	1.93387	0	0	1.47613e-288		chr14	10139000	10140999	PP1	4.02292	1.6406	0.730084	5.61824e-42	1	1
	chr11	71403400	71405999	PP1	2.47716	1.43626	1.98683	0	0	2.9602e-122		chr14	12289400	12290599	PP1	2.66018	0.728875	1.27599	3.13532e-17	1	1
	chr11	71435600	71441999	PP1	1.61549	1.2691	2.17025	0	0	0		chr14	13959200	13960999	PP1	3.00099	1.51877	1.55583	6.26788e-48	1	0.998906
	chr11	71442400	71445799	PP1	1.52614	1.21323	2.00422	0	0	3.03267e-159		chr14	14087800	14088599	PP1	5.11605	0.888781	1.7882	1.95222e-77	1	0.603506
	chr11	71515200	71517999	PP1	1.79591	0.765072	1.8575	0	5.78568e-159	2.94098e-155		chr14	14453600	14454399	PP1	4.23299	0.639712	0.639712	2.58528e-28	1	1
	chr11	71526000	71528799	PP1	1.80663	1.17024	1.56127	5.21548e-262	1.74577e-284	6.2135e-79		chr14	14703400	14704399	PP1	3.31767	0.869452	0.869452	1.37295e-66	1	1
	chr11	71668800	71671999	PP1	1.86455	1.0193	1.89776	0	0	6.0147e-216		chr14	15719200	15720599	PP1	3.59865	0.830891	0.788613	8.04153e-12	1	1
	chr11	72034800	72039399	PP1	2.23991	1.22171	1.63978	0	0	2.42349e-164		chr14	17878400	17879999	PP1	2.8489	0.781907	0.781907	2.47599e-30	1	1
	chr11	72083200	72108599	PP1	1.94969	1.29724	2.17662	0	0	0		chr14	19823000	19824799	PP1	3.84487	0.824104	1.45033	3.23316e-19	1	0.930345
	chr11	72112400	72122799	PP1	1.68195	1.39954	2.37977	0	0	0		chr14	20297400	20298599	PP1	3.43522	1.03579	1.18039	1.90608e-56	0.355067	0.587975
	chr11	72221400	72237599	PP1	2.06351	1.30774	2.27852	0	0	0		chr14	20371200	20371399	PP1	1.79899	1	1	8.74734e-27	1	1
	chr11	72575800	72584199	PP1	1.756	1.2547	2.71089	0	0	0		chr14	20707200	20708199	PP1	4.30882	2.77696	0.938725	2.6001e-24	1	1
	chr11	73257600	73263599	PP1	2.13403	1.11593	1.92557	0	0	0		chr14	21090200	21091799	PP1	2.80103	2.28645	1.21441	4.06082e-63	0.197083	0.999999
	chr11	73305800	73309799	PP1	1.71727	1.40565	1.95491	0	0	1.34752e-211		chr14	21813000	21814999	PP1	1.73336	1.31727	0.894244	7.10451e-19	0.0168724	0.793032
	chr11	74375000	74376199	PP1	1.77016	0.87857	2.2058	6.14231e-118	5.02975e-124	9.46132e-118		chr14	21987000	21988399	PP1	3.51065	1	1.24209	2.17794e-75	0.999971	0.999998
	chr11	74496800	74497999	PP1	3.27462	0.893648	1.82172	1.08767e-242	1.32121e-107	2.41972e-89		chr14	24778600	24779799	PP1	2.44002	0.655172	1.67508	2.12145e-05	1	0.981633
	chr11	74526800	74528199	PP1	1.53922	1.24676	2.02223	1.8606e-196	1.65695e-222	8.31551e-128		chr14	25483200	25485799	PP1	2.85214	1.75023	0.976555	4.76096e-86	0.999924	0.999993
	chr11	74555600	74576799	PP1	1.73097	1.07857	1.93755	0	0	0		chr14	25608600	25609799	PP1	3.45918	2.35086	0.94113	5.09447e-48	0.284073	1
	chr11	74732400	74741999	PP1	2.0477	1.23298	2.20532	0	0	0		chr14	25759400	25761199	PP1	3.0654	1.41954	1.03227	4.22363e-76	4.18232e-07	0.999979
	chr11	75191000	75207599	PP1	1.86921	1.21323	2.1945	0	0	0		chr14	26514600	26517199	PP1	1.83634	1.54116	1.22138	3.82518e-07	1	0.369585
	chr11	75218800	75240799	PP1	1.95711	1.47249	2.61272	0	0	0		chr14	26994000	26995599	PP1	2.28271	1.24371	1.31144	3.18497e-10	1	0.553976
	chr11	75291400	75298399	PP1	1.9785	0.913403	2.35552	0	0	0		chr14	27120400	27121799	PP1	3.1754	0.823426	0.823426	6.86557e-15	1	1
	chr11	76005400	76017399	PP1	1.66792	1.4246	1.92677	0	0	0		chr14	27350800	27352399	PP1	2.46658	1.30696	1.20464	1.60326e-40	0.0999883	1
	chr11	76918800	76923599	PP1	1.764	1.23645	2.47761	0	0	0		chr14	27378800	27382199	PP1	2.46878	1.83119	1.27779	1.25946e-08	0.966953	0.699883
	chr11	77028200	77041999	PP1	1.79033	1.24212	2.50242	0	0	0		chr14	27412200	27413199	PP1	2.91511	1.20704	0.84472	2.19156e-33	0.49119	1
	chr11	77111600	77118399	PP1	1.8797	1.35388	2.34761	0	0	0		chr14	27508000	27509399	PP1	2.41193	0.705052	0.636777	4.96998e-23	1	1
	chr11	77622800	77626799	PP1	2.63918	1.32159	2.62391	0	0	0		chr14	27942000	27942799	PP1	3.37044	0.747428	0.747428	3.68442e-58	1	1
	chr11	77633400	77638999	PP1	2.29112	0.823405	1.9051	0	6.77761e-297	0		chr14	29949400	29951599	PP1	2.26542	1.413	1.413	1.26023e-23	4.73694e-32	0.0236182
	chr11	77639800	77651999	PP1	1.53227	1.07548	1.86277	0	0	0		chr14	30195800	30196999	PP1	4.12009	1	0.94113	1.67089e-85	0.500028	1
	chr11	77865800	77888999	PP1	1.64215	1.28567	2.07854	0	0	0		chr14	30716400	30717799	PP1	2.32536	1.77963	0.961019	4.68278e-33	1	0.104378
	chr11	78161800	78167399	PP1	2.59319	1.08533	1.91153	0	0	0		chr14	30972400	30975199	PP1	1.86055	0.823477	1.22065	2.78418e-16	1	1
	chr11	78383600	78445999	PP1	1.8835	1.40429	1.90839	0	0	0		chr14	32060600	32060999	PP1	8.52606	0.649837	0.649837	7.95443e-37	1	1
	chr11	78769600	78778399	PP1	1.75233	1.26977	1.79748	0	0	0		chr14	32200600	32202799	PP1	2.18472	0.972824	1.13808	1.66869e-44	1	0.00102194
	chr11	78814400	78816199	PP1	1.79081	1.22801	2.64933	6.19003e-132	3.66879e-257	4.119e-217		chr14	32510400	32510999	PP1	4.30667	0.614359	0.768205	1.52086e-100	1	1
	chr11	78869800	78872999	PP1	2.31121	0.966396	2.21285	0	5.26253e-168	1.92751e-181		chr14	32782800	32786599	PP1	3.01395	1.03828	1.01055	5.27375e-23	1	1
	chr11	79007600	79009399	PP1	2.16658	0.891569	1.65479	2.36808e-244	2.96871e-140	4.86511e-118		chr14	33214200	33217799	PP1	2.45032	1.36675	1.44943	6.14386e-67	0.652589	2.74881e-13
	chr11	79072600	79076199	PP1	2.34686	1.36004	1.93757	0	0	2.55067e-260		chr14	33240600	33241599	PP1	2.96217	2.91859	0.883224	1.26915e-36	0.011675	1
	chr11	79091200	79110799	PP1	1.51121	0.946456	1.77101	0	0	0		chr14	34492200	34492399	PP1	6.1548	0.616099	0.616099	1.1978e-29	1	1
	chr11	79168400	79184799	PP1	1.70525	1.29243	2.15966	0	0	0		chr14	34672200	34676199	PP1	2.66881	1.46534	1.34981	6.31681e-76	7.40119e-37	3.3962e-22
	chr11	79660200	79666999	PP1	1.74772	1.34558	2.06853	0	0	0		chr14	34845000	34845599	PP1	4.33531	0.888724	0.888724	1.19299e-32	1	1
	chr11	79745800	79750599	PP1	1.67973	1.02369	1.98332	0	0	8.99819e-254		chr14	40668600	40670799	PP1	1.78104	1.42587	0.883487	2.64806e-17	1	1
	chr11	79760800	79772399	PP1	1.59725	1.21231	1.7919	0	0	0		chr14	40936000	40937399	PP1	2.45823	0.844922	1	2.9996e-12	1	1
	chr11	79773000	79786799	PP1	1.97933	1.17758	1.72141	0	0	0		chr14	40949000	40950999	PP1	3.56661	0.945312	1.09951	5.61302e-110	1	1
	chr11	79787800	79815999	PP1	1.65604	1.18881	1.93858	0	0	0		chr14	40957800	40959599	PP1	1.78158	0.843685	0.749896	1.57361e-18	1	1
	chr11	79870800	79872599	PP1	1.78044	1.04926	4.33215	3.99601e-275	1.41814e-282	1.97307e-286		chr14	41485400	41485999	PP1	2.10147	0.839786	0.799733	2.75458e-49	1	1
	chr11	79886800	79889199	PP1	1.65885	0.976691	2.72919	5.83974e-259	6.3001e-231	9.12436e-178		chr14	41691400	41691999	PP1	2.3725	0.814419	0.799733	1.44204e-40	1	1
	chr11	79910000	79917399	PP1	1.54527	1.11788	1.76853	0	0	0		chr14	41766200	41766999	PP1	1.66406	1	0.853516	1.04297e-49	0.999994	1
	chr11	79918200	79922999	PP1	1.64143	1.46208	2.18131	0	0	6.25256e-264		chr14	41772400	41772799	PP1	1.69941	0.78389	1.07859	2.36941e-25	1	0.00126744
	chr11	80328200	80351399	PP1	1.71424	1.40764	2.11562	0	0	0		chr14	41986200	41987399	PP1	2.43561	0.711137	0.782483	7.38961e-14	1	1
	chr11	80562200	80570599	PP1	1.78853	1.34704	2.54288	0	0	0		chr14	42184000	42185199	PP1	1.71534	0.806864	0.806864	1.43617e-20	1	1
	chr11	80607800	80610399	PP1	1.94799	1.18527	1.57258	0	3.23334e-208	1.53258e-52		chr14	42798000	42798399	PP1	2.93484	1.11529	1	5.29386e-75	1.45576e-12	1
	chr11	80650800	80653999	PP1	1.55891	0.890115	2.45962	3.7951e-284	4.35648e-282	1.91232e-292		chr14	42842800	42843599	PP1	1.5446	0.749571	0.685249	2.40501e-23	1	1
	chr11	80727800	80731599	PP1	2.2683	0.783565	2.04771	0	1.5744e-144	1.7236e-128		chr14	43015600	43016199	PP1	1.6008	1.10013	1	3.99592e-37	0.675681	0.000927148
	chr11	80857000	80861599	PP1	1.56874	1.2949	1.61072	0	0	1.04389e-208		chr14	43277600	43279399	PP1	2.35944	0.615253	0.615253	1.00094e-07	1	1
	chr11	80862600	80864399	PP1	1.65298	1.02078	1.71718	1.06262e-226	2.74341e-137	1.30269e-113		chr14	44729000	44731399	PP1	2.89257	1.21629	0.864816	8.92998e-29	0.979447	1
	chr11	80899000	80900799	PP1	1.52055	1.27235	2.19812	1.33506e-201	3.24823e-274	4.59688e-69		chr14	44985600	44990199	PP1	2.78702	1.19858	1.38919	5.59621e-74	0.960426	0.572246
	chr11	80902000	80905799	PP1	2.05773	1.23502	2.19493	0	0	1.04034e-268		chr14	46083800	46084799	PP1	1.91384	0.869452	1.30722	1.89614e-39	1	1.87699e-41
	chr11	81647000	81649599	PP1	2.28918	0.984862	1.9341	5.3503094185116e-310	6.77537e-215	1.55292e-208		chr14	47297400	47300999	PP1	1.89178	1.50831	1.34434	4.10436e-10	1	0.995751
	chr11	81705200	81707999	PP1	2.79993	0.65314	1.7621	0	7.36197e-199	7.23379e-73		chr14	47472400	47474799	PP1	2.96684	1.10518	0.942835	6.78086e-82	0.999953	1
	chr11	81720400	81723399	PP1	1.90565	0.936039	2.46207	0	7.59773e-226	4.40395e-176		chr14	47513400	47515999	PP1	2.71312	1.24272	1.46353	2.81073e-113	3.29854e-06	0.159311
	chr11	81745800	81749799	PP1	2.03851	0.744074	1.70018	0	1.40104e-244	2.12838e-210		chr14	49065600	49067399	PP1	6.07384	1.42878	1.48833	1.96122e-66	8.3102e-36	1.03577e-07
	chr11	81778400	81804199	PP1	1.52033	1.10609	1.84801	0	0	0		chr14	50357200	50358399	PP1	3.65487	1.17401	1.17401	2.15094e-40	1	1
	chr11	81886400	81886999	PP1	2.20695	0.944294	2.71078	3.50592e-128	1.0799e-32	8.41306e-64		chr14	50819800	50820199	PP1	4.26171	3.35864	0.765751	1.19436e-23	1	1
	chr11	81889400	81919599	PP1	1.91372	1.49408	1.83731	0	0	0		chr14	50823400	50826199	PP1	2.20333	1.69409	1.44886	4.03108e-18	1	0.000801213
	chr11	82299200	82302199	PP1	1.83093	0.830092	1.61215	4.50986853473844e-310	1.10032e-297	3.57587e-55		chr14	51004400	51004599	PP1	3.18613	0.726277	0.726277	0.000384893	1	1
	chr11	82419400	82443399	PP1	2.0595	1.33899	1.99962	0	0	0		chr14	51163000	51166399	PP1	2.17612	1.21809	1.01906	6.31743e-38	1	1
	chr11	82506800	82509999	PP1	1.53179	0.778678	2.03574	0	3.84461e-213	8.63757e-198		chr14	51693200	51694999	PP1	2.92857	0.92446	0.92446	8.47597e-70	1	1
	chr11	82533200	82554199	PP1	1.60919	1.41734	1.83962	0	0	0		chr14	52022600	52025399	PP1	1.97268	1.37252	0.979305	3.60562e-24	1	1
	chr11	82613800	82698199	PP1	1.70099	1.346	1.9478	0	0	0		chr14	53085800	53086599	PP1	3.52502	0.727025	0.727025	9.14647e-45	1	1
	chr11	82699000	82710799	PP1	2.05368	1.38664	2.52133	0	0	0		chr14	54258600	54259999	PP1	2.73437	1.77989	0.812406	7.23116e-13	0.610489	1
	chr11	82718800	82734599	PP1	1.74976	1.4704	1.75185	0	0	0		chr14	54432200	54435199	PP1	2.19085	1.26199	1.26199	1.43609e-68	3.45977e-40	0.412113
	chr11	82909200	82915599	PP1	2.27794	1.46893	2.18024	0	0	0		chr14	54441400	54443999	PP1	1.72679	2.1488	1.34542	8.01804e-06	1	0.999872
	chr11	83130800	83132799	PP1	1.68461	0.775141	1.80519	2.24563e-148	1.76817e-20	2.79806e-107		chr14	54712800	54714199	PP1	5.03809	1	1.14526	2.65803e-71	0.500017	0.163363
	chr11	83153600	83155399	PP1	1.61125	0.837587	2.19882	1.19733e-136	6.07491e-35	1.69417e-227		chr14	54780000	54781999	PP1	2.65616	1.47434	0.989495	7.71517e-24	0.998359	1
	chr11	83282000	83284199	PP1	1.52624	1.15975	1.56235	5.23865e-292	4.74335e-184	1.0616e-51		chr14	55146600	55147399	PP1	2.41679	0.983655	0.593611	0.000301688	1	1
	chr11	84129800	84133999	PP1	1.61725	1.37746	2.47487	0	0	1.37566e-274		chr14	55577600	55579599	PP1	3.46559	1	1.39043	4.57192e-122	1	0.153161
	chr11	85217600	85217999	PP1	3.71178	0.843652	2.26023	1.46024e-79	0.000943576	8.09722e-12		chr14	55721000	55722999	PP1	4.18909	1.22511	1	8.68171e-175	4.48668e-54	1
	chr11	85266200	85270199	PP1	1.81263	0.996144	1.58053	0	0	3.74615e-129		chr14	57797800	57799399	PP1	2.1018	1.00568	0.828125	3.82509e-41	0.999639	0.999999
	chr11	85275000	85286199	PP1	2.21006	1.19205	2.21978	0	0	0		chr14	57910000	57910999	PP1	4.48096	1.55078	1.65656	6.4863e-73	0.126235	0.0169107
	chr11	85759600	85762199	PP1	2.60068	1.0362	1.68966	0	5.93089e-256	1.59728e-114		chr14	59296000	59298799	PP1	2.12446	1.15212	0.806396	4.92345e-20	1	1
	chr11	86820600	86825599	PP1	1.96373	1.29172	1.74354	0	0	5.03661e-228		chr14	59339600	59342999	PP1	2.83096	1.4116	1.25881	6.02682e-91	0.00292065	0.0414802
	chr11	87269600	87277799	PP1	1.80668	1.15015	2.05731	0	0	0		chr14	60443400	60445599	PP1	2.43528	1.88727	1.52192	1.11936e-05	1	1
	chr11	87295800	87300999	PP1	1.83859	1.41539	2.09901	0	0	0		chr14	60756200	60758399	PP1	3.29885	0.936143	0.936143	2.09927e-112	1	1
	chr11	87330200	87331999	PP1	2.05766	1.38808	1.91874	4.66492e-247	1.5203e-201	3.093e-73		chr14	61437200	61440399	PP1	3.19437	1.30976	1.25168	6.76629e-92	0.999999	0.999999
	chr11	87564600	87585199	PP1	2.09725	1.30925	2.12274	0	0	0		chr14	61696800	61699999	PP1	2.00759	1.19714	1.42845	1.7888e-27	1.48102e-05	1.10205e-54
	chr11	87867200	87897399	PP1	1.61011	1.47383	2.22844	0	0	0		chr14	61757000	61757799	PP1	2.52539	0.853516	0.926758	8.22764e-50	0.999758	0.99834
	chr11	87995400	88001999	PP1	2.14389	0.886079	1.52295	0	0	1.34936e-186		chr14	61860200	61862399	PP1	3.1587	0.974568	1.61275	9.02999e-11	1	0.103481
	chr11	88002800	88019999	PP1	1.64224	1.14185	1.70434	0	0	0		chr14	62331000	62333799	PP1	2.43496	1.30871	1.15038	1.0022e-29	1	9.21435e-12
	chr11	88394200	88417199	PP1	1.63243	1.394	2.95944	0	0	0		chr14	62341000	62343599	PP1	1.71335	0.877009	1.33454	2.93845e-07	1	0.000755011
	chr11	88603400	88610599	PP1	1.65221	0.901731	1.91208	0	0	2.73046e-272		chr14	62863800	62870799	PP1	1.89499	1.5029	1.25401	2.05053e-34	0.070295	0.176617
	chr11	88776600	88780999	PP1	2.05778	1.30606	1.7416	0	0	6.37802e-109		chr14	63522000	63523399	PP1	4.04056	0.765279	0.756625	9.2985e-43	1	1
	chr11	88795800	88829799	PP1	1.78945	1.23494	1.7047	0	0	0		chr14	64184800	64188399	PP1	3.83603	0.934412	1.34303	3.20472e-83	1	0.695417
	chr11	88908200	88911399	PP1	2.05342	1.45169	1.50738	0	6.52556e-254	1.28169e-46		chr14	64308800	64313599	PP1	2.03218	0.866643	1.17336	1.68593e-61	1	0.88822
	chr11	89135200	89150799	PP1	1.6815	1.27495	1.93916	0	0	0		chr14	64864800	64864999	PP1	25.3396	0.938679	0.938679	1.47366e-61	0.999875	0.999875
	chr11	89195600	89212599	PP1	1.91852	1.38501	2.71374	0	0	0		chr14	64943200	64945599	PP1	2.00962	1.18721	0.837939	5.29422e-07	1	1
	chr11	89921600	89923799	PP1	1.59429	1.12897	2.6956	5.38355e-266	7.26311e-213	1.55283e-258		chr14	65112600	65113999	PP1	3.16304	1.88287	1.09417	4.80251e-42	0.615503	1
	chr11	89939200	89946199	PP1	1.66374	0.937269	1.6758	0	0	0		chr14	66213000	66215399	PP1	2.17238	1.261	1.18823	3.626e-32	0.900945	0.99826
	chr11	89947200	89953399	PP1	2.23743	0.939677	1.99592	0	0	0		chr14	66218600	66219599	PP1	3.67355	0.718574	1.09381	3.56777e-08	1	1
	chr11	90104200	90110599	PP1	2.17486	1.46877	2.55516	0	0	0		chr14	66230600	66231999	PP1	2.0372	1.08455	0.788613	9.18992e-10	1	1
	chr11	90138800	90147799	PP1	1.54623	1.21696	2.20759	0	0	0		chr14	66234800	66236399	PP1	1.73355	1.32895	1.53454	2.29493e-24	0.999798	0.142237
	chr11	90149000	90151799	PP1	2.58064	0.668308	1.58696	0	3.55119e-216	4.66346e-43		chr14	66296400	66298199	PP1	1.84272	1.26139	1.97676	2.97638e-17	0.0461977	0.999906
	chr11	90187800	90192799	PP1	1.80463	1.33225	1.50098	0	0	8.84936e-87		chr14	66561400	66562399	PP1	2.68856	1.28143	0.67167	2.86863e-37	0.999999	1
	chr11	90319200	90330199	PP1	1.71718	1.3404	1.82485	0	0	0		chr14	67603200	67603799	PP1	4.71845	0.726942	0.726942	6.50899e-15	1	1
	chr11	90368600	90373199	PP1	1.53727	1.12096	1.57645	0	0	1.25727e-288		chr14	69119000	69119599	PP1	2.73232	0.756313	0.756313	1.51086e-23	1	1
	chr11	90408400	90426999	PP1	2.57399	1.49913	2.65761	0	0	0		chr14	69267200	69267999	PP1	4.82621	1	0.931756	3.31014e-165	0.996933	1
	chr11	90429400	90431599	PP1	2.38055	0.787954	2.71055	0	5.04212e-110	2.72183e-150		chr14	69283600	69285199	PP1	2.57504	0.960506	1	1.67163e-59	1	0.999997
	chr11	93495600	93502599	PP1	2.58491	1.26431	1.81804	0	0	0		chr14	69286200	69289999	PP1	2.0948	1.4348	0.874	3.99289e-149	0.998446	1
	chr11	93734000	93738599	PP1	1.71618	0.889973	1.91011	0	0	4.07557e-247		chr14	69485400	69486999	PP1	2.86456	1.82322	0.769129	9.34769e-71	0.0286419	1
	chr11	93757800	93776599	PP1	2.3336	1.49282	2.49558	0	0	0		chr14	69501800	69508399	PP1	2.12898	1.17054	1.02348	1.02946e-163	0.528258	1
	chr11	93816600	93818199	PP1	4.04473	0.601365	1.90745	0	2.29195e-73	1.37123e-114		chr14	70158800	70160199	PP1	3.42092	1.24209	1.04842	2.50081e-79	2.3166e-07	0.999998
	chr11	94146400	94152399	PP1	1.57018	1.31979	1.62614	0	0	0		chr14	70369400	70371999	PP1	2.53061	2.1681	0.919441	3.20635e-07	0.788476	1
	chr11	94226600	94235599	PP1	1.61446	1.25601	2.09166	0	0	0		chr14	70779600	70781399	PP1	1.69578	0.774096	0.903184	5.42036e-10	1	1
	chr11	94551000	94553999	PP1	1.61485	0.953839	1.70085	9.19933e-279	2.59524e-165	2.05258e-132		chr14	72843600	72845399	PP1	2.64087	1.14881	1.67361	2.26595e-27	4.95186e-10	0.0259176
	chr11	94613800	94618199	PP1	2.00226	1.14314	1.85043	0	0	0		chr14	73324000	73327799	PP1	2.9781	1.43563	1.13411	1.65302e-39	0.000867226	1.26852e-10
	chr11	94721600	94727999	PP1	1.98525	1.13121	1.62735	0	0	1.6489e-236		chr14	73433400	73434799	PP1	4.00118	1.26785	1.09027	2.46128e-61	0.0103311	1
	chr11	95791200	95799799	PP1	2.16223	1.44073	3.00037	0	0	0		chr14	73495200	73497199	PP1	2.42171	0.864619	0.929498	5.11844e-27	1	1
	chr11	95813200	95823799	PP1	1.54468	1.41496	1.83146	0	0	0		chr14	74645800	74646999	PP1	2.34745	1.08701	0.825986	4.78785e-19	1	1
	chr11	95828400	95834599	PP1	2.22304	1.434	2.52135	0	0	0		chr14	74688800	74690199	PP1	1.60844	1.3245	0.756625	1.55198e-05	1	1
	chr11	95871000	95896599	PP1	2.08596	1.32973	2.40196	0	0	0		chr14	74841800	74841999	PP1	10.141	0.850427	0.850427	1.98867e-42	1	1
	chr11	96846200	96859399	PP1	1.89844	1.18298	2.00527	0	0	0		chr14	75015000	75017799	PP1	3.13428	0.924103	1.36197	6.78488e-43	0.991475	1.84398e-08
	chr11	97124600	97125999	PP1	2.59834	1.39449	1.90927	6.71645e-233	8.82173e-117	1.82246e-74		chr14	75020800	75021399	PP1	4.75125	1.12521	1	1.76573e-123	1.93117e-19	1
	chr11	97592400	97597199	PP1	1.53871	1.4996	1.94592	0	0	0		chr14	75131000	75132599	PP1	2.51976	1.98784	1.22796	6.67163e-90	0.94032	9.03602e-08
	chr11	97901800	97936199	PP1	1.80835	1.31368	2.04804	0	0	0		chr14	75168200	75171199	PP1	2.58369	1.21671	0.799956	5.42145e-10	1	1
	chr11	98071000	98083199	PP1	1.91961	1.3837	1.85599	0	0	0		chr14	75731400	75732999	PP1	2.18483	0.842022	0.881517	1.32769e-28	1	1
	chr11	98381800	98396399	PP1	1.79813	1.45947	2.35223	0	0	0		chr14	75863200	75864199	PP1	3.62664	1.37523	1	8.92197e-41	0.74354	1
	chr11	98554000	98580799	PP1	1.78672	1.41617	1.85326	0	0	0		chr14	76194800	76196799	PP1	2.24802	1.32686	1.29715	9.05965e-46	3.68439e-06	0.999964
	chr11	99055600	99061199	PP1	1.50076	1.03222	1.97443	0	0	0		chr14	77120200	77122399	PP1	1.85268	1	1.03298	3.96645e-72	0.500015	1.43027e-07
	chr11	99082400	99094999	PP1	1.58589	0.849392	1.75038	0	0	0		chr14	77343400	77345399	PP1	1.69257	1.17314	1.34629	3.15747e-06	1	0.00526379
	chr11	99137800	99140999	PP1	1.76834	1.30474	2.50991	0	0	9.75279e-308		chr14	77546000	77547999	PP1	2.68615	1.23606	0.898831	6.97792e-53	9.91385e-27	1
	chr11	99197600	99201999	PP1	1.69852	0.885925	1.72187	0	0	4.23315e-194		chr14	79290800	79291599	PP1	4.65329	1.38573	1.55964	3.48838e-85	6.46683e-11	0.106656
	chr11	99325400	99378999	PP1	1.73219	1.44556	1.85997	0	0	0		chr14	79441600	79442599	PP1	3.59815	0.884527	0.884527	5.33439e-51	1	1
	chr11	99388000	99399199	PP1	1.70246	1.38599	1.93584	0	0	0		chr14	79520600	79523399	PP1	4.0505	1.33113	1.30988	1.53451e-128	0.999999	0.589847
	chr11	99400000	99407999	PP1	1.65993	1.06205	1.78278	0	0	0		chr14	79547600	79551999	PP1	4.54028	1.54921	1.16074	1.02613e-89	1	1
	chr11	99419600	99425999	PP1	2.01871	1.08732	1.56954	0	0	0		chr14	80739600	80741999	PP1	1.82779	0.904762	0.831376	4.86454e-07	1	1
	chr11	99428800	99432399	PP1	2.18603	1.05857	1.56159	0	0	7.34275e-176		chr14	81171200	81171399	PP1	6.96985	1	1	1.04945e-22	1	1
	chr11	99461400	99462599	PP1	3.04587	1.42173	2.6857	3.52856e-237	1.83243e-220	8.1296e-98		chr14	81296000	81296799	PP1	3.96796	0.914188	0.914188	1.56528e-41	1	1
	chr11	100140400	100151599	PP1	1.66613	1.34831	2.58404	0	0	0		chr14	82549000	82550199	PP1	3.41311	0.763208	0.763208	1.60518e-14	1	1
	chr11	100231600	100237799	PP1	1.63941	1.21413	1.91829	0	0	0		chr14	84627600	84628199	PP1	3.54206	4.3004	0.799733	3.78544e-17	0.999999	1
	chr11	100380400	100398999	PP1	1.55738	1.37883	1.69374	0	0	0		chr14	89592000	89592999	PP1	4.15115	1	1.40841	1.54473e-70	1	2.4724e-17
	chr11	100632200	100657999	PP1	2.6244	1.43653	2.28527	0	0	0		chr14	94317200	94318399	PP1	2.28672	0.895292	1.05341	2.32868e-10	1	1
	chr11	100658800	100662799	PP1	1.9986	1.24517	1.91093	0	0	3.82119e-220		chr14	96485400	96486599	PP1	2.89251	0.888807	0.888807	2.82254e-22	1	1
	chr11	100852600	100859799	PP1	1.97217	1.14001	1.77992	0	0	0		chr14	98085800	98085999	PP1	9.28141	1	1	1.35241e-49	1	1
	chr11	101153000	101171399	PP1	2.06611	1.49867	2.43092	0	0	0		chr14	99382800	99382999	PP1	12.4322	1	1	4.0327e-32	1	1
	chr11	101174400	101180799	PP1	1.54334	1.3139	2.16925	0	0	0		chr14	103058000	103059799	PP1	2.09373	1.64888	1.2974	0.00163901	0.981166	0.0830717
	chr11	101477200	101481799	PP1	2.23649	1.22285	2.49072	0	0	0		chr14	103095600	103100399	PP1	2.10873	1.81476	1.09901	1.30972e-11	0.0865776	1
	chr11	101596400	101611399	PP1	1.80251	1.09605	1.98444	0	0	0		chr14	103370200	103370399	PP1	4.89447	1	1	3.28079e-36	1	1
	chr11	101678800	101706999	PP1	1.72029	1.35459	2.12812	0	0	0		chr14	103469200	103471199	PP1	1.6603	0.82498	1.24264	4.87702e-06	1	1
	chr11	101709400	101722199	PP1	2.18563	1.19942	1.65531	0	0	0		chr14	103539200	103539399	PP1	8.11055	1	1	2.66957e-23	1	1
	chr11	103077000	103082999	PP1	2.04166	1.37009	1.82063	0	0	8.88259e-293		chr14	103683400	103684199	PP1	3.25618	0.897753	0.897753	9.9536e-27	1	1
	chr11	103093800	103102599	PP1	1.74499	0.926898	1.76901	0	0	0		chr14	104715800	104716199	PP1	3.0016	0.878205	0.639423	9.74519e-22	0.999924	1
	chr11	103449800	103452199	PP1	2.58063	0.875934	2.5836	0	7.26575e-109	2.91355e-247		chr14	104937000	104937599	PP1	7.84574	1.01353	1.41949	2.37899e-71	0.329041	2.2112e-13
	chr11	103465400	103469399	PP1	1.84786	1.34581	1.70216	0	0	6.8952e-191		chr14	105418400	105418599	PP1	17.4221	1	1	5.01734e-53	1	1
	chr11	104494200	104496399	PP1	2.192	1.13515	1.69765	1.50771e-214	6.6446e-245	4.9992e-71		chr14	106155000	106155799	PP1	1.9029	1.85094	0.680579	1.44359e-14	0.0187017	1
	chr11	104566600	104575199	PP1	1.72166	1.43746	2.0686	0	0	0		chr14	106163400	106164599	PP1	4.7525	0.8499	0.8499	9.43255e-116	1	1
	chr11	104622600	104638199	PP1	2.1135	1.15918	1.65263	0	0	0		chr14	112951400	112952599	PP1	3.44169	0.902182	0.902182	7.80951e-25	1	1
	chr11	104641400	104644199	PP1	1.57434	1.26063	1.73808	5.22754e-272	0	5.47483e-96		chr14	113564800	113565199	PP1	13.9304	0.841772	0.841772	2.6785e-64	1	1
	chr11	104724000	104729799	PP1	1.74725	1.43598	1.73988	0	0	0		chr14	115263600	115264599	PP1	4.01117	0.930168	0.930168	8.08547e-28	1	1
	chr11	104848800	104852399	PP1	2.12192	0.725566	2.28202	0	1.44226e-195	0		chr14	118928000	118928199	PP1	7.42211	1	1	7.48524e-47	1	1
	chr11	104854000	104857199	PP1	1.81916	1.26682	1.73109	2.57072e-248	0	6.01693e-140		chr14	118938600	118939399	PP1	3.91762	0.914188	0.914188	4.22185e-58	1	1
	chr11	105017400	105021199	PP1	2.41898	1.05492	2.95042	0	0	4.30232e-243		chr14	119100600	119100999	PP1	3.41479	0.641479	0.641479	4.46965e-29	1	1
	chr11	105085200	105097599	PP1	1.7037	1.34802	2.1181	0	0	0		chr14	120325000	120327399	PP1	3.76344	0.941153	1.05414	1.01931e-87	1	1
	chr11	105327400	105332199	PP1	1.69745	1.28441	1.77789	0	0	4.28918e-277		chr14	120920800	120920999	PP1	14.1759	1	1	5.67943e-53	1	1
	chr11	105333200	105366999	PP1	1.56599	1.19896	1.93324	0	0	0		chr14	120924600	120926199	PP1	2.42656	0.901055	1.16491	0.00763855	1	0.999997
	chr11	105408000	105411199	PP1	2.01584	0.727485	2.76763	0	2.52687e-198	2.09262e-236		chr14	121422200	121423599	PP1	4.38988	1.16634	0.91979	1.99767e-69	1.7772e-10	1
	chr11	105434200	105440599	PP1	2.04053	1.36438	1.93445	0	0	2.27609e-269		chr14	121654000	121654999	PP1	3.30447	0.930168	0.930168	1.33203e-26	1	1
	chr11	105518000	105519799	PP1	2.29967	1.47634	2.08262	2.34794e-263	2.9716e-220	1.08605e-164		chr14	121877000	121879399	PP1	4.39593	1.47385	1.02633	5.93381e-138	0.959546	0.992366
	chr11	105530800	105541399	PP1	2.20955	1.22007	1.71357	0	0	0		chr14	121903400	121907799	PP1	2.18928	1.1558	0.8546	4.85948e-20	1	1
	chr11	105542200	105554199	PP1	2.38008	1.24061	2.35549	0	0	0		chr14	121964200	121965599	PP1	3.31286	0.966439	1.0876	6.45961e-49	0.999999	0.397184
	chr11	105965600	105985999	PP1	1.94556	1.41583	3.24317	0	0	0		chr14	121986200	121988799	PP1	2.47589	1.14759	1.09839	3.47853e-36	2.29254e-05	1
	chr11	106330400	106355199	PP1	1.52084	1.14095	1.73162	0	0	0		chr14	122008600	122009799	PP1	4.5576	1.23534	1.00636	1.66738e-67	0.107635	1
	chr11	106637800	106639999	PP1	3.18007	0.77676	2.59533	0	3.27821e-257	9.70176e-208		chr14	122012400	122013599	PP1	2.70716	0.841994	0.841994	5.91578e-15	1	1
	chr11	107021200	107032199	PP1	2.2226	1.3603	2.52872	0	0	0		chr15	3345200	3345399	PP1	8.23116	1	1	1.68389e-45	1	1
	chr11	107153200	107158199	PP1	1.78112	1.04052	2.03274	0	0	0		chr15	4371800	4371999	PP1	1.88442	1	1	2.59001e-17	1	1
	chr11	107512200	107514999	PP1	1.51122	0.745968	2.12896	8.53373e-213	3.78015e-181	7.90344e-152		chr15	5161000	5161599	PP1	2.12178	0.858166	0.858166	6.06627e-65	1	1
	chr11	107748400	107750399	PP1	1.80019	1.179	2.9982	1.57801e-297	1.19454e-239	2.66505e-158		chr15	5241000	5244799	PP1	2.07439	1.74611	1.09732	1.05101e-10	0.137684	1
	chr11	107751200	107783399	PP1	1.73509	1.15906	2.18195	0	0	0		chr15	5347400	5349799	PP1	5.08951	2.053	0.94735	6.28478e-179	0.959546	1
	chr11	107822600	107837199	PP1	2.43024	1.33441	2.14775	0	0	0		chr15	5445600	5447199	PP1	2.56993	0.996931	0.701008	2.78438e-51	1	1
	chr11	107853000	107858799	PP1	2.54788	1.43589	1.87977	0	0	0		chr15	5495400	5496199	PP1	4.39551	2.02539	0.926758	2.73668e-32	0.0101961	0.999995
	chr11	107866600	107878799	PP1	1.68652	1.35484	1.50765	0	0	0		chr15	5620600	5621399	PP1	7.19524	1	1	1.00387e-120	1	1
	chr11	107900000	107920999	PP1	1.73279	1.24918	1.80769	0	0	0		chr15	6258800	6261199	PP1	2.31625	2.63215	1.13163	1.72621e-85	0.920211	0.132585
	chr11	107999800	108003399	PP1	1.62616	1.03942	3.45942	0	0	0		chr15	6522600	6523999	PP1	3.24919	1.33893	1.09684	1.17574e-76	3.85147e-09	0.311841
	chr11	108173000	108191199	PP1	1.93221	1.31464	1.88048	0	0	0		chr15	6561400	6565399	PP1	2.36795	1.24876	1.30369	2.05245e-31	1	0.00120545
	chr11	108257400	108262599	PP1	2.18976	1.3593	2.50183	0	0	0		chr15	6600600	6602999	PP1	2.84252	1.29187	1.31771	1.15437e-92	1	1.34783e-14
	chr11	108275800	108282599	PP1	2.43347	1.26094	2.56897	0	0	0		chr15	7873800	7873999	PP1	7.59615	0.956731	0.956731	1.09312e-33	0.998787	0.998787
	chr11	108386200	108393599	PP1	1.67024	1.27091	2.12835	0	0	0		chr15	8377600	8377799	PP1	10.2684	0.861472	0.861472	3.72729e-37	1	1
	chr11	109030400	109034399	PP1	1.66464	1.06612	1.65417	2.11619e-264	0	1.10166e-290		chr15	9072400	9073999	PP1	2.7818	0.876645	0.917763	4.53846e-36	1	0.999995
	chr11	109074800	109095999	PP1	1.87451	1.17386	1.97593	0	0	0		chr15	9122600	9124199	PP1	3.26843	0.596408	1.25992	5.51849e-13	1	0.108122
	chr11	109265400	109268999	PP1	1.66464	0.90978	1.71761	0	0	3.44289e-144		chr15	9139000	9140999	PP1	3.5733	0.877501	0.816252	1.00511e-47	1	1
	chr11	109284600	109287199	PP1	2.9535	1.33427	2.5645	0	0	1.97064e-168		chr15	9570400	9572399	PP1	4.32805	2.66403	1.08914	1.54496e-91	0.110908	1
	chr11	109311600	109317599	PP1	1.58926	1.48833	1.61823	0	0	9.34718e-266		chr15	9714800	9715199	PP1	13.1585	1.10565	1.13661	4.75803e-28	0.208271	0.999861
	chr11	109632400	109640199	PP1	1.98459	0.908463	1.76397	0	0	0		chr15	10722000	10722199	PP1	4.52093	0.925581	0.925581	1.59504e-21	0.999977	0.999977
	chr11	109685800	109688599	PP1	1.52266	1.35837	1.57984	0	0	4.67498e-90		chr15	12306000	12308199	PP1	3.89389	1.29475	1.48232	5.61935e-68	2.65531e-34	7.93727e-06
	chr11	109826600	109828799	PP1	1.70079	0.824201	2.45786	8.29961e-255	1.58072e-160	6.80932e-142		chr15	13002600	13004599	PP1	1.752	1.41925	0.886868	2.00813e-33	8.10633e-70	1
	chr11	109867600	109869199	PP1	2.52307	0.932098	1.63314	6.98596e-233	3.89311e-106	1.35341e-174		chr15	13243800	13244599	PP1	3.85146	0.835774	0.835774	4.25874e-14	1	1
	chr11	110033000	110036199	PP1	2.41957	1.07833	2.02124	0	7.26341e-301	7.20722e-162		chr15	16473000	16473199	PP1	3.60584	0.726277	0.726277	2.16939e-11	1	1
	chr11	110280000	110283399	PP1	2.17551	1.15106	1.50085	0	0	3.06288e-82		chr15	25288000	25288599	PP1	5.54257	1.25042	1	4.53513e-118	1.90235e-39	1
	chr11	110395000	110397999	PP1	2.20147	0.972863	2.26176	0	1.84321272228986e-310	2.40368e-279		chr15	25320400	25323599	PP1	2.32945	1.20891	1	2.65806e-25	1	1
	chr11	110530000	110531799	PP1	1.56857	0.959307	3.03054	4.74459e-128	1.06539e-86	3.3508e-184		chr15	25414200	25415199	PP1	4.32898	0.934726	0.934726	1.57344e-68	0.683545	0.683545
	chr11	110555000	110556799	PP1	1.8344	1.20785	1.50389	5.69658e-233	2.66596e-239	6.28582e-87		chr15	25828600	25831399	PP1	3.08317	0.961528	1.27977	9.99678e-79	1	0.00730533
	chr11	112809800	112813599	PP1	1.74755	0.845902	1.8529	0	0	2.69614e-114		chr15	27554000	27554799	PP1	5.03504	1	1	2.14367e-120	1	1
	chr11	112995000	113004199	PP1	1.90551	1.10604	2.06816	0	0	0		chr15	27624000	27626599	PP1	4.11609	1.49873	1.42821	1.90772e-144	9.60945e-40	9.91519e-06
	chr11	113188600	113212599	PP1	1.81811	1.48489	2.07439	0	0	0		chr15	27629800	27630999	PP1	2.6637	1.11284	1.00148	1.22581e-44	0.999996	0.999996
	chr11	113220000	113222799	PP1	2.00029	1.07302	1.81016	0	3.1605e-282	6.49849e-97		chr15	27708600	27710799	PP1	1.89043	1.04617	0.930748	1.15215e-07	1	1
	chr11	113626400	113642199	PP1	1.56855	1.26019	2.04236	0	0	0		chr15	27834600	27834799	PP1	8.45729	1	1	1.2468e-32	1	1
	chr11	113791200	113810999	PP1	1.68237	1.19996	1.83063	0	0	0		chr15	27883000	27883999	PP1	2.64389	0.689441	0.689441	5.4517e-08	1	1
	chr11	113817000	113833599	PP1	1.78091	1.17516	2.17357	0	0	0		chr15	29163400	29164399	PP1	4.3033	1	1	6.53223e-102	1	1
	chr11	113834200	113844199	PP1	1.66247	1.36849	1.55596	0	0	0		chr15	31362600	31363599	PP1	3.2846	0.869452	0.869452	1.24791e-55	1	1
	chr11	113883000	113903399	PP1	1.73836	1.02574	1.72722	0	0	0		chr15	38079000	38080399	PP1	2.46439	0.867569	0.955856	4.01635e-12	1	1
	chr11	114221400	114223999	PP1	1.61187	0.802878	1.71241	1.08383e-249	0	2.34029e-149		chr15	38308400	38309399	PP1	2.08268	0.852362	0.655512	1.21564e-15	0.721657	1
	chr11	114260600	114264799	PP1	2.02357	1.31947	1.62054	0	0	5.72555e-294		chr15	38653000	38654799	PP1	2.28534	2.21908	1.42403	9.32728e-18	0.999999	0.000887975
	chr11	114290800	114293799	PP1	1.62936	1.03334	1.82975	6.60358e-298	3.78957e-226	2.04216e-129		chr15	38659400	38662799	PP1	1.55464	1.47068	1.68792	7.99191e-14	0.999991	1
	chr11	114375800	114380799	PP1	1.53808	1.01403	1.57912	0	0	3.61637e-121		chr15	39956000	39958199	PP1	2.7294	1.31095	0.921668	8.41075e-34	0.864783	1
	chr11	114462800	114526399	PP1	1.516	1.32042	2.05906	0	0	0		chr15	39960800	39965599	PP1	2.9063	2.17	1.2246	2.92602e-58	0.874317	0.0798435
	chr11	114543800	114546199	PP1	1.57235	0.627769	1.57098	1.66428e-234	8.3446e-167	7.27878e-56		chr15	41335800	41336799	PP1	2.87847	0.578125	0.881944	1.46874e-09	1	1
	chr11	114555200	114576199	PP1	1.82992	1.29795	1.96297	0	0	0		chr15	41611600	41613199	PP1	3.51504	1.1217	0.827395	7.80475e-100	1	1
	chr11	114576600	114606199	PP1	1.72123	1.16683	1.61889	0	0	0		chr15	42164400	42165399	PP1	1.76944	1.27222	0.925	0.00044989	0.497339	1
	chr11	114725800	114744399	PP1	2.00144	1.36829	2.42322	0	0	0		chr15	43511400	43512799	PP1	2.96174	0.823426	0.823426	5.88794e-11	1	1
	chr11	114822200	114836199	PP1	1.61857	1.01445	1.66109	0	0	0		chr15	45026800	45028599	PP1	1.84363	0.73639	0.73639	0.00828895	1	1
	chr11	115010800	115018199	PP1	1.62416	1.05016	1.6799	0	0	0		chr15	49768800	49768999	PP1	9.38222	0.884444	1.50667	4.79931e-44	1	0.701993
	chr11	115019400	115029399	PP1	1.80722	1.21763	1.81075	0	0	0		chr15	50819000	50821399	PP1	3.25244	1.46503	1.49433	5.44864e-133	4.68528e-09	2.92276e-41
	chr11	115030200	115039799	PP1	1.90636	1.11424	1.67607	0	0	0		chr15	51988800	51992599	PP1	4.13982	1.38544	0.953599	5.70827e-164	2.60169e-13	1
	chr11	115040800	115048999	PP1	1.722	1.157	1.78576	0	0	0		chr15	53140200	53140799	PP1	5.8945	0.890045	2.45022	4.60513e-63	1	0.0181275
	chr11	115073200	115076799	PP1	1.68177	1.01828	1.50651	0	1.48429e-292	3.8114e-167		chr15	57706000	57706799	PP1	6.48811	1.2816	1	1.35657e-110	3.72343e-19	1
	chr11	115149200	115152999	PP1	1.61293	1.45584	2.54853	0	0	0		chr15	58014800	58019799	PP1	2.09109	1.40767	1.18598	1.56359e-45	1.64836e-05	0.746255
	chr11	115752600	115754799	PP1	1.59872	0.960652	2.4793	1.21022e-230	3.56113e-199	2.22001e-279		chr15	58057000	58058399	PP1	2.15213	0.762814	0.885496	5.85567e-06	1	1
	chr11	115853000	115890799	PP1	1.76542	1.30739	2.01382	0	0	0		chr15	58112600	58113399	PP1	2.6821	1	1	2.36278e-59	1	1
	chr11	115969400	116004199	PP1	1.89001	1.4737	2.46279	0	0	0		chr15	58343200	58344799	PP1	3.59857	0.955197	0.955197	1.5837e-97	1	1
	chr11	116315000	116339799	PP1	1.81268	0.865023	1.68787	0	0	0		chr15	58386000	58386799	PP1	3.42887	1	1.47418	1.23096e-117	6.24556e-06	3.53885e-24
	chr11	116446200	116461999	PP1	1.74538	1.40707	1.81535	0	0	0		chr15	58753800	58755999	PP1	3.32163	1.33975	1.28766	6.49065e-23	0.990508	4.41159e-21
	chr11	116462800	116467599	PP1	2.04472	0.963577	2.37703	0	0	0		chr15	58874400	58877399	PP1	4.19077	1.18854	1.37625	1.79239e-86	0.0851732	2.20784e-08
	chr11	116578400	116580799	PP1	3.21171	1.05717	1.6136	0	1.59429e-222	3.22728e-76		chr15	59393400	59395399	PP1	2.79386	0.9302	1.0698	8.62538e-120	1	0.999999
	chr11	116583000	116592399	PP1	2.09275	1.31427	2.37745	0	0	0		chr15	59551200	59553399	PP1	2.17859	0.868827	1.02687	6.11671e-20	1	0.999903
	chr11	116634200	116671999	PP1	2.0477	1.48669	2.27719	0	0	0		chr15	59721000	59721999	PP1	4.98356	0.588493	1.61589	6.93353e-128	1	1
	chr11	116719600	116733999	PP1	1.84361	1.36214	2.65892	0	0	0		chr15	60779200	60781599	PP1	2.72134	1.35045	1.05165	4.97189e-33	0.99998	1
	chr11	116737600	116760599	PP1	2.06114	1.30823	2.32712	0	0	0		chr15	64040800	64042799	PP1	1.63163	1.43394	1.10849	2.01334e-06	2.44861e-92	4.71598e-08
	chr11	116763600	116777599	PP1	1.63427	1.16491	1.75898	0	0	0		chr15	64234200	64235199	PP1	6.46214	1.13055	1	1.25702e-85	4.23832e-07	0.999997
	chr11	116792400	116806999	PP1	1.90386	1.49915	2.01486	0	0	0		chr15	64278400	64278999	PP1	3.69199	0.61499	0.61499	8.71152e-21	1	1
	chr11	117201000	117241799	PP1	1.81334	1.23666	2.13646	0	0	0		chr15	65872200	65872999	PP1	3.30937	1.54595	1.13649	1.09159e-08	1	1
	chr11	117260800	117292799	PP1	1.98951	1.31174	2.12678	0	0	0		chr15	66567600	66568199	PP1	3.98973	1.84702	0.691992	2.52304e-28	0.634213	1
	chr11	117913200	117933399	PP1	1.59078	1.35732	1.91831	0	0	0		chr15	66843800	66845599	PP1	1.90329	0.857075	0.857075	1.50588e-34	1	1
	chr11	118032600	118103199	PP1	1.58094	1.19084	1.89642	0	0	0		chr15	67029400	67030199	PP1	5.15332	0.914188	0.914188	9.51917e-60	1	1
	chr11	118291600	118302199	PP1	2.07855	0.956279	1.79748	0	0	0		chr15	67118600	67118799	PP1	16.8693	1	1	1.18761e-76	1	1
	chr11	118369200	118378799	PP1	1.75665	1.11256	1.50044	0	0	0		chr15	67145000	67146799	PP1	3.091	1.47009	0.904475	1.15686e-61	0.0860476	1
	chr11	118382800	118391399	PP1	1.63143	0.96101	1.89078	0	0	0		chr15	68175800	68176999	PP1	4.02615	0.950079	0.950079	8.20778e-109	1	1
	chr11	118486200	118704999	PP1	1.96093	1.48448	2.50562	0	0	0		chr15	69186400	69187199	PP1	5.37185	0.914188	0.914188	3.1482e-50	1	1
	chr11	118705600	118708399	PP1	1.74937	1.21849	1.75521	0	1.96037e-258	8.63247e-83		chr15	73182600	73185799	PP1	3.01081	1.21904	1.41618	3.10546e-140	1.74898e-29	6.2788e-51
	chr11	118711200	118749799	PP1	1.72992	1.38594	2.36661	0	0	0		chr15	73423400	73424399	PP1	2.34775	1.48346	1.24173	3.58071e-52	0.000462769	1.49589e-07
	chr11	118818400	118866399	PP1	1.52556	1.31949	1.83577	0	0	0		chr15	73602800	73604399	PP1	2.1912	1.02876	0.901861	1.09108e-42	1	1
	chr11	119341000	119345399	PP1	1.82363	1.07443	1.60582	0	0	2.26833e-150		chr15	73617200	73621999	PP1	2.27892	1.33981	1.26973	2.52295e-21	8.12111e-07	0.00111848
	chr11	120044600	120057199	PP1	1.86127	1.34744	2.77467	0	0	0		chr15	74994200	74995799	PP1	3.66627	1.12767	0.949525	8.35564e-70	0.687066	1
	chr11	120163800	120180599	PP1	1.61846	1.26246	1.79188	0	0	0		chr15	75677200	75679599	PP1	1.68597	0.825099	0.931798	7.19407e-10	1	1
	chr11	120190600	120218399	PP1	1.75222	1.28153	1.61085	0	0	0		chr15	75841400	75843599	PP1	2.51515	1.37879	1.02914	8.01162e-58	1	0.326968
	chr11	120219400	120232199	PP1	3.01955	1.44295	2.57316	0	0	0		chr15	76476600	76477999	PP1	3.39409	2.23522	1.23091	5.01656e-21	0.914384	0.267877
	chr11	120233400	120236799	PP1	2.46478	0.875547	2.60867	0	0	0		chr15	76507600	76507999	PP1	6.22009	0.852564	0.852564	8.95557e-61	1	1
	chr11	120237800	120262799	PP1	1.58439	1.1197	1.91076	0	0	0		chr15	76700800	76703399	PP1	2.49036	0.934287	0.956192	2.20137e-32	1	1
	chr11	120638400	120643199	PP1	2.04002	1.05567	1.65405	0	0	2.63533e-112		chr15	76769600	76771399	PP1	4.93464	2.26723	1.46687	1.91832e-109	0.976682	1
	chr11	120720600	120723199	PP1	1.73735	1.12567	1.93022	3.30696e-304	0	3.15095e-126		chr15	76899000	76899799	PP1	4.45309	2.32151	0.914188	1.82048e-127	0.216086	1
	chr11	120737600	120744399	PP1	2.06414	0.883285	1.56075	0	0	1.6142e-266		chr15	77815600	77818999	PP1	2.11672	1.30632	1.07645	3.69513e-31	2.10945e-09	1
	chr11	120772600	120775999	PP1	1.5158	1.32997	1.50603	0	5.3031e-232	1.22348e-129		chr15	77931400	77933999	PP1	2.44319	1.8262	0.860637	6.41921e-22	1	1
	chr11	121003000	121056399	PP1	1.69149	1.44608	2.14447	0	0	0		chr15	78173200	78175799	PP1	1.58003	1.35306	1.47915	0.000718272	1.03017e-09	3.47861e-20
	chr11	121435000	121450599	PP1	1.88733	1.44353	2.23108	0	0	0		chr15	79439600	79442999	PP1	1.7502	1.24331	1.04055	6.26846e-50	4.70315e-48	0.999802
	chr11	121815400	121818799	PP1	2.87151	1.22609	2.09113	0	0	3.51034e-151		chr15	79455200	79457799	PP1	2.69897	1.02344	1.23445	2.90279e-71	0.0501707	0.0846703
	chr11	121920800	121927599	PP1	2.14485	1.12761	1.74246	0	0	2.21915e-294		chr15	79692800	79694999	PP1	1.98978	1.06386	1.25543	2.0217e-50	0.270433	2.16263e-27
	chr11	121947000	121952999	PP1	1.62729	1.42272	2.10063	0	0	0		chr15	80025000	80026799	PP1	2.03621	1.64316	1.35731	1.16416e-41	0.178592	8.45901e-11
	chr12	3225200	3230599	PP1	1.61191	1.21712	1.5862	0	0	0		chr15	80797800	80800599	PP1	3.52836	1.21267	1.07089	5.0388e-105	1	0.999997
	chr12	3549600	3552199	PP1	1.69145	1.17868	1.66659	0	2.75483e-252	4.00628e-92		chr15	81073800	81075399	PP1	1.61678	1.12336	1.4205	6.88374e-08	0.415666	8.18692e-21
	chr12	3562200	3565999	PP1	1.66817	0.718275	1.74165	0	5.46254e-213	5.33658e-186		chr15	81082200	81084199	PP1	2.07414	1.71019	1.12637	1.4698e-07	0.206624	0.978427
	chr12	3572800	3575799	PP1	2.13068	1.33085	3.46817	0	0	3.90674e-242		chr15	81123600	81124599	PP1	3.07866	0.70061	1.42561	2.49273e-48	1	5.51267e-05
	chr12	3919000	3935599	PP1	1.88187	1.48242	1.69104	0	0	0		chr15	81190800	81191599	PP1	6.03955	2.36371	0.975064	2.44502e-30	0.999999	1
	chr12	4730400	4735799	PP1	2.57662	1.38676	2.2106	0	0	0		chr15	82146000	82146999	PP1	3.96124	1.44186	1.24806	3.07121e-20	3.52898e-06	1.49311e-43
	chr12	4739200	4741599	PP1	1.69076	1.29677	1.59326	3.21489e-238	6.48163e-216	3.12868e-175		chr15	82363600	82366399	PP1	2.52594	1.40692	1.30519	4.72293e-255	4.10314e-88	5.88216e-85
	chr12	4791000	4792999	PP1	1.89318	0.879075	1.52776	5.60725e-238	7.73516e-164	5.00503e-93		chr15	83008200	83009799	PP1	3.22418	1.87648	1.19077	1.88004e-40	0.118419	0.791161
	chr12	4793200	4798199	PP1	1.58638	1.39768	1.82383	0	2.38109e-306	0		chr15	83035400	83036799	PP1	2.60491	0.903163	0.903163	1.37248e-54	1	1
	chr12	8200000	8205799	PP1	1.61528	1.44986	1.62777	0	0	5.3775e-123		chr15	83128200	83130399	PP1	2.13636	1.08741	1.37568	1.46149e-24	1.11215e-06	4.60874e-10
	chr12	8469000	8472799	PP1	1.80625	1.00024	1.63348	0	0	1.5673e-167		chr15	83174000	83176199	PP1	1.89147	0.811739	1.91916	1.57372e-19	1	0.599396
	chr12	8571200	8572399	PP1	1.81569	1.11687	2.15178	9.74208e-121	5.70246e-104	6.4281e-72		chr15	83482000	83482999	PP1	1.71802	1.45692	1	5.63598e-10	2.5755e-48	0.500034
	chr12	8603800	8607399	PP1	1.55384	1.19345	1.53035	1.80045e-251	0	4.18814e-105		chr15	84586400	84586599	PP1	5.80315	0.783465	0.783465	9.61056e-08	1	1
	chr12	8768400	8797999	PP1	1.71611	1.2904	1.8036	0	0	0		chr15	85859200	85860799	PP1	4.74173	0.893276	0.853255	5.1361e-113	1	1
	chr12	8817800	8819399	PP1	1.65478	1.38551	1.61023	3.41544e-118	1.61526e-219	1.32979e-132		chr15	87032800	87032999	PP1	5.17085	1	1	1.50729e-22	1	1
	chr12	8869600	8881799	PP1	1.57728	1.25246	1.51085	0	0	0		chr15	88732400	88733199	PP1	1.96077	1.07206	1.0008	6.95757e-06	0.99997	1
	chr12	8983600	8984199	PP1	2.47848	0.714583	2.98399	4.99071e-62	2.32665e-05	1.95056e-99		chr15	88745000	88747399	PP1	2.42903	1.30676	1.38457	3.53274e-19	1.85965e-07	0.194678
	chr12	9053200	9060999	PP1	2.25274	1.21175	1.92341	0	0	0		chr15	88861200	88862599	PP1	2.85477	3.69784	1.37095	3.56506e-12	0.999953	3.71498e-12
	chr12	10384400	10388199	PP1	1.87079	1.03993	1.89628	5.83465e-290	0	2.7067e-259		chr15	91176800	91181199	PP1	2.24866	1.30149	1.31585	3.9436e-38	1	0.592201
	chr12	11174200	11184199	PP1	1.58722	1.47997	2.35753	0	0	0		chr15	91181600	91182799	PP1	4.83617	0.888807	1.16679	9.49519e-35	1	0.999998
	chr12	11347600	11352599	PP1	1.52893	1.32194	3.03182	0	0	0		chr15	92105600	92106599	PP1	3.4752	0.869452	0.869452	1.54611e-23	1	1
	chr12	11366600	11368399	PP1	1.77934	0.702798	2.37661	5.348e-149	4.86415e-109	7.72885e-90		chr15	92456800	92457999	PP1	3.17281	0.761753	0.761753	9.26429e-26	1	1
	chr12	12137600	12140199	PP1	2.0292	1.16716	3.04444	0	5.48993e-240	1.90436e-237		chr15	92820400	92821399	PP1	4.01716	0.816176	0.816176	9.95012e-27	1	1
	chr12	12195200	12202999	PP1	2.0401	1.33008	1.97433	0	0	0		chr15	93294000	93295599	PP1	2.0981	1.69546	1.40264	5.61079e-10	0.237967	9.48983e-26
	chr12	12380600	12390599	PP1	1.93276	1.19971	1.77487	0	0	0		chr15	93337400	93338199	PP1	8.22778	1	1.03755	3.36953e-109	1	5.01743e-05
	chr12	12477000	12477599	PP1	3.95826	1.26533	3.37486	2.33105e-133	1.00822e-138	4.42753e-95		chr15	95788600	95791999	PP1	3.21077	2.00234	1.37564	3.79156e-72	0.104939	0.999353
	chr12	12483000	12484399	PP1	2.13734	1.41337	2.35838	3.91631e-146	3.57515e-127	1.04189e-128		chr15	96358400	96359199	PP1	4.06008	1	1	7.46412e-63	1	1
	chr12	12534400	12535199	PP1	3.37927	1.0337	3.78623	2.78878e-147	1.94449e-90	3.01265e-122		chr15	96637800	96639399	PP1	2.72478	1.12336	1.49013	3.11498e-31	0.649741	2.40111e-10
	chr12	12593200	12598999	PP1	2.02254	1.219	1.66154	0	0	3.23787e-270		chr15	96653600	96655999	PP1	1.85028	0.84995	1.25008	1.21547e-09	1	3.05014e-07
	chr12	13062600	13065399	PP1	1.52817	0.924483	1.92643	1.8201e-161	1.08359e-05	7.40062e-209		chr15	97372600	97374199	PP1	2.90145	0.881159	0.772464	2.57339e-23	1	1
	chr12	13125200	13133799	PP1	1.70937	1.42435	2.27915	0	0	0		chr15	98927800	98929799	PP1	1.8768	1.26978	1.23606	2.23054e-16	1	0.087531
	chr12	13134800	13145999	PP1	1.78995	1.37756	2.11285	0	0	0		chr15	100048200	100050599	PP1	1.62252	0.897493	0.897493	2.30645e-36	1	1
	chr12	13151000	13153399	PP1	1.57396	1.34099	1.51476	2.03471e-228	5.7056e-292	8.53563e-40		chr15	100551000	100553599	PP1	3.45982	1.12201	1.49196	9.72499e-71	0.999999	8.52853e-05
	chr12	13194800	13199799	PP1	1.85435	1.33961	1.94142	0	0	1.48839e-249		chr15	101113000	101114399	PP1	4.38571	1.01799	0.859259	8.81811e-76	1	1
	chr12	15647800	15655399	PP1	1.76063	1.49171	1.90885	0	0	0		chr15	101189000	101191799	PP1	3.3246	1.86644	1.0634	6.57606e-58	1	0.999994
	chr12	15695800	15701199	PP1	1.79308	1.17906	1.97681	0	0	0		chr15	101246600	101247999	PP1	1.68197	0.793084	0.793084	9.24672e-17	1	1
	chr12	15885400	15892199	PP1	1.67653	0.980141	2.54707	0	0	0		chr15	101331600	101334199	PP1	3.12453	0.896516	1.02587	3.39142e-42	1	1
	chr12	16276000	16279999	PP1	3.26091	1.48379	2.09732	0	0	0		chr15	101335800	101339999	PP1	1.72871	2.68604	1.34292	5.49108e-17	0.180853	0.999346
	chr12	16346000	16348999	PP1	1.82283	1.35664	1.86489	1.11444e-303	0	1.62123e-106		chr15	101975000	101979199	PP1	3.04673	1.17051	1.02975	1.50169e-134	1.23362e-13	0.999991
	chr12	16387200	16394199	PP1	1.59684	1.34332	1.76987	0	0	0		chr15	102277800	102280599	PP1	2.01414	0.93231	1.36101	2.26755e-06	1	0.0353348
	chr12	16415200	16421799	PP1	1.55903	1.29241	1.57174	0	0	9.83065e-268		chr15	102325400	102327999	PP1	1.84027	1.40813	1.48015	0.00100814	6.11464e-24	0.0123119
	chr12	16432400	16437399	PP1	2.75559	1.06866	2.20015	0	0	0		chr15	102349400	102351199	PP1	2.99952	1.42878	1.07146	1.43527e-27	1.45684e-49	1
	chr12	16534400	16536799	PP1	1.84338	0.791593	2.41689	5.07624e-290	2.93561e-234	2.6639e-232		chr15	102407000	102407399	PP1	5.37631	0.543554	0.543554	1.54954e-50	1	1
	chr12	16643200	16658799	PP1	1.50888	1.37381	1.71136	0	0	0		chr15	102458200	102460599	PP1	2.27324	1.46483	1.42441	7.95486e-112	1.64365e-44	1.81251e-72
	chr12	16702200	16712799	PP1	1.61111	0.908063	1.726	0	0	0		chr15	103243800	103244999	PP1	3.3905	0.943578	0.890126	3.47032e-73	0.937069	1
	chr12	16755400	16757999	PP1	3.34932	1.32862	2.60405	0	0	1.16813e-234		chr15	103371000	103372399	PP1	2.88767	0.903163	0.903163	8.62299e-61	1	1
	chr12	17023200	17031799	PP1	1.82269	0.879386	2.20362	0	0	0		chr15	103391200	103394799	PP1	1.9996	1.22732	0.996363	3.85041e-13	1	0.999869
	chr12	17049200	17053999	PP1	2.02714	1.47248	1.84785	0	0	1.71883e-276		chr15	103549600	103550399	PP1	4.25237	0.949118	1.346	3.84679e-35	1	1
	chr12	17173200	17179599	PP1	1.80241	1.3463	3.4947	0	0	0		chr16	3125600	3126399	PP1	2.22561	0.594937	0.594937	3.61129e-11	1	1
	chr12	17182600	17183199	PP1	3.66277	0.937799	1.95491	2.40631e-193	1.00621e-119	1.09942e-28		chr16	3340200	3340999	PP1	1.87972	0.616037	0.616037	3.57064e-07	1	1
	chr12	17217400	17219599	PP1	2.19232	0.930253	2.09365	6.98807e-289	2.31934e-170	5.82599e-140		chr16	3927600	3929999	PP1	3.45151	1.13282	1.47576	8.50669e-99	1	8.56981e-43
	chr12	17222800	17229599	PP1	2.27341	1.16183	1.51161	0	0	1.31873e-235		chr16	4212800	4214799	PP1	1.59429	0.909667	1.3233	8.19163e-10	1	0.174161
	chr12	17595800	17597399	PP1	4.94434	0.882986	1.56384	0	8.84273e-163	1.13814e-40		chr16	4622800	4625999	PP1	2.31169	0.784379	1.01797	6.59151e-20	1	1
	chr12	21447000	21451199	PP1	1.84042	1.10873	1.52088	0	0	3.64583e-120		chr16	4884000	4887999	PP1	3.76444	1.13486	1.08429	2.22431e-147	3.87692e-25	0.964623
	chr12	21480400	21480999	PP1	3.30663	0.824093	2.31506	3.22912e-132	3.92659e-20	4.06102e-60		chr16	5058600	5060599	PP1	3.37103	0.869508	0.869508	6.45976e-33	1	1
	chr12	24462200	24470799	PP1	2.14615	1.37243	1.76087	0	0	0		chr16	5430800	5431799	PP1	5.01389	2.27042	1.95997	1.94152e-20	0.0238646	0.996651
	chr12	24810400	24812999	PP1	2.6658	0.767379	2.05217	0	2.00491e-200	7.45587e-160		chr16	6886600	6887199	PP1	4.67062	0.888724	0.888724	9.08796e-45	1	1
	chr12	24863800	24866599	PP1	1.56799	0.800769	1.55896	3.13623e-243	2.60199e-214	3.23808e-57		chr16	8822800	8824999	PP1	1.58494	0.821974	0.977959	0.000126129	1	3.70353e-05
	chr12	24874400	24877799	PP1	1.63642	1.03716	2.20714	0	0	1.73789e-223		chr16	10436000	10437599	PP1	2.52343	1.98736	0.842022	2.80434e-10	1	1
	chr12	24956200	24958999	PP1	1.62738	1.44517	1.86323	1.49866e-283	0	7.20941e-174		chr16	11000800	11003599	PP1	2.59865	1.25392	1.2964	1.33352e-112	1	0.010655
	chr12	25264800	25267399	PP1	1.6472	0.8937	1.61502	0	5.081e-147	3.47654e-197		chr16	11011800	11014799	PP1	2.50042	1.45957	0.979161	1.22494e-53	0.0109577	1
	chr12	25463800	25466799	PP1	1.5057	1.14806	1.83876	7.81568e-263	6.67879e-245	2.31967e-144		chr16	12031400	12034199	PP1	1.53391	1.47868	1.2093	0.00243802	3.80263e-23	9.09804e-19
	chr12	25525800	25528799	PP1	1.6261	1.46779	2.18826	9.48911e-290	0	2.23641e-203		chr16	12907000	12907199	PP1	7.35176	1	1	6.19522e-51	1	1
	chr12	25551200	25552799	PP1	3.28623	1.30603	1.80641	1.96462e-286	1.09859e-152	2.31064e-101		chr16	13239200	13240199	PP1	3.895	0.895	0.939167	6.08094e-56	1	1
	chr12	25553600	25556199	PP1	1.86495	1.23117	3.26509	3.7443e-254	1.02529e-210	0		chr16	13667600	13668999	PP1	2.35079	0.867569	1.13243	2.42528e-54	1	0.995859
	chr12	25579000	25582399	PP1	1.76037	1.46579	2.01298	1.93815e-289	0	2.30347e-191		chr16	13754400	13756599	PP1	3.55428	0.968072	1.41507	6.99989e-99	1	5.53248e-07
	chr12	25665600	25667199	PP1	1.64237	0.735097	1.68068	1.31327e-213	5.79387e-141	6.48068e-107		chr16	14158800	14160199	PP1	2.4363	1.64938	1.45829	1.45374e-05	0.991978	4.97166e-08
	chr12	25685400	25688999	PP1	1.90493	1.40902	1.71416	0	0	3.50342e-193		chr16	14370800	14371199	PP1	3.60902	1	1	7.84364e-43	1	1
	chr12	25727800	25731599	PP1	1.98785	1.36334	2.31629	0	0	6.05188e-210		chr16	15844000	15845199	PP1	1.95063	0.799867	0.8499	9.19416e-05	1	1
	chr12	25842800	25844999	PP1	2.2699	1.41867	1.81033	3.63222e-269	5.04403e-244	2.46133e-165		chr16	17200000	17202599	PP1	2.55846	1.06337	1.13032	2.26517e-15	1	0.124865
	chr12	25852800	25855199	PP1	1.8651	0.925891	1.6118	4.61105e-226	1.58259e-192	8.84337e-156		chr16	17404800	17406999	PP1	2.51432	1.27533	1.44053	3.24086e-20	0.625108	2.47898e-06
	chr12	25938000	25941999	PP1	2.05162	0.835279	1.72252	0	0	7.19356e-179		chr16	17507800	17510199	PP1	1.93018	1.2426	1.26798	1.57428e-07	0.908486	0.995762
	chr12	26094000	26100399	PP1	1.75588	1.35611	1.70861	0	0	2.0798e-225		chr16	17703800	17705799	PP1	1.99553	0.873577	1.23455	1.35268e-47	1	0.932724
	chr12	26111600	26119399	PP1	1.56594	1.15958	1.55926	0	0	0		chr16	18286800	18290399	PP1	3.16416	1.1273	1.45466	2.44004e-135	0.999819	2.43459e-09
	chr12	26125800	26129199	PP1	1.71443	1.23844	2.71721	0	0	2.86629e-295		chr16	18419400	18420399	PP1	4.85185	1.15015	1.03003	4.6761e-129	5.46355e-19	0.000764532
	chr12	26129600	26133599	PP1	1.78417	1.3425	1.56315	0	0	7.89861e-199		chr16	19979800	19982999	PP1	2.31841	1.88604	1.03519	2.27332e-36	0.999094	1
	chr12	26262000	26274599	PP1	1.61578	1.48342	1.6956	0	0	0		chr16	20516400	20517399	PP1	5.65686	0.938725	1.2451	2.87862e-68	1	0.0917794
	chr12	26504400	26511599	PP1	1.95256	1.30283	1.92548	0	0	0		chr16	21377400	21378599	PP1	2.32374	0.841994	0.841994	8.3873e-09	1	1
	chr12	28642200	28647199	PP1	2.70981	1.48374	1.6625	0	0	5.58307e-143		chr16	21411200	21412599	PP1	3.22151	1.82048	0.920737	3.27233e-11	1	1
	chr12	28906200	28908599	PP1	2.66694	1.03508	1.61582	0	5.67559e-266	6.4849e-96		chr16	22015000	22015599	PP1	5.12228	0.813859	0.813859	4.7254e-34	1	1
	chr12	29534800	29535399	PP1	3.64441	0.977191	2.91706	1.77245e-121	6.72717e-72	4.83618e-87		chr16	22031000	22032599	PP1	4.0446	1.4717	0.914237	9.2765e-54	6.79048e-57	1
	chr12	31296600	31299999	PP1	1.83324	0.901828	1.5557	0	5.43767e-268	8.83313e-71		chr16	22840400	22841199	PP1	2.43184	0.799634	0.799634	2.11222e-32	1	1
	chr12	31382600	31386599	PP1	1.94941	1.27555	3.03116	0	0	0		chr16	23135400	23137199	PP1	2.33526	0.899956	1.44553	1.32056e-17	1	0.145022
	chr12	32550000	32554799	PP1	1.81004	1.40998	2.19151	0	0	0		chr16	23271600	23273999	PP1	3.52277	2.24431	1.17079	3.41946e-68	0.10673	0.996442
	chr12	32558000	32561799	PP1	1.52748	1.24451	1.67198	0	0	1.95606e-167		chr16	24592400	24594599	PP1	3.7611	1.69028	0.909964	5.57136e-41	1	1
	chr12	33070800	33075599	PP1	2.44086	1.25664	2.85718	0	0	0		chr16	24877400	24881399	PP1	3.60274	1.42401	1.39139	8.93517e-133	2.56983e-09	6.93266e-39
	chr12	33076800	33082999	PP1	1.87068	1.38143	2.42616	0	0	0		chr16	24891200	24892199	PP1	3.51092	1.10917	1	8.03013e-83	0.999859	1
	chr12	33098400	33108599	PP1	2.28473	1.12671	2.05946	0	0	0		chr16	24972400	24974799	PP1	2.81452	1.11538	1.24814	2.26249e-21	1	0.893472
	chr12	33404200	33410999	PP1	1.67234	1.26885	1.64357	0	0	0		chr16	25040600	25045799	PP1	1.67929	1.1695	1.21807	1.16144e-23	1	1
	chr12	33421200	33427799	PP1	2.05783	1.17134	2.73059	0	0	0		chr16	25050400	25053399	PP1	2.0173	1.03126	0.707231	0.000421905	1	1
	chr12	44217200	44223199	PP1	1.96473	1.36811	2.21478	0	0	0		chr16	26581800	26582599	PP1	2.9976	0.639712	0.639712	0.000198125	1	1
	chr12	51341000	51345199	PP1	2.01946	1.15803	2.72864	0	0	2.01691e-262		chr16	27374400	27376999	PP1	2.26932	1.36361	0.830022	2.0479e-24	9.1991e-07	1
	chr12	51520000	51521599	PP1	1.87044	0.879802	2.02907	1.0151e-99	5.28611e-165	7.51837e-80		chr16	27398200	27399599	PP1	4.55209	0.823426	0.823426	7.52199e-24	1	1
	chr12	51533200	51536999	PP1	1.92147	1.29465	1.9507	0	0	6.04018e-260		chr16	28651600	28654199	PP1	1.92722	1.48982	0.896516	3.26415e-32	0.999508	1
	chr12	52881200	52884799	PP1	2.04112	1.14002	1.81155	0	0	7.34451e-98		chr16	28979400	28979799	PP1	3.72281	0.850746	0.850746	1.28315e-27	1	1
	chr12	54077000	54090799	PP1	1.90233	1.23303	1.90178	0	0	0		chr16	30375000	30375199	PP1	7.9803	0.980296	0.980296	1.20074e-20	0.977791	0.977791
	chr12	54092200	54098999	PP1	1.85418	1.23748	1.54257	0	0	6.18725e-299		chr16	30516400	30516799	PP1	7.65198	0.878855	0.878855	6.04894e-56	1	1
	chr12	54202400	54203199	PP1	3.89362	1.11106	3.74775	6.88595e-183	6.03679e-133	3.8277e-162		chr16	30775400	30777199	PP1	1.81366	0.818108	1.09458	2.04197e-32	1	0.999066
	chr12	54497800	54504399	PP1	1.74398	0.927684	1.90359	0	0	0		chr16	30922200	30923799	PP1	3.35698	1.27285	1.71623	1.04384e-43	0.987329	0.0317915
	chr12	54510000	54518999	PP1	2.24596	1.40995	2.66216	0	0	0		chr16	30944800	30945999	PP1	2.5587	1.30075	1.17062	0.00104265	1	0.717167
	chr12	54524400	54527799	PP1	3.09665	1.16254	2.04076	0	0	0		chr16	31024600	31026799	PP1	2.64368	1.32737	1.09579	3.76183e-70	6.96438e-23	0.41589
	chr12	54542600	54549999	PP1	1.56932	1.22165	2.15672	0	0	0		chr16	31942400	31942599	PP1	8.33668	1	1	4.97512e-25	1	1
	chr12	54558000	54562999	PP1	1.69934	1.39678	1.90399	0	0	4.38376e-248		chr16	32077400	32079599	PP1	2.72981	1.88106	1.413	1.19069e-28	0.999999	1.05232e-06
	chr12	54707200	54711599	PP1	1.52148	1.40088	1.70057	0	0	1.5459e-133		chr16	32400000	32401599	PP1	2.29722	1.18302	1.22499	2.35495e-18	0.993812	0.999991
	chr12	54726200	54729999	PP1	1.59478	0.874373	1.53475	0	6.06733e-183	3.00175e-149		chr16	32402400	32403399	PP1	3.18628	0.7213	1.37112	6.41787e-29	1	1
	chr12	55390200	55393599	PP1	1.8295	0.86135	1.91908	0	3.77208e-205	5.95485e-204		chr16	32418800	32420399	PP1	2.75094	0.929379	1	1.92263e-86	0.999942	1
	chr12	55890200	55892999	PP1	2.35281	1.49486	2.1555	0	0	2.70472e-141		chr16	32430200	32432199	PP1	2.7101	1.4537	1.1745	2.77592e-75	1.56358e-33	3.65452e-15
	chr12	55893600	55898199	PP1	1.51252	1.19759	1.77132	0	0	1.15644e-257		chr16	32490000	32491399	PP1	1.71871	0.830891	0.788613	3.77324e-105	1	1
	chr12	56357200	56360999	PP1	1.73381	0.831856	2.18022	0	4.52846e-224	5.69062e-178		chr16	33379600	33380999	PP1	2.68451	0.772869	1.41944	3.91049e-18	1	2.12946e-20
	chr12	56458200	56459999	PP1	1.7487	0.6826	2.31871	2.11058e-174	3.32241e-116	1.00644e-93		chr16	33901000	33904199	PP1	1.83119	0.916964	0.876679	3.81712e-10	1	1
	chr12	56678400	56683799	PP1	3.18495	0.883714	3.65783	0	0	0		chr16	33914800	33917199	PP1	1.95998	1.29776	1.20596	7.94952e-72	0.0503406	6.46943e-08
	chr12	58210600	58215599	PP1	2.50392	1.25503	2.37926	0	0	0		chr16	33936400	33937799	PP1	3.20981	1.38735	1.19367	3.74226e-64	2.32669e-07	0.311841
	chr12	59087800	59092599	PP1	1.58741	1.47593	1.76762	2.98512e-292	0	4.90866e-227		chr16	36150400	36150999	PP1	3.07478	0.878299	0.878299	7.73486e-26	1	1
	chr12	69120000	69126599	PP1	1.79986	1.33323	1.75057	0	0	1.0708e-304		chr16	36668600	36670999	PP1	2.82424	1.82385	0.970577	6.83287e-81	0.999999	1
	chr12	69130600	69145399	PP1	1.6307	1.19176	1.61328	0	0	0		chr16	36929400	36932599	PP1	2.53444	1.37509	1.49466	1.93455e-55	0.000433289	4.12202e-08
	chr12	69760200	69768399	PP1	1.94887	1.18069	1.56026	0	0	0		chr16	37869200	37870599	PP1	1.75044	0.823426	0.823426	3.42384e-08	1	1
	chr12	69769400	69770999	PP1	2.78105	0.598692	2.1053	2.67502e-258	1.00409e-124	4.16024e-77		chr16	38376800	38377599	PP1	4.08219	1	0.841939	2.7368e-49	2.01695e-05	1
	chr12	69774600	69777599	PP1	1.59168	1.38111	2.11378	2.01125e-292	0	5.95762e-276		chr16	38394000	38396199	PP1	2.10723	0.980575	0.854312	2.31731e-27	2.57699e-05	1
	chr12	69998800	70002999	PP1	1.60549	1.08272	1.60359	0	0	2.57969e-282		chr16	41639200	41639399	PP1	11.5578	1	1	8.79515e-31	1	1
	chr12	70275000	70277999	PP1	1.79794	0.887054	1.71021	0	3.35512e-267	2.42941e-93		chr16	42141200	42142599	PP1	1.54002	0.861453	1.13855	0.00735365	1	0.999895
	chr12	70407400	70412799	PP1	1.89626	1.45009	1.53126	0	0	5.29174e-256		chr16	44117800	44124999	PP1	3.57434	1.60975	1.49006	2.76868e-277	0.0250921	4.68536e-20
	chr12	70425400	70428399	PP1	2.11042	1.0107	1.72303	0	9.89747e-191	2.00534e-133		chr16	44757400	44758399	PP1	2.86682	1.80831	1.28868	9.37147e-08	1	1
	chr12	70486000	70489199	PP1	1.6796	1.35288	1.82521	5.45454e-300	0	1.05621e-173		chr16	44989600	44991799	PP1	2.5506	1.39649	1.11607	1.7523e-31	1	1
	chr12	70513600	70516999	PP1	1.89718	1.11799	1.53699	0	0	1.31423e-122		chr16	45342200	45342399	PP1	13.7789	1	1	2.17146e-59	1	1
	chr12	70539600	70546999	PP1	2.57124	0.829826	1.53688	0	0	7.77367e-279		chr16	46933400	46933599	PP1	11.196	1	1	4.02565e-42	1	1
	chr12	70552600	70557199	PP1	1.74994	0.999913	2.29661	0	0	3.14239e-268		chr16	48831000	48831599	PP1	9.0081	1.0108	0.808367	8.91929e-103	0.997548	1
	chr12	70781600	70787599	PP1	2.13046	1.29967	1.90204	0	0	0		chr16	50363400	50365599	PP1	1.66988	0.785638	1.3462	0.00176249	1	2.84172e-12
	chr12	70807000	70819399	PP1	1.9864	1.44567	1.65469	0	0	0		chr16	51467400	51467599	PP1	6.23618	1	1	3.21665e-29	1	1
	chr12	70822000	70822999	PP1	3.75175	0.826109	2.043	3.34612e-203	2.18331e-123	1.90421e-125		chr16	52442000	52442599	PP1	3.44214	0.888724	0.888724	2.61325e-32	1	1
	chr12	70934600	70935799	PP1	2.43235	0.926439	2.25078	1.07875e-130	7.55095e-102	8.54241e-119		chr16	55663600	55664599	PP1	2.91204	1.68287	0.828704	2.62988e-26	0.852125	1
	chr12	71109600	71113399	PP1	1.69611	1.07584	2.40852	0	0	6.51254e-240		chr16	55793800	55795999	PP1	1.84034	1.66026	0.969988	2.87885e-15	1	0.999953
	chr12	71286000	71292599	PP1	1.61593	1.08152	1.76495	0	0	6.85092e-247		chr16	55965800	55968199	PP1	3.00068	1.71819	1.3591	4.45828e-21	0.0364271	7.6816e-08
	chr12	71320800	71323599	PP1	1.60811	1.30536	2.03397	3.00539e-245	8.8616e-240	1.49097e-197		chr16	56015400	56016199	PP1	3.91419	0.914188	0.914188	2.6733e-23	1	1
	chr12	71433000	71436599	PP1	1.73015	1.31315	1.85357	0	0	3.13119e-124		chr16	56074600	56077199	PP1	2.30371	1.40538	1.43686	1.08006e-46	0.0887625	4.21883e-09
	chr12	71475200	71486599	PP1	1.67139	1.43688	2.04171	0	0	0		chr16	56715800	56717799	PP1	1.84961	1.20039	0.951575	4.14504e-50	0.99945	1
	chr12	71496800	71507199	PP1	1.55163	1.42128	2.33375	0	0	0		chr16	57129800	57132399	PP1	4.50489	1.2978	1.16035	6.94621e-76	0.999983	0.999712
	chr12	71560600	71568599	PP1	1.52484	1.22281	2.02537	0	0	0		chr16	57166600	57168199	PP1	4.04888	1.40804	1.93496	5.23242e-38	0.0597374	0.221791
	chr12	71724400	71733399	PP1	2.30183	1.25949	2.17051	0	0	0		chr16	57214400	57217799	PP1	1.87865	1.28183	1.36472	0.000673854	1	0.792676
	chr12	71739000	71747399	PP1	2.10061	1.31591	1.87865	0	0	0		chr16	57231000	57231799	PP1	5.29834	1.4713	2.06722	4.22373e-41	0.542319	0.936593
	chr12	72076800	72083199	PP1	2.22013	1.42123	1.70732	0	0	2.63808e-297		chr16	57547000	57551199	PP1	4.69791	1.15281	1.04167	8.275e-217	1	0.997098
	chr12	72374000	72377999	PP1	1.81833	1.01059	1.64566	0	6.83761e-295	8.61873e-125		chr16	57606400	57607399	PP1	4.30048	0.68638	0.820789	7.19796e-53	1	1
	chr12	72439400	72448599	PP1	2.53374	1.45271	2.4764	0	0	0		chr16	58653400	58655399	PP1	1.58187	0.969375	0.877501	0.0060944	1	1
	chr12	72969600	72972399	PP1	2.75314	1.30077	3.70969	0	0	2.15418e-260		chr16	59603600	59604799	PP1	2.54284	0.841994	1.68469	9.33093e-51	1	0.998001
	chr12	72986400	72989399	PP1	2.1203	1.1509	2.26101	0	7.28225e-231	0		chr16	63234400	63234999	PP1	2.54733	0.726942	0.726942	9.24687e-102	1	1
	chr12	73416000	73422599	PP1	1.96686	1.30148	1.61425	0	0	7.56488e-191		chr16	66644600	66644799	PP1	4.76884	1	1	1.78007e-29	1	1
	chr12	73440400	73441199	PP1	2.68316	0.307416	2.84403	1.29928e-143	0.00846021	7.13369e-81		chr16	72358200	72358399	PP1	4.04245	0.46934	0.46934	6.93514e-05	1	1
	chr12	73476000	73477799	PP1	1.95542	0.965818	2.69753	9.97016e-172	1.32064e-141	4.31128e-166		chr16	72930800	72930999	PP1	5.50754	1	1	2.59219e-24	1	1
	chr12	73505400	73522199	PP1	1.97949	1.25085	1.88967	0	0	0		chr16	76340000	76341999	PP1	2.8147	0.869508	0.902131	1.14004e-30	1	1
	chr12	73572200	73576999	PP1	1.9828	1.40497	2.32317	0	0	0		chr16	76362200	76363999	PP1	2.79044	0.82217	0.792793	2.76812e-16	1	1
	chr12	74063800	74067599	PP1	1.52094	1.26526	1.66859	2.01532e-237	6.15591e-237	3.95311e-183		chr16	76533000	76533399	PP1	4.59615	1.60897	2.44231	1.58812e-22	1	1
	chr12	74321000	74323999	PP1	2.49894	1.23653	2.54262	0	4.27225e-262	1.25465e-267		chr16	76603200	76604599	PP1	3.65133	2.65083	1.15008	2.47429e-32	0.0186627	1
	chr12	75613200	75619599	PP1	1.80857	1.26288	1.87253	0	0	0		chr16	77328400	77331799	PP1	2.62998	1.24876	1.31032	1.20883e-55	0.97338	0.356361
	chr12	76172600	76189199	PP1	2.06569	1.49744	2.83964	0	0	0		chr16	78448800	78449399	PP1	1.77151	0.888724	1	4.32939e-32	1	0.500058
	chr12	76196200	76217799	PP1	1.96093	1.3363	1.74939	0	0	0		chr16	82724400	82725399	PP1	3.51397	0.930168	0.930168	4.37177e-48	1	1
	chr12	76242200	76242999	PP1	3.94346	1.1275	1.5144	1.73042e-143	1.10421e-91	1.64777e-30		chr16	85123400	85126599	PP1	2.52284	1.20155	0.955211	1.74774e-82	3.13687e-14	1
	chr12	76440600	76449399	PP1	2.16163	1.35092	1.50995	0	0	0		chr16	85148200	85149399	PP1	3.28717	0.761753	1	1.22015e-11	1	0.993246
	chr12	76476000	76481399	PP1	1.59678	1.07994	1.88573	0	0	0		chr16	87508000	87508399	PP1	4.74185	1	1	4.54912e-69	1	1
	chr12	76587800	76591799	PP1	1.56725	1.45708	2.01173	0	0	0		chr16	87977600	87977799	PP1	4.76884	1	1	1.07998e-23	1	1
	chr12	76684600	76692999	PP1	2.28635	1.03163	2.17305	0	0	0		chr16	88450200	88450599	PP1	3.8481	0.841772	0.841772	1.75749e-17	1	1
	chr12	76973800	76977399	PP1	1.82826	1.43709	1.78148	0	0	7.27787e-189		chr16	91376200	91377199	PP1	3.2973	1	1	5.00656e-64	1	1
	chr12	79003000	79007599	PP1	1.8573	0.976757	2.42484	0	0	0		chr16	91411000	91412599	PP1	3.52387	0.727149	0.795362	7.89897e-08	1	1
	chr12	79036200	79043599	PP1	1.66287	0.977531	1.92938	0	0	0		chr16	91450600	91453199	PP1	3.23257	1.23257	1.09378	4.98936e-49	0.002153	0.999984
	chr12	79854400	79863599	PP1	1.75153	1.17812	1.99125	0	0	0		chr16	91455600	91457599	PP1	2.4309	1.35086	1.3839	3.50283e-31	3.65746e-16	1.79717e-33
	chr12	79931600	79938199	PP1	1.50916	1.35523	2.12938	0	0	0		chr16	91793400	91795199	PP1	2.51927	0.962945	1.14822	2.36887e-56	1	0.999999
	chr12	79986600	79992599	PP1	1.71678	1.1731	1.67499	0	0	6.56954e-286		chr16	92038800	92040199	PP1	2.43165	0.861453	0.907635	2.98934e-41	1	1
	chr12	80136600	80142599	PP1	1.59754	1.09054	1.73328	0	0	0		chr16	92415400	92416799	PP1	1.73336	1.13049	1.75033	0.00414715	1	0.585558
	chr12	80261000	80265199	PP1	1.58008	1.10541	1.82228	0	0	4.53139e-293		chr16	93214600	93216399	PP1	2.46219	1.84519	0.872036	1.40603e-31	1	1
	chr12	80289800	80299999	PP1	1.59231	1.13929	1.60663	0	0	0		chr16	93603400	93605399	PP1	5.95476	0.967377	1.13049	3.49919e-110	1	0.999886
	chr12	80458400	80461199	PP1	2.58948	1.48259	2.50125	0	0	2.83367e-236		chr16	93780400	93781599	PP1	3.17504	1.11774	1.29435	1.09235e-60	0.346323	1.79633e-09
	chr12	80903400	80913199	PP1	1.81429	1.30443	1.87899	0	0	0		chr16	94698200	94699199	PP1	2.17493	0.869452	1.43342	1.88563e-15	1	2.64627e-51
	chr12	81011800	81052399	PP1	1.83453	1.46343	2.3115	0	0	0		chr16	94924000	94924599	PP1	3.19431	0.946288	0.946288	8.99806e-105	1	1
	chr12	81058000	81062599	PP1	2.08951	0.938169	1.61481	0	0	2.09998e-193		chr16	95763800	95764599	PP1	4.65648	0.841939	0.841939	5.12504e-42	1	1
	chr12	81194200	81201199	PP1	2.14743	1.06018	2.18051	0	0	0		chr16	95990400	95991799	PP1	2.70362	1.28394	1.28394	3.46517e-62	0.000272739	0.997173
	chr12	81294400	81296799	PP1	1.96953	1.18334	2.24038	4.46687e-251	2.92736e-255	6.26697e-130		chr16	96127400	96129399	PP1	4.30354	0.914484	1.47265	2.31054e-70	1	1.68484e-10
	chr12	81534000	81547199	PP1	1.7591	1.48519	1.67037	0	0	0		chr16	97013000	97014199	PP1	2.98666	1	1	3.47454e-92	1	1
	chr12	81715600	81716799	PP1	3.39028	1.04787	1.50283	2.85887e-147	2.38269e-128	2.16576e-63		chr17	5205600	5206999	PP1	4.53346	1.15635	1.15635	4.65352e-134	1	1
	chr12	81856200	81858199	PP1	2.05053	1.2478	1.78065	1.00552e-244	6.04955e-247	6.56132e-157		chr17	5783400	5786399	PP1	2.04502	1.04168	1.08027	2.30441e-40	0.999882	0.000853976
	chr12	82007800	82037599	PP1	1.72939	1.19641	1.88631	0	0	0		chr17	5806600	5808199	PP1	2.58371	1.23539	1.39551	2.18902e-33	0.0240894	7.9835e-48
	chr12	82038600	82074999	PP1	1.84523	1.41752	1.97871	0	0	0		chr17	5879200	5880999	PP1	2.32759	0.838304	0.838304	2.99858e-32	1	1
	chr12	82160000	82166999	PP1	2.65578	1.18841	1.9324	0	0	0		chr17	5887000	5888799	PP1	3.65888	0.781485	1.46956	4.08595e-68	1	1
	chr12	82328400	82329799	PP1	3.09673	0.81233	1.87437	6.67216e-225	3.54295e-102	2.31936e-92		chr17	5929000	5930399	PP1	2.88832	0.951582	1.30148	1.05196e-48	1	1.37171e-20
	chr12	82369800	82372599	PP1	2.83788	1.14776	2.27296	0	8.25602e-207	6.03664e-141		chr17	5975000	5976399	PP1	1.50627	1	1.49277	0.00611493	0.999788	9.71979e-18
	chr12	82373800	82375799	PP1	2.32735	1.23168	1.99023	2.96388e-280	0	5.9041e-85		chr17	6004000	6004599	PP1	6.76962	1	1	1.97244e-72	1	1
	chr12	82470600	82490199	PP1	2.19853	1.37851	2.33689	0	0	0		chr17	6158400	6158999	PP1	5.14023	1	1	1.05371e-81	1	1
	chr12	82497600	82503199	PP1	1.65459	1.3845	1.96639	0	0	2.74672e-232		chr17	6187200	6188199	PP1	4.2116	0.938725	0.816176	3.50471e-22	0.999991	1
	chr12	83016000	83017999	PP1	1.67479	1.14314	1.62636	4.20314e-197	8.76972e-244	5.42806e-52		chr17	6745800	6747399	PP1	3.21216	0.881616	1.09053	5.65153e-45	1	1
	chr12	83423400	83434399	PP1	1.86447	1.18771	2.08242	0	0	0		chr17	6966800	6968399	PP1	2.28383	1.32122	1.12744	1.95894e-30	1	9.22918e-06
	chr12	83974200	83985999	PP1	2.16267	1.47822	2.29696	0	0	0		chr17	6981600	6983399	PP1	2.09112	0.883346	1.08602	2.3037e-07	1	0.834707
	chr12	84036400	84044399	PP1	1.85417	1.44184	1.63463	0	0	0		chr17	7876800	7877799	PP1	3.13978	0.774194	1.09247	4.18365e-38	1	1
	chr12	84237000	84242599	PP1	2.23132	1.27999	2.86334	0	0	0		chr17	7916800	7917999	PP1	4.70565	1	1.47096	1.28397e-137	0.500028	0.346323
	chr12	84707600	84712399	PP1	2.51975	1.22365	2.6094	0	0	0		chr17	7925400	7926599	PP1	3.38247	0.809403	1.33355	2.9533e-91	1	5.02974e-26
	chr12	84785600	84816999	PP1	1.87702	1.45835	2.67974	0	0	0		chr17	7945000	7947399	PP1	2.87594	2.17868	1.30709	0.000104286	0.104363	0.999902
	chr12	84819400	84835999	PP1	1.88182	1.41441	2.38188	0	0	0		chr17	8142400	8144999	PP1	2.17122	1.04963	1.31307	0.00147593	1	0.888123
	chr12	84988000	84994799	PP1	2.15694	1.44324	1.77394	0	0	2.07859e-242		chr17	8163000	8168999	PP1	1.93787	1.2308	1.29675	2.74313e-89	0.999909	4.07998e-30
	chr12	85153800	85160999	PP1	1.72351	1.26951	2.03447	0	0	0		chr17	8193000	8196399	PP1	2.3302	1.97496	1.58842	6.67641e-93	0.132269	0.566133
	chr12	85554200	85567399	PP1	1.95078	0.929556	1.88213	0	0	0		chr17	8213000	8215999	PP1	1.98113	2.32109	1.4152	1.63964e-15	0.99999	0.00259663
	chr12	85795400	85796799	PP1	1.66547	1.38925	2.69045	4.33582e-284	5.72943e-209	3.49057e-158		chr17	8304800	8306799	PP1	2.06165	0.849915	0.881803	8.10534e-16	1	1
	chr12	86060200	86072599	PP1	1.76144	1.32061	2.46464	0	0	0		chr17	9883200	9883399	PP1	2.84422	1	1	5.91849e-13	1	1
	chr12	86121000	86132999	PP1	1.60698	1.41988	1.51623	0	0	0		chr17	10040600	10042199	PP1	2.73776	1.11848	1.43444	1.35593e-46	1	0.998435
	chr12	86146800	86160399	PP1	1.74818	1.23541	1.56969	0	0	0		chr17	10232200	10232999	PP1	5.57895	0.914188	0.914188	1.7132e-86	1	1
	chr12	86167400	86195199	PP1	1.74947	1.21543	1.82868	0	0	0		chr17	10700200	10703399	PP1	1.5576	1.07646	1.07349	1.73305e-05	1	1
	chr12	86299600	86301799	PP1	2.51983	1.42738	2.66675	7.80698e-295	1.67433e-299	1.77577e-198		chr17	13175800	13176599	PP1	3.02481	0.762405	0.762405	1.04643e-45	1	1
	chr12	86303000	86312799	PP1	1.94876	1.3056	1.73304	0	0	0		chr17	13343000	13346399	PP1	1.73162	0.99419	0.943911	3.47174e-12	1	1
	chr12	86553200	86556199	PP1	2.17101	0.841944	2.4842	0	1.31808e-188	2.16766e-173		chr17	13459000	13459799	PP1	2.90306	0.841939	0.841939	8.47209e-70	1	1
	chr12	86579400	86586799	PP1	1.83896	0.874602	2.09601	0	0	0		chr17	13546800	13547599	PP1	3.08668	0.57235	0.774355	5.45096e-39	1	1
	chr12	86598600	86638599	PP1	1.74295	1.29686	1.77606	0	0	0		chr17	15026400	15027799	PP1	1.86766	0.903163	0.903163	2.06084e-47	1	1
	chr12	86641200	86656399	PP1	1.81597	1.4586	1.87497	0	0	0		chr17	15395000	15397599	PP1	1.76142	1.24634	1.49268	0.00134438	3.11325e-12	0.64365
	chr12	88352400	88357399	PP1	1.90661	1.22626	2.48682	0	0	0		chr17	15496800	15501399	PP1	4.14108	1.5874	1.17365	1.64249e-88	0.999995	0.999976
	chr12	91416400	91422799	PP1	1.56498	0.901463	2.20786	0	0	0		chr17	17004400	17005999	PP1	2.59642	1.25543	0.968072	2.18511e-27	1	1
	chr12	91518200	91521399	PP1	1.8785	1.31928	1.68379	0	0	1.78674e-42		chr17	17120800	17121799	PP1	3.09794	1.57316	0.785369	1.89038e-80	0.814409	1
	chr12	91672000	91673799	PP1	1.93025	1.44118	3.05027	7.25499e-171	4.86869e-236	1.60032e-206		chr17	17234400	17236199	PP1	3.22067	1.34637	1.01716	7.74038e-26	1	1
	chr12	91682400	91690799	PP1	2.21132	1.42852	1.80614	0	0	0		chr17	21489000	21490199	PP1	2.74396	1.0953	1.01588	3.26228e-16	0.312891	1
	chr12	91727000	91733999	PP1	1.6714	1.34723	1.63951	0	0	0		chr17	21650000	21651999	PP1	2.78559	1.44229	0.905223	7.85548e-39	0.113646	1
	chr12	91739200	91744399	PP1	2.05754	1.02975	2.3356	0	0	0		chr17	22313800	22316199	PP1	2.31952	1.65976	1.08513	6.17585e-68	0.0768668	0.999934
	chr12	91749200	91755399	PP1	2.69169	1.15433	2.25413	0	0	0		chr17	23598600	23600199	PP1	4.1535	1.53191	1.34195	5.45533e-57	0.963597	2.33292e-06
	chr12	91761600	91763799	PP1	2.2693	1.14873	1.54629	0	1.20058e-272	4.56569e-143		chr17	23673400	23673999	PP1	11.2671	1.12521	1	1.15029e-100	1.93117e-19	1
	chr12	91796200	91799199	PP1	1.54604	0.891231	2.38929	0	4.6125e-269	2.35094e-180		chr17	23789600	23791199	PP1	2.04929	1.21962	1.32943	1.49641e-09	0.512542	0.00174822
	chr12	91876400	91881599	PP1	1.55314	1.28169	1.84548	0	0	2.08918e-123		chr17	24220200	24221399	PP1	3.20554	0.722198	0.713544	8.47495e-81	1	1
	chr12	95732200	95737799	PP1	2.01045	1.40734	2.68264	0	0	0		chr17	24583800	24585599	PP1	1.88852	0.845169	0.742775	7.01177e-13	1	1
	chr12	98177200	98181999	PP1	2.25594	0.959456	1.73155	0	0	6.45226e-155		chr17	24691800	24694199	PP1	2.20046	0.914253	0.914253	1.07658e-72	1	1
	chr12	98458400	98461799	PP1	1.62903	0.780387	1.86148	1.40977e-279	1.70168e-259	8.01639e-150		chr17	24735800	24738599	PP1	2.74316	0.955869	1.48544	1.34233e-108	1	0.000655987
	chr12	98624400	98626399	PP1	2.89322	1.22058	2.17447	0	1.07396e-295	6.96779e-33		chr17	24934800	24937799	PP1	2.54858	1.37257	1.33033	7.12368e-18	0.763903	0.999999
	chr12	98899200	98901399	PP1	2.13293	1.22987	3.27925	0	8.56183e-249	0		chr17	25138600	25141199	PP1	2.36794	1.67152	1.20985	7.15681e-20	1	0.999997
	chr12	99015600	99016599	PP1	1.73723	0.871392	1.91049	1.922e-70	7.72848e-141	1.25222e-74		chr17	25183200	25185199	PP1	2.45064	1.02805	0.803665	4.10115e-42	0.000857153	1
	chr12	99019600	99025199	PP1	2.13509	0.986783	2.71324	0	0	0		chr17	25822400	25823999	PP1	1.72149	1.4523	1.12336	5.31996e-61	0.384368	1.1046e-07
	chr12	99040000	99042999	PP1	1.55001	0.683119	2.51052	1.27863e-269	8.5929e-174	9.88382e-199		chr17	25911800	25914599	PP1	1.58279	1.48782	1.10227	0.000836562	0.0295725	1
	chr12	99095200	99097599	PP1	1.61466	1.19472	1.90179	2.42596e-263	5.41576e-254	5.57397e-96		chr17	26123600	26124399	PP1	4.03056	0.841939	1.55321	1.49632e-41	1	0.324307
	chr12	99109000	99114399	PP1	1.54524	1.07853	1.87921	0	0	1.85576e-202		chr17	26230000	26232199	PP1	2.92228	1.5407	0.837186	5.63318e-15	0.607291	1
	chr12	99118800	99123399	PP1	1.65021	0.875236	1.50666	0	0	4.55839e-184		chr17	26716600	26718399	PP1	2.45265	0.799911	0.833259	7.2324e-08	1	1
	chr12	99151000	99164799	PP1	1.59683	1.20229	1.70788	0	0	0		chr17	27552600	27553199	PP1	7.35163	1.17359	0.888724	6.4982e-89	1	1
	chr12	99577000	99581599	PP1	1.70134	0.974367	1.66726	0	0	4.52261e-182		chr17	27621600	27624999	PP1	2.49577	1.17574	1.1361	1.93977e-48	0.991921	0.305256
	chr12	99609200	99618999	PP1	1.73334	1.28495	1.65654	0	0	0		chr17	28231800	28233999	PP1	2.34887	0.970862	1.05828	1.12421e-77	0.560761	0.00170073
	chr12	99630200	99631599	PP1	2.07577	1.41824	1.70878	1.99003e-170	4.24386e-197	2.69494e-67		chr17	28293400	28294599	PP1	3.2515	1.6004	0.8499	1.51998e-47	1	1
	chr12	100220600	100230399	PP1	1.90145	1.19045	2.03256	0	0	0		chr17	28696400	28697999	PP1	2.18135	0.680715	0.775223	8.66744e-14	1	1
	chr12	100231000	100249799	PP1	1.73335	1.40471	1.93837	0	0	0		chr17	28755800	28757399	PP1	3.93079	1.74153	1.28343	6.72593e-69	0.999333	4.382e-11
	chr12	101007000	101008599	PP1	2.72108	0.468838	2.56802	8.10632e-246	4.21613e-97	6.93977e-140		chr17	28893800	28895599	PP1	3.02573	1.46451	1.35731	2.7651e-25	1.54054e-43	0.581439
	chr12	101791800	101805199	PP1	1.64829	1.03287	1.54567	0	0	0		chr17	29496800	29498199	PP1	2.53267	1.35315	1.23955	6.4079e-05	1	1
	chr12	101826000	101830799	PP1	1.8937	1.3878	1.90528	0	0	1.70816e-260		chr17	30013600	30013799	PP1	1.75377	1	1	1.95592e-09	1	1
	chr12	102018000	102021599	PP1	2.06363	1.09147	2.38807	0	0	2.44078e-259		chr17	30612400	30613799	PP1	2.60545	0.723903	0.628036	1.15748e-60	1	1
	chr12	102058400	102060199	PP1	1.75292	1.35654	1.54866	2.23302e-157	1.61613e-258	1.88442e-112		chr17	31037400	31040799	PP1	3.17175	1.45822	1.26525	2.56158e-131	0.993739	1.93349e-05
	chr12	102098800	102120199	PP1	1.98657	1.40499	2.27444	0	0	0		chr17	31517800	31521199	PP1	2.81717	1.94655	1.45683	6.20448e-104	0.984431	4.35571e-47
	chr12	102206000	102226399	PP1	1.5472	1.35912	1.88482	0	0	0		chr17	31555800	31559599	PP1	1.93634	1.27298	1.15969	2.75809e-25	1	0.953318
	chr12	102263600	102269999	PP1	2.07544	1.34118	2.14997	0	0	0		chr17	31657600	31659599	PP1	2.55226	1.6209	0.689548	6.58219e-30	1	1
	chr12	102536400	102549399	PP1	2.06713	1.48459	1.88526	0	0	0		chr17	31852800	31854199	PP1	3.40148	1.97845	1.04618	2.03071e-44	0.08798	0.267877
	chr12	102549800	102566199	PP1	2.3374	1.43787	2.71591	0	0	0		chr17	32040000	32040999	PP1	3.48477	0.908616	0.869452	2.31747e-37	1	1
	chr12	103088000	103095599	PP1	1.75196	1.34563	2.40489	0	0	0		chr17	32282400	32285999	PP1	1.98298	1.44838	1.39664	5.75864e-17	0.000141297	0.000150155
	chr12	103220600	103224399	PP1	2.80841	0.8889	2.07508	0	2.11608e-293	6.21717e-160		chr17	32402000	32403399	PP1	2.80989	1.30901	0.867569	3.79184e-96	1.66148e-05	1
	chr12	103309000	103331399	PP1	2.21556	1.03864	2.10972	0	0	0		chr17	32522600	32523199	PP1	4.80507	2.10147	1.10013	1.03838e-66	0.649487	0.649487
	chr12	103333800	103340799	PP1	1.68507	1.18772	1.88201	0	0	0		chr17	33088400	33091399	PP1	3.16385	2.02069	1.61241	4.80711e-41	0.0210066	0.415581
	chr12	103346000	103387799	PP1	1.72723	1.24611	1.76841	0	0	0		chr17	33091800	33093599	PP1	2.96884	1.47544	1.01686	1.74183e-15	0.981107	1
	chr12	103445800	103458599	PP1	1.85529	1.4267	2.09454	0	0	0		chr17	33393400	33395799	PP1	2.27543	1.70023	1.15005	6.36107e-10	0.849667	0.969197
	chr12	103476800	103489999	PP1	1.97116	1.13961	1.68101	0	0	0		chr17	33562000	33565999	PP1	3.22622	1.87445	0.820243	6.63355e-127	1	1
	chr12	104024600	104037399	PP1	2.05774	1.13434	1.76546	0	0	0		chr17	33777200	33779799	PP1	2.07095	1.05044	0.873907	5.7354e-35	0.0427873	1
	chr12	104144800	104157799	PP1	1.64088	1.41941	2.02616	0	0	0		chr17	33781400	33783199	PP1	2.64567	0.944556	0.906754	3.67802e-31	1	1
	chr12	104159200	104160199	PP1	2.00775	1.45149	1.60923	9.83412e-111	2.97363e-93	4.73293e-26		chr17	33852600	33853999	PP1	2.23302	1.13295	1	7.55985e-76	1.77039e-27	1
	chr12	104170600	104174999	PP1	2.26908	1.45179	2.65858	0	0	0		chr17	34029800	34033999	PP1	2.06332	1.19846	1.33502	6.29434e-11	0.998115	9.746e-18
	chr12	104209200	104220999	PP1	2.00281	1.3639	1.95479	0	0	0		chr17	34114400	34115599	PP1	2.18145	0.799867	0.799867	3.15532e-16	1	1
	chr12	104314600	104318399	PP1	2.65385	0.829985	1.91219	0	1.7138e-256	1.81534e-158		chr17	34163800	34165199	PP1	2.2517	0.949118	0.949118	7.81213e-48	1	1
	chr12	104356000	104360799	PP1	1.67996	1.08782	2.02497	0	0	4.26333e-197		chr17	34304200	34306399	PP1	2.01872	1.63326	1.46806	1.58226e-12	0.999991	0.000181043
	chr12	104399400	104413399	PP1	1.89264	1.35878	2.33818	0	0	0		chr17	34355000	34356199	PP1	3.16344	0.799867	1.50033	4.89083e-35	1	0.193157
	chr12	104512400	104514199	PP1	2.97332	0.576154	2.12339	0	3.61607e-111	5.94685e-109		chr17	34632200	34634199	PP1	2.09759	2.34749	1.27562	6.4868e-18	0.999856	0.996667
	chr12	104764000	104824799	PP1	1.84901	1.34826	1.83117	0	0	0		chr17	34643800	34648599	PP1	1.9007	1.42945	1.39196	1.28646e-09	8.87289e-10	0.216641
	chr12	104870200	104885399	PP1	1.78384	1.30256	1.8879	0	0	0		chr17	34785000	34785999	PP1	1.77875	1.09098	0.836245	9.09453e-22	0.995778	1
	chr12	104886400	104900199	PP1	1.58535	0.914633	2.01333	0	0	0		chr17	34922800	34925799	PP1	1.93561	1.19316	1.22129	1.10165e-53	1	1.23402e-05
	chr12	105132600	105140399	PP1	1.82997	0.973321	1.95215	0	0	4.20881e-266		chr17	34970400	34972999	PP1	1.57618	1.14405	1.24008	1.53212e-50	0.981792	4.32308e-07
	chr12	105186000	105207599	PP1	1.69005	1.01736	1.69215	0	0	0		chr17	35124000	35128399	PP1	2.49928	1.35574	1.0464	1.89351e-66	1.31893e-21	1
	chr12	105485800	105503599	PP1	1.65622	1.40338	2.53202	0	0	0		chr17	35135200	35137199	PP1	2.48098	0.681357	1.01363	9.58654e-46	1	1
	chr12	105741600	105743399	PP1	2.30827	0.832079	3.04962	2.17098e-199	7.90082e-220	3.36682e-206		chr17	35820800	35823799	PP1	3.75076	1.45846	1.3751	9.15344e-158	7.56495e-08	1.10082e-05
	chr12	105747200	105749199	PP1	2.2636	1.20852	1.50015	4.06358e-179	8.78355e-195	4.32912e-45		chr17	35835000	35839799	PP1	3.18219	1.29735	0.972968	3.05641e-57	1	0.994789
	chr12	105752200	105771799	PP1	1.58027	1.47791	1.76564	0	0	0		chr17	35998000	36001199	PP1	2.56561	0.895129	0.937376	1.44021e-50	1	1
	chr12	105883800	105885799	PP1	1.78943	1.16532	1.80457	3.3962e-252	1.01376e-205	8.96057e-120		chr17	36252200	36254399	PP1	3.71121	1.42469	0.943375	5.7425e-92	0.848919	1
	chr12	108233200	108261799	PP1	1.61837	1.02459	1.57093	0	0	0		chr17	36257200	36257999	PP1	5.85605	0.744463	0.771721	1.84778e-53	1	1
	chr12	108263400	108299599	PP1	1.74731	1.4398	2.17526	0	0	0		chr17	36270800	36272399	PP1	2.46655	1.33791	1.30017	9.94688e-70	1.00554e-51	3.6382e-19
	chr12	108506000	108524199	PP1	2.0157	1.26312	1.85074	0	0	0		chr17	39478600	39479399	PP1	5.25644	0.791089	0.791089	2.45345e-36	1	1
	chr12	108709200	108730999	PP1	2.02266	1.48125	2.32189	0	0	0		chr17	39733000	39733199	PP1	4.75377	1	1	1.86147e-29	1	1
	chr12	108741200	108753599	PP1	1.69972	1.40843	1.7917	0	0	0		chr17	39843000	39848799	PP1	1.59043	0.948373	0.468971	0.00995431	1	1
	chr12	109031000	109061999	PP1	1.75565	1.1614	2.26332	0	0	0		chr17	40499000	40499199	PP1	7.26383	1.02979	0.846809	1.06931e-26	0.189984	1
	chr12	109527600	109537399	PP1	1.70496	1.19135	1.72702	0	0	0		chr17	40879400	40881199	PP1	2.27323	0.998819	1.29882	3.3717e-16	1	1
	chr12	109553200	109557599	PP1	1.85657	1.02426	1.59273	0	0	2.04749e-187		chr17	41243600	41243799	PP1	4.98995	1	1	1.7052e-32	1	1
	chr12	110182800	110205199	PP1	2.18417	1.12844	2.61983	0	0	0		chr17	41932200	41932399	PP1	7.84307	0.726277	0.726277	4.14566e-17	1	1
	chr12	110249400	110293199	PP1	1.81833	1.47474	2.33557	0	0	0		chr17	42887200	42888399	PP1	4.16901	0.944403	1.25352	5.06168e-53	1	0.771904
	chr12	110312000	110316199	PP1	1.76781	1.32765	1.73614	0	0	1.19758e-238		chr17	42890000	42893199	PP1	1.85643	1.09028	1.1524	2.74185e-170	2.08515e-18	9.56517e-10
	chr12	110365600	110382399	PP1	1.65689	1.16001	1.54678	0	0	0		chr17	42911800	42912999	PP1	2.7738	3.00121	0.863554	1.70076e-13	0.999995	1
	chr12	110383000	110392199	PP1	1.64284	1.17438	1.52496	0	0	1.13574e-261		chr17	43027800	43028999	PP1	3.92809	0.888807	0.888807	1.14311e-35	1	1
	chr12	110728000	110731199	PP1	2.09958	0.98907	2.42908	0	5.11382e-237	1.69794e-211		chr17	43326600	43327599	PP1	2.37076	0.869452	0.869452	3.01678e-75	1	1
	chr12	110734000	110735399	PP1	1.78087	1.03242	1.55988	8.87114e-137	8.82863e-60	1.18323e-44		chr17	44613400	44614799	PP1	2.05215	1.11009	0.997103	2.74833e-19	1	0.302382
	chr12	111468200	111468999	PP1	2.88349	0.608001	1.9006	2.20609e-137	3.49607e-19	5.0643e-56		chr17	45562600	45564399	PP1	2.55148	1.25349	1.17757	9.36462e-17	0.999997	0.995787
	chr12	111571400	111572999	PP1	1.62517	0.634231	3.24837	1.34682e-208	2.70816e-111	3.03894e-255		chr17	45766600	45768599	PP1	2.84751	1	0.842039	2.35668e-68	0.806941	1
	chr12	111672400	111674199	PP1	1.93191	1.11114	1.50482	0	1.11803e-205	4.01626e-31		chr17	46131200	46131799	PP1	3.50417	1	1	2.00026e-89	1	1
	chr12	112022000	112054399	PP1	1.80764	1.17583	1.9813	0	0	0		chr17	46159800	46163599	PP1	1.94531	1.41413	1.49479	7.73953e-12	0.0364719	0.0183227
	chr12	112098200	112176399	PP1	1.77906	1.38137	2.10818	0	0	0		chr17	46340800	46341799	PP1	3.30742	3.27311	1.27731	4.94474e-40	1	1
	chr12	112695800	112702599	PP1	2.40507	1.47926	1.80135	0	0	0		chr17	46644600	46647599	PP1	2.49825	1.26199	1	6.85932e-116	3.79902e-29	0.410412
	chr12	112917000	112929199	PP1	2.09878	1.21124	2.21874	0	0	0		chr17	47183800	47184999	PP1	3.10102	2.07687	1.42884	4.74134e-33	0.0120812	0.0141401
	chr12	113094000	113097599	PP1	2.03597	1.02486	1.59304	0	0	5.60352e-81		chr17	47294200	47296999	PP1	1.99402	1.13932	1.35869	5.757e-28	1	5.81595e-23
	chr12	113166200	113196399	PP1	1.84953	1.27134	2.01759	0	0	0		chr17	47394800	47395999	PP1	2.29543	1.31147	1.09281	1.18573e-13	1.25732e-09	0.9855
	chr12	113300600	113318399	PP1	1.64494	1.10066	1.93369	0	0	0		chr17	47918200	47919399	PP1	1.95527	0.957668	1.01757	1.97719e-42	1	0.0228516
	chr12	113633800	113636799	PP1	1.77134	0.956814	1.6898	8.38168e-199	2.27938e-95	1.46961e-127		chr17	48319000	48319399	PP1	9.91729	1	1	2.06899e-101	1	1
	chr12	115521600	115524799	PP1	2.3398	1.37989	1.95844	0	0	4.14439e-221		chr17	49244200	49244399	PP1	5.37826	0.865217	0.865217	6.35505e-22	1	1
	chr12	116554000	116557199	PP1	3.02846	1.48847	1.8806	0	0	1.12464e-274		chr17	50120200	50120999	PP1	3.4873	1.43945	1.21973	8.18921e-15	1	0.972295
	chr12	116585000	116586599	PP1	2.4302	1.17181	3.302	5.68807e-186	5.00767e-258	3.59704e-165		chr17	50195400	50196999	PP1	1.66618	1.25622	0.926794	6.9583e-24	0.866749	1
	chr12	116639000	116648799	PP1	1.66809	1.42203	2.09	0	0	0		chr17	50512000	50513199	PP1	4.20542	1.27536	1.55955	4.62727e-65	0.999994	0.977877
	chr12	117023200	117025799	PP1	1.76078	0.783041	1.52344	4.93314e-292	3.21591e-202	3.12751e-73		chr17	52050200	52050399	PP1	10.7434	0.750943	1.36226	1.13032e-21	1	0.0018581
	chr12	117049800	117051399	PP1	1.81301	0.490083	1.51482	1.95074e-172	1.50989e-78	3.86526e-103		chr17	53586400	53587799	PP1	4.18096	2.49647	1.00999	2.97266e-60	0.999966	1
	chr12	117057600	117060399	PP1	1.58107	1.20412	1.95592	1.54034e-306	0	9.00146e-161		chr17	56078600	56079199	PP1	3.76568	0.494224	0.556106	5.3762e-21	1	1
	chr12	117108800	117121599	PP1	2.05675	1.04654	1.51116	0	0	0		chr17	56183200	56183999	PP1	5.58594	0.780273	1.5127	1.56357e-49	1	0.596896
	chr12	117133000	117137999	PP1	2.08421	1.37485	1.59932	0	0	8.96552e-263		chr17	56717000	56718199	PP1	3.29281	0.888807	1.27798	3.94874e-57	1	0.281627
	chr12	117341000	117352799	PP1	1.70895	1.34001	1.73171	0	0	0		chr17	56989400	56991799	PP1	3.20079	1.27037	1.2974	4.54587e-38	1	1
	chr12	117489000	117497999	PP1	2.01127	1.42588	2.62874	0	0	0		chr17	57010200	57013199	PP1	2.06851	1.47742	1.27281	2.93673e-69	2.06177e-55	1.33428e-32
	chr12	117785600	117791799	PP1	2.09356	1.45018	2.21093	0	0	0		chr17	57336600	57338799	PP1	1.53621	1.26891	1.13325	8.63955e-37	0.996294	0.924721
	chr12	117801400	117808399	PP1	1.77166	1.3863	1.7892	0	3.15754e-255	0		chr17	57339600	57341199	PP1	1.98684	1.2023	0.876645	1.37246e-56	0.694419	1
	chr12	118563600	118565599	PP1	1.59003	1.15199	1.78154	1.34415e-239	9.24077e-230	8.65654e-139		chr17	57376200	57376399	PP1	5.23529	0.468235	0.468235	2.24894e-36	1	1
	chr13	3465800	3468799	PP1	2.00564	0.979584	2.34595	0	1.80959e-211	2.73612e-140		chr17	59501200	59502999	PP1	2.08965	1.08004	0.959979	7.92999e-48	7.53286e-20	1
	chr13	3656200	3658399	PP1	2.42316	1.37487	3.35134	1.61471e-271	3.38138e-294	4.13917e-198		chr17	62430000	62430199	PP1	7.68342	1	1	2.1325e-42	1	1
	chr13	4722200	4725799	PP1	1.86377	0.942222	1.73606	7.56894e-295	3.94876e-225	1.70872e-48		chr17	63493200	63494399	PP1	2.37825	0.799867	1.1501	4.85061e-06	1	1
	chr13	8202400	8204799	PP1	2.04261	0.891831	3.0483	7.3926e-266	2.44825e-216	4.34942e-216		chr17	64340600	64341199	PP1	5.18275	0.61499	0.61499	4.02156e-66	1	1
	chr13	8787400	8788999	PP1	1.64607	0.724233	1.5666	1.11214e-218	2.38409e-103	8.07595e-84		chr17	64752800	64754999	PP1	4.62876	2.51349	1.38136	1.32977e-94	1	1
	chr13	8913400	8922199	PP1	1.58238	1.286	1.63539	0	0	0		chr17	65602600	65606199	PP1	1.8231	1.05884	0.985291	0.00872555	1	1
	chr13	8928000	8930999	PP1	1.52944	1.49606	2.93358	0	0	0		chr17	65931000	65931599	PP1	4.73885	0.556691	1.27323	1.18237e-34	1	0.995919
	chr13	8937600	8950199	PP1	1.60536	1.39651	1.74638	0	0	0		chr17	67125200	67126199	PP1	1.55773	1	0.930168	9.1507e-12	0.500034	1
	chr13	9075200	9079199	PP1	2.73823	1.41431	1.50267	0	0	2.15805e-73		chr17	68170600	68171399	PP1	4.2628	0.908987	0.908987	2.10792e-60	1	1
	chr13	9195400	9201199	PP1	1.50781	1.29852	1.88228	0	0	0		chr17	69298400	69299199	PP1	2.92741	1	1	2.10088e-84	1	1
	chr13	9209800	9213199	PP1	1.70685	0.967316	2.32462	0	3.28954e-215	2.65855e-217		chr17	70840400	70840599	PP1	4.83841	0.606707	0.606707	4.0324e-15	1	1
	chr13	9814600	9817599	PP1	2.15487	1.28687	2.19052	0	0	2.97523e-268		chr17	71285200	71286999	PP1	2.3945	0.756265	0.727162	2.83778e-08	1	1
	chr13	12165600	12168599	PP1	2.39335	0.971951	1.95703	0	0	3.62159e-205		chr17	71287800	71289199	PP1	2.95703	0.955856	1.48558	3.96976e-13	1	8.63037e-13
	chr13	12169200	12173599	PP1	2.72932	1.18654	1.6029	0	0	6.63992e-72		chr17	71298400	71301599	PP1	2.78789	1.24664	1.02055	3.15293e-100	0.896695	0.997431
	chr13	12307600	12310999	PP1	1.67914	0.880626	2.00231	0	1.55733e-290	4.90838e-205		chr17	71309400	71311799	PP1	2.0126	1	0.972212	5.22193e-47	0.50001	1
	chr13	12375200	12378399	PP1	3.00092	1.04028	1.96345	0	1.38304e-286	1.39977e-204		chr17	71503600	71504999	PP1	3.97469	1.44538	1.69717	1.26255e-06	1	0.938058
	chr13	12651600	12655599	PP1	1.85138	1.47134	1.80455	0	9.15218e-222	9.71557e-222		chr17	71595000	71595799	PP1	3.37591	1.20803	0.729015	5.45442e-60	1	1
	chr13	12689200	12697599	PP1	1.50663	1.29806	1.82121	0	0	0		chr17	71615400	71616399	PP1	5.047	0.934726	1.13055	6.60459e-44	1	4.23832e-07
	chr13	13460400	13461199	PP1	3.94493	1.42017	1.86943	6.82331e-183	5.12092e-91	1.79611e-105		chr17	72965400	72967399	PP1	1.91874	1.67374	0.816252	2.37431e-27	0.0645611	1
	chr13	13461600	13473799	PP1	1.54175	1.34985	1.55972	0	0	0		chr17	73107000	73108599	PP1	3.66912	1.30966	1.37462	1.79711e-85	1	0.000449519
	chr13	13476800	13478399	PP1	1.54218	1.38926	2.19547	3.02897e-153	1.94381e-158	7.4763e-103		chr17	73927000	73929399	PP1	2.00032	1.45252	1.38107	3.6485e-33	1	1.14981e-14
	chr13	13487400	13490199	PP1	1.62389	1.11275	2.52405	0	3.98368e-302	3.87702e-171		chr17	74264600	74265799	PP1	1.69801	0.822924	1.18325	1.00667e-16	1	9.99874e-11
	chr13	13803200	13814399	PP1	1.61946	1.31119	1.81077	0	0	0		chr17	74454400	74455799	PP1	1.81078	1.15799	1.14452	7.80839e-21	0.692639	8.36195e-07
	chr13	13818200	13824999	PP1	1.76483	1.3888	2.13279	0	0	0		chr17	74489200	74490799	PP1	3.48741	0.957666	1.1722	1.48651e-108	1	4.96411e-16
	chr13	15755200	15759799	PP1	2.13557	1.46711	2.32234	0	0	0		chr17	74821400	74821599	PP1	7.01005	1	1	4.62619e-23	1	1
	chr13	17851400	17864399	PP1	2.40389	1.41173	2.79609	0	0	0		chr17	75550000	75552199	PP1	2.87531	0.811361	0.812433	2.79586e-48	1	1
	chr13	18946000	18950799	PP1	2.50167	1.48422	3.27883	0	0	0		chr17	79442400	79445799	PP1	3.16306	1.48849	1.17446	1.0179e-41	4.44579e-20	0.469831
	chr13	19338200	19341999	PP1	2.73342	1.08347	2.4771	0	0	2.19349e-240		chr17	80174400	80175799	PP1	1.70913	0.830891	0.957723	3.66361e-05	1	1
	chr13	19537200	19542999	PP1	1.99988	1.26951	2.10587	0	0	0		chr17	80289000	80290799	PP1	2.74198	0.781159	1.50021	4.84903e-30	1	0.385394
	chr13	19655800	19664599	PP1	1.53259	1.33058	1.77696	0	0	0		chr17	80726200	80728599	PP1	2.5135	1.05002	0.799933	1.59959e-19	1	1
	chr13	19696800	19698599	PP1	1.72805	1.13791	1.68372	3.89542e-278	1.17928e-217	3.67405e-64		chr17	80774400	80775799	PP1	2.9053	1.3805	0.788613	6.14454e-14	1	1
	chr13	20059400	20063199	PP1	1.9812	1.00492	1.7828	0	8.45989e-280	1.73721e-187		chr17	81471600	81473199	PP1	1.8898	0.876645	0.876645	5.71764e-20	1	1
	chr13	20645600	20647199	PP1	1.53984	0.874689	3.11885	3.67634e-176	4.19895e-180	3.84878e-215		chr17	82187200	82188199	PP1	3.51175	0.903255	1.10669	2.22501e-27	1	0.968628
	chr13	21042800	21044799	PP1	2.41188	1.49494	1.706	1.1625e-220	0	5.10092e-75		chr17	83396000	83398199	PP1	4.71918	1.54518	0.940208	1.30663e-112	1	1
	chr13	21096800	21102799	PP1	2.51396	1.07152	1.92933	0	0	1.3019e-300		chr17	84088400	84090599	PP1	3.91049	0.93734	1.00128	2.72813e-120	1	0.999998
	chr13	21119000	21123599	PP1	2.0993	0.938831	1.60689	0	4.63817e-265	0		chr17	84100600	84102399	PP1	2.58608	0.812422	1.46895	1.48351e-06	1	0.647456
	chr13	21163800	21166199	PP1	1.52334	1.36426	3.16863	0	1.80802e-284	9.55047e-246		chr17	84124400	84127399	PP1	3.16441	1.34434	0.950809	6.87108e-98	2.99453e-19	1
	chr13	21229600	21231799	PP1	1.59454	0.861964	2.4312	2.43044e-131	4.06153e-164	3.66193e-153		chr17	84145000	84146399	PP1	4.18658	0.861453	1.27709	3.96942e-117	1	0.0448737
	chr13	21412200	21415199	PP1	1.51949	1.17642	2.38916	0	1.23412e-194	1.15177e-234		chr17	84266800	84270399	PP1	1.75656	1.10027	0.866607	1.5139e-49	1	1
	chr13	21416200	21421599	PP1	2.02568	1.41384	2.49201	0	0	8.92897e-200		chr17	85018800	85019399	PP1	6.87479	1.12521	1	5.74297e-88	1.93117e-19	1
	chr13	23374400	23376399	PP1	2.29515	1.12637	1.99925	7.45506e-242	6.5841e-163	3.54186e-72		chr17	85395200	85396199	PP1	2.93873	0.877451	0.816176	2.98376e-22	1	1
	chr13	23464200	23465999	PP1	1.87736	0.775179	2.02737	1.11544e-293	6.92916e-155	2.27381e-115		chr17	86300800	86300999	PP1	14.6971	0.726277	0.726277	1.3287e-66	1	1
	chr13	23470400	23478999	PP1	1.71774	1.37131	2.03075	0	0	0		chr17	86662600	86664199	PP1	4.36626	0.962006	1.37994	1.30895e-142	1	1
	chr13	23980000	23984199	PP1	1.8253	1.43141	2.23734	0	0	0		chr17	87025400	87026599	PP1	4.56885	1.01505	1.12114	1.50157e-100	0.101782	0.0568085
	chr13	23999800	24010999	PP1	2.12863	1.46231	2.14099	0	0	0		chr17	87254600	87256399	PP1	1.98403	1.70571	1.05227	6.39639e-43	0.549919	0.932618
	chr13	24130000	24137599	PP1	1.68604	1.27535	2.38755	0	0	0		chr17	87313000	87315599	PP1	2.8547	1.46168	1.32546	3.20131e-106	0.489545	2.40599e-27
	chr13	24200000	24203799	PP1	1.61812	1.43936	1.86661	0	0	2.20866e-156		chr17	87530600	87532399	PP1	3.15847	1.25251	1.34081	2.34006e-28	5.29692e-15	0.985315
	chr13	24305800	24308799	PP1	1.5687	1.03724	3.02229	8.30467e-243	6.77971e-200	0		chr17	88062800	88064799	PP1	3.77828	2.30339	1.58187	1.662e-70	0.855178	0.038681
	chr13	24487200	24492199	PP1	1.63833	1.18287	2.06864	0	0	0		chr17	88065600	88067799	PP1	3.41375	1.20396	1.05828	1.51281e-91	3.5656e-05	0.999968
	chr13	24932200	24938599	PP1	1.53024	1.02518	2.15645	0	0	0		chr17	88122000	88124399	PP1	3.44953	0.988104	1.11067	8.30978e-47	0.991709	0.891289
	chr13	24968400	24969799	PP1	1.54377	1.20063	2.87069	1.89571e-155	5.17875e-204	1.0383e-131		chr17	88340800	88342599	PP1	2.23578	3.88348	0.764614	6.85651e-10	0.208764	1
	chr13	25038200	25040599	PP1	1.9652	1.47931	2.2942	2.016900192197e-310	0	2.79361e-190		chr17	88440400	88443999	PP1	2.30526	1.31489	1.22228	5.42028e-37	0.011904	9.82286e-09
	chr13	28921200	28923199	PP1	2.16675	0.921855	2.24811	4.20719e-220	4.31923e-227	8.98109e-167		chr17	89339400	89340599	PP1	2.84098	0.639808	0.639808	6.1243e-07	1	1
	chr13	28945600	28948799	PP1	1.88248	0.900344	2.72751	0	0	2.39671e-280		chr17	90115400	90115999	PP1	9.48915	1	1	1.57045e-101	1	1
	chr13	29861600	29871199	PP1	1.53485	1.18581	1.55981	0	0	0		chr17	92709200	92709799	PP1	5.5287	0.799733	0.799733	5.46214e-42	1	1
	chr13	29888000	29890999	PP1	1.62513	1.09278	2.36233	0	6.71619e-278	8.8504e-271		chr18	3507000	3508599	PP1	2.25	1.34898	0.874147	8.90264e-06	0.312288	1
	chr13	30048600	30051199	PP1	1.87527	1.10002	1.56199	1.96777e-192	3.95108e-262	1.26039e-155		chr18	4265000	4267199	PP1	1.71775	1.85557	1.85741	9.86191e-06	0.996575	0.52087
	chr13	30128000	30136399	PP1	1.84755	1.04656	1.87184	0	0	0		chr18	4986400	4987599	PP1	3.71792	0.809403	1.1906	2.34023e-19	1	1
	chr13	30286800	30289999	PP1	2.1034	0.803809	2.17477	0	8.99466e-258	1.48696e-122		chr18	5133400	5135799	PP1	2.53461	1.02704	0.972963	6.77532e-67	0.320827	1
	chr13	30550800	30551399	PP1	3.65109	0.61127	2.47304	9.69636e-158	3.63911e-60	2.29008e-79		chr18	5802600	5802999	PP1	4.67687	1.36905	1.21259	5.513e-76	4.87094e-08	0.000400386
	chr13	30597600	30599399	PP1	1.59153	0.884593	1.58514	5.12888e-99	4.72849e-57	1.67767e-62		chr18	5986000	5986799	PP1	4.41219	0.727025	1.06824	3.08516e-58	1	1
	chr13	31025200	31040999	PP1	2.16837	1.4946	1.97162	0	0	0		chr18	6530800	6532599	PP1	3.37819	0.705767	0.852883	7.4206e-14	1	1
	chr13	31099200	31100599	PP1	2.65631	1.49411	2.1	1.23676e-174	6.50133e-165	3.23675e-157		chr18	6764400	6766599	PP1	3.74821	1.42469	1.38807	6.45161e-82	1.68974e-19	0.000103016
	chr13	31160800	31162999	PP1	2.40427	0.967026	3.1329	4.97618e-242	2.63479e-227	7.33514e-165		chr18	7826800	7826999	PP1	2.64234	0.726277	0.726277	0.00014487	1	1
	chr13	31164200	31167599	PP1	1.60879	1.23317	1.80694	6.53984e-286	0	1.35275e-157		chr18	10635600	10635799	PP1	10.794	1.22613	1	5.6796e-53	5.66871e-13	1
	chr13	31214400	31219199	PP1	1.74199	1.16602	2.33298	0	0	0		chr18	11695800	11698399	PP1	4.41874	1.12332	0.794464	1.00821e-21	1	1
	chr13	31265600	31268199	PP1	2.46119	1.4237	1.89347	0	3.76817e-222	5.16899e-153		chr18	12642200	12644799	PP1	2.92248	2.36355	1	1.14319e-27	0.0180315	1
	chr13	31293600	31294799	PP1	2.50921	1.48267	2.36859	5.01861e-151	1.32346e-187	1.57527e-92		chr18	13121000	13123199	PP1	2.07856	1.3304	1.11013	0.00281168	1	1
	chr13	31328000	31330999	PP1	1.52769	0.696915	2.14478	8.43882e-188	7.34844e-134	6.69007e-171		chr18	14782600	14784199	PP1	3.1722	1.11848	1.11848	9.83516e-32	0.00125322	1
	chr13	31334600	31338399	PP1	1.58751	1.22627	2.01606	0	0	1.09715e-224		chr18	20784200	20787799	PP1	2.61077	1.33342	1.38898	1.21834e-101	4.79799e-09	2.2879e-11
	chr13	31396000	31403399	PP1	1.87243	1.45218	1.86163	0	0	0		chr18	20800400	20803599	PP1	2.63682	1.44068	1.18886	2.05272e-117	1.11819e-15	0.997833
	chr13	31404400	31409399	PP1	2.03164	1.43262	1.81032	0	0	2.83087e-306		chr18	20893200	20897199	PP1	3.0731	1.3868	0.918167	3.54909e-81	1	1
	chr13	31489200	31494399	PP1	1.53945	1.27861	2.84913	0	0	0		chr18	20912600	20913799	PP1	4.05478	0.841994	0.841994	1.73759e-52	1	1
	chr13	31509200	31514199	PP1	1.50532	1.36717	2.06265	0	0	8.94012e-285		chr18	23842000	23845399	PP1	1.71268	1.09377	1.07502	6.60205e-11	1	0.999974
	chr13	31572600	31580799	PP1	2.3291	1.49043	2.29888	0	0	0		chr18	24223400	24224799	PP1	2.44808	1.90486	0.715601	2.23644e-18	1	1
	chr13	31589800	31592799	PP1	1.76541	1.1594	1.70605	1.10769e-187	0	2.71264e-112		chr18	28464600	28465999	PP1	3.29547	0.823426	0.823426	1.25589e-34	1	1
	chr13	31767000	31773399	PP1	1.51316	1.32139	2.03614	0	0	0		chr18	29462000	29462199	PP1	8.17588	1	1	2.88449e-47	1	1
	chr13	32386400	32387999	PP1	2.17708	1.302	2.20743	1.22056e-171	5.49476e-81	1.50831e-87		chr18	30446600	30447999	PP1	2.77635	2.36977	0.926938	1.50147e-13	1	1
	chr13	32453800	32457399	PP1	1.99756	1.1464	1.71383	0	0	1.36235e-253		chr18	31609600	31611199	PP1	2.4843	3.08967	1.03799	5.4802e-20	0.816831	1
	chr13	32462200	32465999	PP1	2.68202	1.34567	1.66081	0	0	0		chr18	32394400	32396999	PP1	3.25744	1.37181	1.39837	6.07347e-81	5.08388e-14	0.192901
	chr13	32535000	32539599	PP1	1.71814	1.49692	1.90141	0	0	4.34347e-260		chr18	32836200	32837999	PP1	2.8466	2.50063	0.874948	9.58658e-59	0.994559	1
	chr13	32664000	32665799	PP1	1.54917	0.844152	2.02551	7.14805e-115	1.45909e-116	3.0784e-90		chr18	32856600	32857399	PP1	5.74923	2.04606	0.81781	3.1458e-97	1	1
	chr13	32774400	32782799	PP1	2.20868	1.34138	1.67189	0	0	0		chr18	34390200	34391999	PP1	1.79347	1.13799	0.827507	1.13442e-44	0.00020613	1
	chr13	34145600	34151199	PP1	2.36346	0.940372	1.58716	0	0	1.28254e-252		chr18	34969600	34970599	PP1	2.5015	1	1.15015	4.5841e-128	1	5.46355e-19
	chr13	34207800	34222399	PP1	1.79589	1.46865	1.96236	0	0	0		chr18	35770400	35773399	PP1	2.68408	0.895804	1	4.18503e-37	1	1
	chr13	34264600	34268799	PP1	1.99748	1.23414	2.12746	0	0	1.30352e-155		chr18	36306800	36307799	PP1	3.3848	0.816176	0.816176	4.79167e-64	1	1
	chr13	34312200	34314999	PP1	1.71704	1.00899	2.10177	1.93127e-223	1.83799e-255	4.33625e-166		chr18	36712800	36713999	PP1	3.96254	1.10301	1.00268	6.29365e-70	0.998119	1
	chr13	34328400	34331999	PP1	2.39431	1.12864	2.08981	0	0	1.22705e-240		chr18	37883400	37885999	PP1	2.85506	2.2964	0.899752	8.60073e-23	0.903761	1
	chr13	34391200	34391599	PP1	1.89474	1.298	3.54482	3.77482e-31	5.98156e-21	2.48458e-81		chr18	37923000	37927199	PP1	1.98991	1.41899	1.29735	0.00678496	0.999863	1
	chr13	34392400	34394599	PP1	2.17123	0.778847	1.86156	2.02219e-198	1.64037e-47	4.43558e-93		chr18	38364200	38366199	PP1	3.01945	0.879581	1.14024	0.000500116	1	1
	chr13	34440400	34446999	PP1	1.85985	0.811435	1.54132	0	0	2.67668e-175		chr18	39180800	39186199	PP1	2.05574	1.3579	1.07448	1.95105e-40	1	1
	chr13	34461000	34465599	PP1	1.92463	1.01793	1.88041	0	0	6.59567e-172		chr18	40460200	40460599	PP1	1.56466	0.863388	0.726776	2.58975e-57	1	1
	chr13	34606000	34613399	PP1	2.25344	1.21341	1.99423	0	0	0		chr18	42070200	42071199	PP1	2.94169	0.934726	0.869452	1.49336e-10	1	1
	chr13	34628000	34630599	PP1	1.59947	0.80285	1.66053	0	4.10186e-147	8.70643e-185		chr18	42261800	42262799	PP1	4.68425	1.23166	0.885408	3.85246e-74	2.57965e-05	1
	chr13	34631600	34634599	PP1	1.57411	1.10218	2.74763	0	0	0		chr18	42511000	42513599	PP1	1.52254	0.864736	1.04479	1.58067e-08	1	1
	chr13	34756000	34768199	PP1	1.80891	1.40979	1.80864	0	0	0		chr18	46550400	46551799	PP1	3.55649	1.19367	1.24209	8.49421e-96	0.999998	0.999998
	chr13	34786200	34791199	PP1	1.62538	1.18368	1.76917	0	0	0		chr18	46957800	46959599	PP1	2.93652	0.896504	1.13799	4.08305e-57	0.999995	0.999667
	chr13	34796600	34799999	PP1	1.55183	1.10925	2.56784	4.5282e-254	0	0		chr18	46978800	46978999	PP1	2.93548	0.802419	0.842742	5.21148e-10	1	1
	chr13	34821600	34825399	PP1	2.04797	1.23452	2.02274	0	0	3.57093e-243		chr18	49777200	49777999	PP1	5.29936	0.795268	1.27298	9.30592e-66	1	1
	chr13	34845200	34848799	PP1	2.04607	1.368	1.53774	0	0	2.50284e-153		chr18	49849600	49850799	PP1	3.65395	1.11158	1.37641	1.35076e-46	1.25518e-09	0.805134
	chr13	34914800	34921399	PP1	1.84515	1.30969	2.60477	0	0	0		chr18	51283800	51284799	PP1	2.67598	1.41899	1	1.19662e-42	0.316515	0.500034
	chr13	35033600	35037199	PP1	1.99862	0.904519	4.10592	0	0	0		chr18	53862000	53863199	PP1	4.86355	1.7592	0.852174	1.01562e-73	0.0435074	1
	chr13	35276600	35278399	PP1	1.78579	1.16774	2.29303	1.0754e-133	6.3343e-126	1.79738e-160		chr18	54901000	54901799	PP1	1.7606	0.669303	0.897915	0.000358287	1	1
	chr13	35623800	35631199	PP1	1.84114	1.26865	1.89932	0	0	0		chr18	55312600	55313399	PP1	1.5632	1.09387	1	1.19908e-59	3.72343e-19	1
	chr13	35937400	35939799	PP1	2.24035	0.93262	1.98733	0	5.9661e-154	1.07179e-64		chr18	55408000	55409399	PP1	2.23066	0.949118	0.949118	6.27624e-35	1	1
	chr13	36547000	36560599	PP1	2.02565	1.48065	1.86653	0	0	0		chr18	56867200	56868399	PP1	3.50852	0.888807	1.08451	8.60327e-24	1	1
	chr13	36561400	36568799	PP1	1.71314	1.19616	1.84934	0	0	0		chr18	60523200	60527199	PP1	3.85785	1.85454	1.16593	3.86553e-131	0.96833	0.695857
	chr13	36586600	36603199	PP1	2.07006	1.26242	2.17708	0	0	0		chr18	60750000	60753399	PP1	2.39019	1.23189	1.11265	1.53598e-22	1	0.94918
	chr13	36638400	36656999	PP1	2.43075	1.41914	2.05961	0	0	0		chr18	61725200	61726999	PP1	1.79938	1.19241	1.07696	2.58846e-18	1.86225e-15	0.999999
	chr13	37688600	37692999	PP1	2.10191	1.18605	2.4324	0	0	0		chr18	62576400	62577599	PP1	4	0.841994	0.841994	1.96743e-40	1	1
	chr13	38102400	38109799	PP1	1.54276	1.24356	2.59607	0	0	0		chr18	62977400	62979199	PP1	3.11509	0.942835	1.25343	1.77151e-17	1	0.0477892
	chr13	38124800	38136799	PP1	1.53548	1.34944	1.59643	0	0	0		chr18	64957200	64958799	PP1	2.41509	1	1.4717	4.22751e-96	1.32829e-06	3.98373e-28
	chr13	38173600	38181199	PP1	1.86532	1.36985	1.84146	0	0	0		chr18	66458000	66459199	PP1	4.69058	1.30275	1.18766	1.60289e-155	3.32722e-73	7.02533e-19
	chr13	38295600	38299599	PP1	1.8459	0.863873	1.99966	0	0	4.84665e-200		chr18	67698400	67699799	PP1	2.41969	2.17631	0.756625	1.96668e-25	1	1
	chr13	38330200	38335199	PP1	1.82606	1.45171	1.6493	0	0	1.37999e-244		chr18	68418600	68419199	PP1	1.57864	1.11128	0.888724	6.91602e-67	0.00539365	1
	chr13	38408200	38412199	PP1	2.75756	1.0685	2.388	0	0	0		chr18	69663400	69667399	PP1	2.66859	1.49722	0.942875	3.015e-90	3.03608e-53	1
	chr13	38453400	38463399	PP1	1.95739	1.45958	1.94672	0	0	0		chr18	70436000	70436799	PP1	6.00626	1.18773	1.15269	7.41581e-146	3.72343e-19	8.52778e-16
	chr13	38468200	38475399	PP1	1.63422	0.904942	2.00276	0	0	0		chr18	70567000	70568399	PP1	2.74921	2.25079	0.629896	2.53191e-12	0.99727	1
	chr13	38486600	38494599	PP1	1.68462	0.940878	1.73075	0	0	0		chr18	73702600	73704199	PP1	3.45695	2.24834	0.88245	1.56776e-119	0.0619586	1
	chr13	38531400	38551199	PP1	1.57191	1.44887	1.98592	0	0	0		chr18	74215800	74216599	PP1	3.69922	1	0.926758	2.64473e-42	0.999994	0.999999
	chr13	38974400	38980999	PP1	1.96956	0.826216	1.79708	0	0	1.06071e-272		chr18	74266600	74269199	PP1	2.29521	1.58043	1.58043	1.85992e-16	1	1
	chr13	40683400	40683999	PP1	2.74958	1.34488	7.64274	2.23392e-134	2.4967e-50	5.25992e-135		chr18	76237000	76237999	PP1	4.38501	1.16376	1.32751	3.22202e-47	1	0.00361024
	chr13	40772800	40780599	PP1	1.84783	1.26207	1.75614	0	0	0		chr18	76928400	76930999	PP1	3.12142	0.922387	1.38806	6.96902e-77	1	1.45429e-14
	chr13	40819200	40824599	PP1	1.59695	0.943088	2.17972	0	0	0		chr18	77748400	77749799	PP1	1.54465	0.827321	0.960378	2.05622e-36	1	1
	chr13	40838800	40842999	PP1	1.84434	0.863936	2.08775	0	0	4.72138e-274		chr18	77937800	77939399	PP1	3.44063	1.42876	1.69261	2.65436e-58	0.998298	0.222383
	chr13	41154800	41163199	PP1	1.71133	1.44641	2.30342	0	0	0		chr18	79993200	79994399	PP1	2.42884	1.1906	0.904701	2.46437e-21	1	1
	chr13	41239400	41241799	PP1	1.88057	0.684615	1.71001	4.64945e-241	3.39842e-215	9.75124e-103		chr18	80691600	80693199	PP1	3.41237	0.811388	1.6121	3.40717e-47	1	1
	chr13	41278000	41282999	PP1	1.85482	1.22056	1.61494	0	0	1.52693e-278		chr18	80701200	80703999	PP1	1.76682	1.38159	0.847418	3.01365e-09	0.934388	1
	chr13	41711000	41721399	PP1	1.85651	0.9511	1.95086	0	0	0		chr18	82468800	82470799	PP1	2.8081	1.47011	1.473	1.42307e-82	5.12902e-21	1.90631e-68
	chr13	41769400	41772799	PP1	2.84338	1.28198	1.83471	0	0	1.70073e-244		chr18	82474800	82476399	PP1	2.52656	1.14234	0.902011	1.13522e-21	0.468491	1
	chr13	41872200	41874999	PP1	1.63504	0.791363	1.99927	1.04593e-217	6.30355e-108	2.20939e-211		chr18	82533600	82535999	PP1	3.86435	1.12199	1.48796	4.14013e-97	0.000258855	3.06542e-28
	chr13	42204000	42214599	PP1	1.75169	1.43726	1.60811	0	0	0		chr18	84091000	84092799	PP1	2.20203	1.29063	1.26329	1.228e-28	8.70259e-05	0.0319876
	chr13	42452600	42457199	PP1	3.09066	1.17785	2.40767	0	0	0		chr18	84806600	84808399	PP1	5.11132	1.66948	1.18004	6.84948e-139	0.999892	1
	chr13	42459400	42462799	PP1	2.46524	1.2095	2.55226	0	0	2.72273e-280		chr18	87584200	87584599	PP1	3.60652	1	1	5.43386e-23	1	1
	chr13	42499400	42504399	PP1	2.226	1.3045	2.53021	0	0	0		chr18	88823800	88826199	PP1	2.65323	0.840861	0.863595	2.82928e-11	1	1
	chr13	42514200	42528799	PP1	2.17923	1.46157	2.06266	0	0	0		chr18	88948000	88949799	PP1	2.30576	0.959979	0.959979	2.15414e-60	1	1
	chr13	42590400	42591399	PP1	2.8018	1.46172	2.28437	1.78555e-194	1.07243e-148	6.39018e-114		chr19	3225400	3227399	PP1	1.53138	1.10405	0.918249	2.91128e-12	7.21871e-08	1
	chr13	42592400	42597599	PP1	1.95521	1.38107	2.02929	0	0	0		chr19	3574400	3576999	PP1	2.55226	1	1.27768	3.64798e-74	0.99981	1.52897e-57
	chr13	42668400	42671199	PP1	1.71636	1.08668	2.66725	4.71569e-300	1.90183e-211	0		chr19	4063800	4066399	PP1	1.898	1.12299	1.46113	5.86386e-70	0.373992	9.97242e-25
	chr13	42674400	42686599	PP1	1.92469	1.44906	1.56757	0	0	0		chr19	4191600	4193199	PP1	2.94787	0.881517	1.59242	3.80884e-32	1	0.0794201
	chr13	42717000	42722999	PP1	1.71133	1.04946	1.66181	0	0	1.8343e-230		chr19	4201200	4202399	PP1	3.47776	0.952351	1.52414	1.54723e-25	1	0.151543
	chr13	42804200	42807599	PP1	1.76072	1.30718	2.41563	0	0	1.45883e-305		chr19	4293000	4295599	PP1	1.85743	1.47747	1.2774	2.25601e-23	2.28766e-05	5.34719e-20
	chr13	42836200	42837599	PP1	2.08112	0.958431	2.34763	1.24732e-218	8.10058e-122	1.03103e-52		chr19	4962000	4963999	PP1	3.65556	1.03512	0.900045	1.28793e-97	0.270304	1
	chr13	42841600	42857399	PP1	1.76881	1.19837	1.74483	0	0	0		chr19	5388000	5389799	PP1	2.8647	1.35731	0.964269	1.00404e-53	0.966956	0.980415
	chr13	42882600	42885399	PP1	2.95748	1.49472	1.68235	0	0	6.40062e-163		chr19	5601200	5602199	PP1	2.89295	0.934726	1.13055	1.6525e-62	0.683545	0.316515
	chr13	42948800	42953799	PP1	1.51059	1.12095	1.64303	0	0	1.10871e-217		chr19	5837200	5838999	PP1	2.56315	0.749896	1.15256	2.181e-18	1	0.526555
	chr13	42982600	42985399	PP1	2.55413	0.802524	1.73918	0	6.16694e-196	2.95662e-130		chr19	5963600	5965599	PP1	1.86293	1.41121	1	1.02429e-47	6.73547e-118	1
	chr13	43018000	43021399	PP1	2.03779	1.04245	2.01057	0	3.72441e-222	5.39103e-192		chr19	6014400	6016399	PP1	1.70228	1.39641	1.1823	4.23316e-53	1.49448e-11	0.388931
	chr13	43035000	43039399	PP1	1.96825	1.13425	1.88215	0	0	5.29237e-218		chr19	6667600	6670199	PP1	2.41469	0.871392	0.978565	2.67694e-10	1	1
	chr13	43086400	43089799	PP1	1.66089	1.11539	1.9036	0	0	4.45081e-136		chr19	6920400	6922599	PP1	3.21544	1.59285	0.814299	1.25567e-84	0.998036	1
	chr13	43101000	43112399	PP1	2.3803	1.27438	2.08088	0	0	0		chr19	6978600	6981799	PP1	2.63157	2.36118	1.29677	4.72674e-61	0.995261	1
	chr13	43141000	43143599	PP1	1.69787	1.29374	1.6378	6.73859e-277	1.18335e-238	8.91543e-52		chr19	8773800	8775599	PP1	2.71905	1.22551	0.968737	1.52031e-05	0.00690354	1
	chr13	43343000	43350399	PP1	1.53317	0.895847	2.12085	0	0	0		chr19	8843200	8844799	PP1	2.69589	2.3493	0.824221	0.00138128	1	1
	chr13	43354800	43362999	PP1	1.58346	1.31621	2.02096	0	0	0		chr19	8888600	8890599	PP1	2.21313	1.26978	1.37095	3.03038e-30	1	0.999179
	chr13	43603000	43608199	PP1	1.63997	1.19041	1.94723	0	0	4.16545315198385e-310		chr19	8928400	8931399	PP1	3.57983	1.01181	0.918121	3.88082e-24	0.994193	1
	chr13	43643600	43655199	PP1	1.8601	1.10927	1.78669	0	0	0		chr19	8965200	8968599	PP1	1.70272	1.31403	1.12212	4.31034e-41	0.0485292	0.000764201
	chr13	43667600	43669999	PP1	1.89565	1.47135	1.60039	6.16641e-213	2.13726e-305	4.18707e-75		chr19	9073400	9075199	PP1	2.55244	0.896504	1.55198	1.57021e-35	1	0.870025
	chr13	43741800	43752399	PP1	1.67356	1.40407	1.61714	0	0	0		chr19	9848800	9848999	PP1	2.73869	1	1	7.77714e-12	1	1
	chr13	43892000	43897599	PP1	1.74977	1.15095	1.82506	0	0	0		chr19	10294200	10295399	PP1	3.22998	0.94113	1.47096	1.20438e-64	1	1.81954e-09
	chr13	44049800	44069399	PP1	1.95078	1.22601	1.96951	0	0	0		chr19	10576600	10577799	PP1	2.37576	1.29183	1.04169	3.9669e-07	3.39689e-06	1
	chr13	44096600	44098399	PP1	3.13413	1.35984	2.10061	0	7.28521e-228	2.31183e-134		chr19	10604000	10607599	PP1	2.67728	1.62759	1.04949	8.51696e-13	1	1
	chr13	44118000	44127599	PP1	1.68726	0.994689	2.04388	0	0	0		chr19	10894200	10895999	PP1	2.5723	1.17195	1.17195	1.45306e-05	1.08508e-06	0.794295
	chr13	44167000	44176999	PP1	1.67273	1.15959	2.01186	0	0	0		chr19	11121000	11122199	PP1	2.30087	1.83122	1.3529	3.95624e-25	0.333081	3.50086e-14
	chr13	44182600	44193399	PP1	1.83083	1.18391	1.85031	0	0	0		chr19	11343000	11344199	PP1	4.3358	1.0556	1	1.50336e-48	0.918723	0.999998
	chr13	44220000	44229799	PP1	2.00975	1.34929	1.6018	0	0	0		chr19	11348600	11350999	PP1	1.98959	1	0.951204	1.09742e-17	1	1
	chr13	44249800	44254199	PP1	1.53078	1.40239	2.11693	0	0	0		chr19	11494000	11495999	PP1	2.29013	1.22836	1.32623	1.10777e-78	6.17153e-54	6.21448e-33
	chr13	44668800	44676999	PP1	2.2809	1.34976	1.71392	0	0	0		chr19	11497000	11497799	PP1	9.49398	0.875137	1.03286	2.71461e-149	1	0.993238
	chr13	45062800	45065199	PP1	1.92193	0.799276	2.08764	8.48097e-160	3.69964e-57	2.29907e-159		chr19	12470800	12474399	PP1	4.05675	1.2749	1.37425	2.29869e-186	0.999974	1.09372e-07
	chr13	45231800	45236799	PP1	2.17739	1.33848	2.49305	0	0	0		chr19	12790400	12791399	PP1	2.83824	0.816176	0.816176	1.60692e-25	1	1
	chr13	45248000	45255599	PP1	2.15178	1.45161	2.56392	0	0	0		chr19	12800600	12802799	PP1	2.42263	1.12295	0.95145	2.4414e-23	1	1
	chr13	45272400	45282399	PP1	1.61859	1.39889	1.52415	0	0	0		chr19	15924200	15924999	PP1	3.55514	0.769637	0.603474	8.47275e-64	1	1
	chr13	45292200	45295999	PP1	1.7398	1.43747	1.93284	0	0	2.40096e-139		chr19	16009200	16010399	PP1	3.65177	0.949967	1.50033	7.57556e-54	0.82682	0.0242065
	chr13	45299600	45307399	PP1	1.80402	1.41406	2.30638	0	0	0		chr19	16014200	16016599	PP1	4.09694	1.07319	1.53676	2.15957e-73	1	0.0421137
	chr13	45328800	45337399	PP1	1.77469	1.19264	2.02106	0	0	0		chr19	16028600	16029999	PP1	7.06553	2.76338	2.35068	1.46932e-103	0.148043	0.913928
	chr13	45415000	45421399	PP1	1.85177	1.33648	1.98887	0	0	0		chr19	16131200	16132399	PP1	2.23888	0.904701	0.984752	1.71021e-50	0.976805	0.998755
	chr13	45494400	45506399	PP1	1.89763	1.22785	2.11453	0	0	0		chr19	17275800	17277199	PP1	8.13675	1.82906	1.18803	1.07732e-97	1	1
	chr13	45979600	45989199	PP1	3.00446	1.31355	2.21378	0	0	0		chr19	17318600	17321199	PP1	4.84394	1.29793	1.27283	1.84603e-211	2.23896e-32	3.84441e-28
	chr13	46052200	46057199	PP1	1.78023	1.13947	2.42232	0	0	0		chr19	17337200	17339199	PP1	2.83235	0.968408	0.842039	6.61771e-17	1	1
	chr13	46090400	46106399	PP1	2.08507	1.39134	1.69605	0	0	0		chr19	17354600	17357599	PP1	2.28606	1.42869	1.04083	6.54747e-44	1	1
	chr13	46107600	46110599	PP1	2.8979	1.33447	3.29006	0	0	0		chr19	17423000	17423199	PP1	3.39698	1	1	1.1539e-12	1	1
	chr13	46169600	46179799	PP1	2.04839	0.971169	1.58223	0	0	0		chr19	21276400	21278199	PP1	2.45446	0.888994	0.888994	0.00150535	1	1
	chr13	46183600	46195399	PP1	1.936	1.34108	2.18721	0	0	0		chr19	21563800	21566199	PP1	1.97648	1.52194	0.84205	8.88471e-08	1	1
	chr13	46200000	46201999	PP1	3.07957	0.956159	2.15329	0	6.96294e-158	1.41136e-149		chr19	21777000	21778999	PP1	1.53559	0.913428	1.17314	2.36424e-22	1	0.894082
	chr13	46231400	46234199	PP1	1.73883	1.34006	1.7491	2.66502e-279	0	8.71828e-198		chr19	21894800	21898599	PP1	1.92826	0.793063	1.04375	6.06722e-11	1	1
	chr13	46246600	46259199	PP1	1.72296	1.36329	2.28325	0	0	0		chr19	22442000	22443799	PP1	1.70405	1.667	0.888834	2.15936e-50	0.842022	1
	chr13	46264800	46270199	PP1	1.94242	1.33801	1.5166	0	0	5.12168e-222		chr19	23245400	23247799	PP1	2.42045	1.30962	0.904732	1.59369e-55	1	1
	chr13	46278400	46284999	PP1	2.03068	1.31638	2.05383	0	0	0		chr19	23753400	23754799	PP1	2.41995	0.861453	0.861453	1.29275e-40	1	1
	chr13	46291600	46297599	PP1	1.9082	1.22653	2.18761	0	0	0		chr19	24636000	24636199	PP1	2.51667	0.829167	0.829167	7.66519e-16	1	1
	chr13	46302400	46304999	PP1	1.64787	1.43615	2.70213	0	0	1.78702e-277		chr19	24980000	24980199	PP1	8.51256	1	1	5.854e-53	1	1
	chr13	46314200	46314999	PP1	5.78828	1.38791	1.77343	6.16612e-265	8.22134e-121	1.71913e-26		chr19	24986600	24987799	PP1	4.21208	0.841994	0.841994	1.09605e-35	1	1
	chr13	46426400	46430199	PP1	1.87465	1.06118	1.61456	0	0	1.06558e-130		chr19	25137000	25139799	PP1	3.58692	1.10348	1.4553	6.9738e-107	5.81122e-21	1.60298e-16
	chr13	46470600	46472999	PP1	1.65992	1.31931	2.65831	9.65948e-241	1.46764e-235	2.76442e-230		chr19	25950600	25950799	PP1	7.72864	1	1	4.8595e-23	1	1
	chr13	46493800	46496399	PP1	2.23096	1.26557	2.93529	2.2928e-273	3.56621e-237	2.19114e-271		chr19	26748000	26748999	PP1	2.33406	0.727074	0.727074	7.09148e-29	1	1
	chr13	46513400	46520999	PP1	2.16159	1.3144	1.73367	0	0	0		chr19	26892400	26892799	PP1	2.53797	1	0.841772	3.82395e-07	0.500091	1
	chr13	46582600	46590799	PP1	1.75956	1.49747	1.88736	0	0	0		chr19	27438000	27439399	PP1	3.09194	0.964245	1.64529	1.72902e-30	1	0.920182
	chr13	46643200	46645599	PP1	2.7574	1.13464	1.82985	0	6.17712e-147	2.08867e-96		chr19	28026000	28028399	PP1	2.03779	0.916636	0.924046	1.73113e-33	1	1
	chr13	46650000	46652199	PP1	1.97114	1.08749	1.54144	2.38132e-217	4.4252e-217	4.35098e-111		chr19	29804600	29807199	PP1	3.30252	0.974129	0.981028	1.14844e-92	0.625538	0.999549
	chr13	47264800	47268399	PP1	1.70181	0.96759	1.66603	0	0	4.68975e-156		chr19	29867200	29867799	PP1	3.25028	0.666296	0.666296	7.52759e-15	1	1
	chr13	47269000	47281399	PP1	2.60626	1.06878	2.14376	0	0	0		chr19	32238800	32239399	PP1	6.60831	0.888724	0.888724	6.32497e-87	1	1
	chr13	47298000	47311399	PP1	1.94859	1.49765	2.28285	0	0	0		chr19	32249200	32250199	PP1	3.48045	0.930168	1.13966	2.61477e-62	1	6.14218e-09
	chr13	47327200	47329999	PP1	1.84903	1.32109	3.0236	0	4.236e-290	1.66343e-208		chr19	32254400	32256199	PP1	2.96642	1.79347	1.34499	2.01308e-69	1	0.999767
	chr13	48516400	48523399	PP1	2.11197	1.39147	2.76128	0	0	0		chr19	32269800	32272199	PP1	2.36265	1.20578	1.15655	2.37356e-06	1	1
	chr13	48573000	48575799	PP1	3.08031	0.777384	2.39988	0	6.16525e-293	2.81923e-239		chr19	32904800	32906799	PP1	2.60052	2.18071	0.901607	3.11888e-23	1	1
	chr13	48593000	48597999	PP1	1.78039	0.717692	1.51105	0	0	4.85656e-104		chr19	34550600	34550999	PP1	10.4104	0.9875	1.3	7.43576e-82	0.703836	4.38895e-11
	chr13	48623200	48627599	PP1	2.29748	1.34594	2.02037	0	0	0		chr19	34598800	34603999	PP1	1.64573	1.12881	1.3705	6.32994e-14	0.999999	0.0333592
	chr13	48985200	48990799	PP1	1.981	1.15311	1.69657	0	0	4.18521e-289		chr19	37300400	37301599	PP1	1.68718	0.888807	0.888807	1.34598e-77	1	1
	chr13	49217800	49222999	PP1	1.9932	1.22611	1.56793	0	0	1.45927e-95		chr19	37510000	37511799	PP1	2.16179	0.935456	0.774096	1.34788e-05	1	1
	chr13	50408600	50415399	PP1	1.60792	1.26372	1.92836	0	0	0		chr19	37553000	37554999	PP1	1.97869	1.7177	0.869508	4.50905e-46	0.999958	1
	chr13	50932400	50948799	PP1	2.01787	1.23558	1.71667	0	0	0		chr19	37675200	37675399	PP1	10.201	1	1	3.19565e-47	1	1
	chr13	50963600	50972399	PP1	2.01951	1.38588	2.06678	0	0	0		chr19	37956800	37958199	PP1	4.50062	1.92365	1.09236	5.57888e-135	0.849051	0.0559492
	chr13	51235600	51250999	PP1	1.65016	1.38784	1.78345	0	0	0		chr19	38020000	38021599	PP1	2.18483	1.59242	0.842022	1.08498e-33	0.998435	1
	chr13	51259200	51267199	PP1	2.35149	1.09401	1.80353	0	0	1.22382e-263		chr19	40637600	40639799	PP1	2.71992	1.61793	1.03189	1.79949e-28	1	1
	chr13	51323600	51325399	PP1	1.62745	1.29825	3.43163	2.87893e-189	1.51627e-206	7.5152e-255		chr19	40659600	40663399	PP1	2.51486	1.7283	1.17246	2.31905e-14	0.980765	1
	chr13	51326200	51337199	PP1	1.56919	1.1401	2.35363	0	0	0		chr19	40707600	40709399	PP1	2.81208	1.41193	0.82346	1.25236e-43	1	1
	chr13	51425200	51484799	PP1	1.57792	1.41517	1.99076	0	0	0		chr19	41369600	41370799	PP1	5.12844	1.31026	1	1.44961e-145	2.60081e-55	1
	chr13	51485200	51495399	PP1	2.24136	1.17483	1.84772	0	0	0		chr19	41800600	41802999	PP1	3.13744	0.939066	1.21835	1.22877e-73	1	0.082894
	chr13	51640400	51643799	PP1	2.81452	1.34334	2.80191	0	0	3.37485e-247		chr19	41979600	41982199	PP1	2.78958	1.30218	1.27059	1.46351e-84	0.00033337	4.13233e-10
	chr13	51810000	51814799	PP1	2.03418	1.12968	1.70543	0	0	1.53054e-182		chr19	42004400	42006599	PP1	4.25485	1.32318	1.18283	3.93616e-144	1	0.0050182
	chr13	51858600	51870199	PP1	1.73377	1.49857	2.01372	0	0	0		chr19	42079600	42082599	PP1	3.24769	0.938759	1.10207	1.02253e-62	1	1
	chr13	51922600	51935999	PP1	1.66458	1.20791	1.85649	0	0	0		chr19	42779600	42780799	PP1	4.97787	0.829133	0.967425	2.30502e-71	1	0.225174
	chr13	52045200	52050599	PP1	1.59363	1.25841	1.58199	0	0	1.70253e-138		chr19	43670000	43671199	PP1	2.19746	0.799867	0.899933	4.81285e-21	1	1
	chr13	52100600	52114999	PP1	2.65403	1.41037	2.3448	0	0	0		chr19	43777600	43777999	PP1	6.08479	0.995012	0.995012	7.23632e-60	0.92174	0.92174
	chr13	52197800	52207599	PP1	1.90817	1.15333	1.98199	0	0	0		chr19	44253600	44254799	PP1	3.56163	1.42884	1.1906	1.99662e-13	1	0.915427
	chr13	52218200	52227999	PP1	2.07688	1.273	1.81685	0	0	0		chr19	45559800	45560799	PP1	4.002	1.3003	1.07508	5.61863e-91	3.482e-57	5.46355e-19
	chr13	52279600	52282599	PP1	2.3068	1.04501	1.98753	0	4.07316e-261	8.04076e-303		chr19	45670800	45671799	PP1	2.87457	0.864187	0.864187	5.1232e-43	1	1
	chr13	52363800	52365599	PP1	1.73643	1.0946	3.08248	1.47065e-269	9.19938e-281	2.83455e-199		chr19	45930400	45930599	PP1	9.25628	1	1	8.00823e-46	1	1
	chr13	52393000	52400999	PP1	1.86949	0.929927	1.68512	0	0	0		chr19	46152400	46153199	PP1	4.41686	0.747833	1.33885	1.94564e-32	1	0.00721315
	chr13	52402400	52407399	PP1	1.90912	1.14248	1.9716	0	0	2.4648e-251		chr19	46898600	46899999	PP1	4.09975	1.18473	0.861453	1.671e-116	2.02979e-08	1
	chr13	52415000	52418999	PP1	1.55807	1.23588	2.31124	0	0	0		chr19	46932800	46935599	PP1	3.54964	1.04513	1.20307	2.93347e-160	1	0.448223
	chr13	52469800	52477799	PP1	1.50318	1.10776	2.23192	0	0	0		chr19	46963400	46964599	PP1	2.94589	0.888807	0.888807	1.83816e-65	1	1
	chr13	52760600	52765199	PP1	1.62224	1.29131	2.90303	0	0	0		chr19	47440200	47441399	PP1	3.5632	0.956461	1.03581	1.18449e-24	1	1
	chr13	52932000	52936599	PP1	1.6278	1.31609	1.90944	0	0	1.42592e-297		chr19	47865200	47865999	PP1	4.99928	1.33525	0.844604	1.106e-64	1	1
	chr13	52948000	52950599	PP1	2.57984	1.01691	1.62539	0	5.92265e-223	3.04657e-155		chr19	48127200	48127399	PP1	3.46231	1	1	1.14861e-12	1	1
	chr13	52988600	52989999	PP1	1.77156	0.702064	1.7985	6.61337e-130	3.54703e-44	4.4352e-67		chr19	49830000	49830199	PP1	5.92462	1	1	1.16386e-25	1	1
	chr13	53048000	53074399	PP1	1.80495	1.3247	2.24903	0	0	0		chr19	52159000	52159199	PP1	9.70854	1	1	3.00256e-55	1	1
	chr13	53075200	53090199	PP1	1.52424	1.17114	1.62303	0	0	0		chr19	53325600	53327799	PP1	2.08091	1.34301	1.19129	2.02713e-92	1.67256e-17	0.00970171
	chr13	53092400	53129199	PP1	1.67196	1.33487	1.9097	0	0	0		chr19	55249800	55251599	PP1	3.26038	0.888834	0.888834	4.16218e-70	1	1
	chr13	53130200	53158199	PP1	1.56941	1.26395	1.6093	0	0	0		chr19	55255600	55257199	PP1	3.1722	0.842022	0.842022	1.39167e-73	1	1
	chr13	53162600	53168599	PP1	2.08426	1.16159	1.66754	0	0	0		chr19	56387400	56389599	PP1	2.69409	1.09681	1	0.000248121	1	1
	chr13	53231000	53240999	PP1	1.72038	1.08305	1.97836	0	0	0		chr19	56801000	56801999	PP1	4.21178	1.17391	0.80575	2.78221e-47	0.999951	1
	chr13	53405800	53408999	PP1	1.60384	1.44374	2.14782	0	0	2.40168e-206		chr19	57398400	57398599	PP1	8.95477	1	1	1.14414e-32	1	1
	chr13	54118200	54120399	PP1	2.13767	1.32872	2.15553	0	8.13411e-236	6.72512e-161		chr19	60816800	60819399	PP1	2.34867	0.957131	1.0643	2.07791e-29	1	0.999999
	chr13	54406400	54419999	PP1	1.772	1.17579	2.1919	0	0	0		chr19	60981600	60983399	PP1	2.48415	0.95788	1.17085	5.23301e-36	1	0.0902507
	chr13	54477800	54503599	PP1	1.81812	1.39931	1.82696	0	0	0		chr19	61105600	61106799	PP1	3.00167	1.06255	1	3.42436e-111	7.02533e-19	1
	chr13	54983400	55003599	PP1	1.94786	1.109	2.10941	0	0	0		chr19	61265200	61267999	PP1	3.34506	2.08265	1.08908	9.09527e-06	1	0.58236
	chr13	55332800	55337599	PP1	2.20584	1.06764	1.80876	0	0	4.59866e-162		chr2	3418600	3419999	PP1	2.17631	0.878313	1.44619	1.57528e-10	1	1.02726e-06
	chr13	57905800	57909399	PP1	1.99621	1.33845	2.49801	0	6.16422e-308	2.86431e-216		chr2	3620800	3623399	PP1	2.81574	0.873907	0.949563	1.27567e-30	1	1
	chr13	58220400	58230599	PP1	2.229	1.27793	1.62904	0	0	0		chr2	3713000	3718199	PP1	1.9203	1.61875	1.46252	0.000215608	0.223116	6.47441e-05
	chr13	58289000	58305199	PP1	1.60558	1.14472	1.81553	0	0	0		chr2	4555000	4557599	PP1	2.15646	1.11618	1.23329	2.87924e-35	1	0.80744
	chr13	58330000	58336399	PP1	2.1498	1.49878	2.41788	0	0	0		chr2	5318600	5319999	PP1	1.89657	0.727131	0.727131	3.07018e-25	1	1
	chr13	58356000	58358799	PP1	2.25936	1.25305	2.71622	0	0	2.27421e-267		chr2	6471400	6472399	PP1	3.41492	0.963118	1.71752	3.04419e-15	1	0.567787
	chr13	58490200	58494599	PP1	1.60408	1.27671	2.22627	0	0	1.45236e-254		chr2	6709000	6712199	PP1	2.61171	1.2152	0.994864	8.82371e-06	0.890673	1
	chr13	58531200	58533999	PP1	1.83533	1.01957	2.74474	1.71688e-206	9.05395e-139	9.78927e-199		chr2	6723000	6724399	PP1	3.42563	0.899906	1.18054	8.49509e-30	1	0.684018
	chr13	58590800	58599199	PP1	1.94938	1.07747	2.13542	0	0	0		chr2	9925800	9928199	PP1	2.78902	1.40633	1.17275	4.1853e-55	0.951685	0.910435
	chr13	58602400	58625199	PP1	1.97872	1.4498	2.2146	0	0	0		chr2	10855800	10856199	PP1	5.36407	0.943262	0.943262	3.09682e-70	1	1
	chr13	58626000	58642599	PP1	1.87366	1.28365	2.2751	0	0	0		chr2	11375000	11376799	PP1	5.68421	1.27875	1.46004	8.58254e-159	6.64153e-22	1.3941e-10
	chr13	58667000	58674199	PP1	1.64274	0.913197	2.10257	0	0	0		chr2	11429000	11430599	PP1	3.10095	0.942742	1.48117	1.45633e-67	1	2.38384e-28
	chr13	58674400	58677399	PP1	1.57551	1.18362	1.93779	7.30965e-305	1.39105e-272	2.96765e-186		chr2	11490200	11491399	PP1	5.05481	1.22148	0.888148	1.497e-81	1.18373e-07	1
	chr13	58723600	58726799	PP1	1.90605	0.884897	2.076	0	1.02626e-267	1.61118e-122		chr2	11500800	11502999	PP1	2.08607	1.31144	1.24802	5.2574e-46	0.945996	0.00305187
	chr13	58953400	58956999	PP1	1.75112	0.786878	2.07021	0	1.04273e-246	2.63862e-219		chr2	11548200	11549799	PP1	1.59597	0.821797	0.858616	2.47538e-21	1	1
	chr13	59029800	59031799	PP1	1.78793	1.29325	1.702	4.3601e-257	4.07458e-304	1.30329e-66		chr2	11636800	11638199	PP1	2.32536	1.66268	1.27287	3.39117e-15	0.700733	0.999995
	chr13	59070000	59077399	PP1	1.69123	1.05531	1.87417	0	0	2.51132e-227		chr2	11816200	11818399	PP1	1.84375	0.999599	0.911058	1.89874e-29	0.999659	1
	chr13	59391000	59395599	PP1	1.68233	1.09266	1.78697	0	0	2.45047e-171		chr2	12053400	12053999	PP1	2.30903	0.768994	1.46201	3.52809e-16	0.999999	0.858644
	chr13	59400400	59404799	PP1	1.84145	0.885209	1.6426	0	0	3.86839e-186		chr2	12573200	12574799	PP1	2.03823	1	0.955197	2.01224e-40	0.500021	1
	chr13	59721000	59732199	PP1	2.20219	1.31039	2.27275	0	0	0		chr2	13270600	13273399	PP1	1.9539	1.0991	1.35692	1.09934e-15	0.75282	8.9358e-15
	chr13	59743000	59753599	PP1	1.61706	1.14448	1.63502	0	0	0		chr2	13582400	13582599	PP1	1.57258	1.40726	1.27016	5.09245e-07	5.82396e-07	4.02951e-09
	chr13	59902200	59907999	PP1	1.9057	1.46929	2.61027	0	0	0		chr2	13607600	13608599	PP1	2.50313	0.695198	0.695198	5.6621e-06	1	1
	chr13	59993000	60005399	PP1	1.78101	1.23397	1.84383	0	0	0		chr2	14164000	14168399	PP1	3.16559	0.869543	1.15655	5.98522e-85	1	0.997376
	chr13	60122400	60125999	PP1	1.75841	1.17231	2.08846	0	0	1.28789e-174		chr2	14190400	14192799	PP1	2.24431	1.0244	1.46357	1.4916e-06	1	0.836485
	chr13	60341200	60341599	PP1	1.57325	1.04003	1.92372	9.18435e-21	0.135321	1.58881e-39		chr2	15314000	15315399	PP1	2.29249	0.861453	1.04618	5.64911e-18	1	1
	chr13	60457000	60459399	PP1	1.66035	1.3932	2.3381	5.42283e-285	1.93565e-233	1.78674e-237		chr2	18900600	18903599	PP1	1.99463	1.26785	0.947252	9.74785e-55	0.017976	1
	chr13	60568600	60575199	PP1	1.52536	0.857709	1.86646	0	0	0		chr2	19064400	19065399	PP1	2.83014	0.816631	1.08316	6.57585e-13	1	0.999994
	chr13	60815000	60819199	PP1	1.52076	1.15639	2.1483	0	0	2.35547e-199		chr2	19300400	19301999	PP1	1.75034	1.15962	1.03411	0.00645905	1	1
	chr13	63444800	63445799	PP1	2.82182	0.920507	2.29355	1.03618e-166	3.0359e-59	2.87525e-64		chr2	19371400	19373199	PP1	3.53313	1.10004	1	6.84392e-48	0.618036	1
	chr13	63620200	63626799	PP1	2.11873	1.15921	2.70164	0	0	0		chr2	19629800	19630999	PP1	2.35615	0.837291	1.41341	1.16156e-33	1	1.68638e-07
	chr13	63676800	63683599	PP1	1.61856	1.3779	1.64618	0	0	0		chr2	21172400	21172599	PP1	12.0804	1	1	6.04297e-51	1	1
	chr13	63974600	63983599	PP1	1.50437	1.13885	1.88256	0	0	0		chr2	21503000	21504799	PP1	2.14086	0.898601	0.942058	1.03017e-07	1	1
	chr13	64021200	64028599	PP1	1.61092	1.40325	1.62816	0	0	3.18655e-300		chr2	22806400	22807999	PP1	2.28111	1.58565	0.926794	6.44487e-21	0.999754	1
	chr13	64030000	64038399	PP1	1.587	1.39213	1.69712	0	0	8.8626e-199		chr2	23221000	23221599	PP1	4.10414	0.799733	0.799733	1.27627e-96	1	1
	chr13	64079000	64085399	PP1	1.69894	1.24071	1.63947	0	0	0		chr2	24047600	24049999	PP1	3.67525	0.976737	1.34895	2.18683e-06	1	1
	chr13	64270400	64277799	PP1	1.60237	1.15435	2.78285	0	0	0		chr2	24918800	24919999	PP1	2.94382	1.31601	1.32233	2.60693e-11	0.000197329	1
	chr13	67190200	67190599	PP1	6.13784	0.879914	5.06193	1.218e-106	3.98766e-47	5.55198e-99		chr2	25196000	25197999	PP1	3.07683	1.71487	1.49918	2.00546e-34	0.995444	0.418457
	chr13	67278600	67280399	PP1	2.41134	1.19524	2.06974	2.90094e-224	1.1943e-176	1.51011e-66		chr2	25271600	25273199	PP1	3.24014	1.53763	1.49283	1.30867e-93	0.384368	6.95872e-68
	chr13	69539400	69548199	PP1	1.61592	1.48166	1.56256	0	0	0		chr2	25460400	25461799	PP1	4.80106	1.14631	1.00145	6.57137e-52	0.999999	1
	chr13	69549000	69552599	PP1	1.79133	1.38083	1.89116	0	0	1.02971e-295		chr2	25500400	25501599	PP1	3.94663	1.44477	1.11119	3.04754e-151	4.21434e-25	0.00148213
	chr13	69802400	69804799	PP1	3.14853	1.39717	3.03783	0	0	1.15708e-193		chr2	25574600	25576199	PP1	2.44056	0.859207	0.777156	1.57998e-43	1	1
	chr13	69824800	69827199	PP1	1.84154	1.33775	1.94677	1.95094e-253	0	8.73816e-108		chr2	26332400	26333999	PP1	2.1195	1.38593	0.957118	1.70514e-75	0.0305641	1
	chr13	73297600	73314399	PP1	1.559	1.25734	1.84716	0	0	0		chr2	26358200	26361599	PP1	3.03648	1.24876	1.24876	2.79936e-86	1	1
	chr13	73343400	73360199	PP1	1.64202	1.4516	2.51706	0	0	0		chr2	26472000	26473399	PP1	1.93197	0.774887	1.11556	0.00161461	1	1
	chr13	73362000	73370999	PP1	2.18263	1.17384	1.84441	0	0	0		chr2	26492800	26493799	PP1	2.43957	0.884527	0.82679	1.57857e-45	0.999964	1
	chr13	73371200	73383199	PP1	2.46793	1.07871	1.62432	0	0	0		chr2	26549400	26550599	PP1	7.79296	0.689434	1.32017	1.00365e-204	1	0.999465
	chr13	73586400	73588199	PP1	2.48972	1.2018	1.57184	3.17738e-239	9.57198e-239	7.10122e-40		chr2	27264800	27266599	PP1	2.06618	0.826746	0.826746	3.40438e-09	1	1
[truncated: 12,310 more rows]
