# Supplementary material for: TLR4 is a regulator of trained immunity in a murine model of Duchenne muscular dystrophy
Source: Nat Commun. 2022 Feb 15;13:879. doi: 10.1038/s41467-022-28531-1 (PMC8847425; doi:10.1038/s41467-022-28531-1)
Supplement: Supplementary file 8 — Supplementary Data 5 [file 41467_2022_28531_MOESM8_ESM.xlsx]

## Sheet: Supplementary Data 5
	Supplementary Data 5: Transcription factor (TF) pathway enrichment analysis for the different histone modification patterns in WT, mdx, and mdxTLR4-/- BMDM
	For H3K27me3 (related to Supplementary Fig. 6b-c)						For H3K27ac (related to Supplementary Fig. 9b-c)
	Pathway ID	Pathway name	Pattern	p-value	TF Gene names		Pathway ID	Pathway name	Pattern	p-value	TF Gene names
	R-MMU-8853884	Transcriptional Regulation by VENTX	PP1	3.90513e-05	LEF1,TCF7		R-MMU-8939247	RUNX1 regulates transcription of genes involved in interleukin signaling	PP1	0.00219884	ELF1
	R-MMU-8951430	RUNX3 regulates WNT signaling	PP1	3.90513e-05	LEF1,TCF7		R-MMU-983231	Factors involved in megakaryocyte development and platelet production	PP1	0.00774759	NFE2,MAFK
	R-MMU-1181150	Signaling by NODAL	PP1	5.85019e-05	FOXH1,FOXO3		R-MMU-450341	Activation of the AP-1 family of transcription factors	PP1	0.0109482	JUN
	R-MMU-9020958	Interleukin-21 signaling	PP1	8.17979e-05	STAT4,STAT3		R-MMU-2559583	Cellular Senescence	PP1	0.0121486	ETS1,JUN
	R-MMU-8984722	Interleukin-35 Signalling	PP1	0.000108924	STAT4,STAT3		R-MMU-2559585	Oncogene Induced Senescence	PP1	0.0163792	ETS1
	R-MMU-9020933	Interleukin-23 signaling	PP1	0.000139866	STAT4,STAT3		R-MMU-909733	Interferon alpha/beta signaling	PP1	0.0250098	IRF9
	R-MMU-4641265	Repression of WNT target genes	PP1	0.000174609	LEF1,TCF7		R-MMU-450282	MAPK targets/ Nuclear events mediated by MAP kinases	PP1	0.0292979	JUN
	R-MMU-8854691	Interleukin-20 family signaling	PP1	0.000351297	STAT4,STAT3		R-MMU-2871796	FCERI mediated MAPK activation	PP1	0.0314352	JUN
	R-MMU-447115	Interleukin-12 family signaling	PP1	0.000462065	STAT4,STAT3		R-MMU-5696394	DNA Damage Recognition in GG-NER	PP1	0.0367589	YY1
	R-MMU-201722	Formation of the beta-catenin:TCF transactivating complex	PP1	0.00088268	LEF1,TCF7		R-MMU-2559580	Oxidative Stress Induced Senescence	PP1	0.0399396	JUN
	R-MMU-212436	Generic Transcription Pathway	PP1	0.00109186	LEF1,TCF7,RUNX2,GATA1,RARA,FOXO3,GATA2		R-MMU-383280	Nuclear Receptor transcription pathway	PP2	7.83937e-05	ESRRA,NR5A2,HNF4A
	R-MMU-3769402	Deactivation of the beta-catenin transactivating complex	PP1	0.00175652	LEF1,TCF7		R-MMU-1606341	IRF3 mediated activation of type 1 IFN	PP2	0.0017	IRF3
	R-MMU-451927	Interleukin-2 family signaling	PP1	0.00198942	STAT4,STAT3		R-MMU-1912408	Pre-NOTCH Transcription and Translation	PP2	0.00339719	ELF3
	R-MMU-73857	RNA Polymerase II Transcription	PP1	0.00237061	LEF1,TCF7,RUNX2,GATA1,RARA,FOXO3,GATA2		R-MMU-9013973	TICAM1-dependent activation of IRF3/IRF7	PP2	0.00339719	IRF3
	R-MMU-4086398	Ca2+ pathway	PP1	0.00367353	LEF1,TCF7		R-MMU-913531	Interferon Signaling	PP2	0.00497638	IRF9,IRF3
	R-MMU-74160	Gene expression (Transcription)	PP1	0.00413178	LEF1,TCF7,RUNX2,GATA1,RARA,FOXO3,GATA2		R-MMU-3134973	LRR FLII-interacting protein 1 (LRRFIP1) activates type I IFN production	PP2	0.00509159	IRF3
	R-MMU-8939236	RUNX1 regulates transcription of genes involved in differentiation of HSCs	PP1	0.00774953	GATA1,GATA2		R-MMU-8939245	RUNX1 regulates transcription of genes involved in BCR signaling	PP2	0.00509159	PAX5
	R-MMU-9006931	Signaling by Nuclear Receptors	PP1	0.00834809	FOXA1,RARA,FOXO3		R-MMU-918233	TRAF3-dependent IRF activation pathway	PP2	0.00509159	IRF3
	R-MMU-195253	Degradation of beta-catenin by the destruction complex	PP1	0.0104246	LEF1,TCF7		R-MMU-933541	TRAF6 mediated IRF7 activation	PP2	0.00509159	IRF3
	R-MMU-8878159	Transcriptional regulation by RUNX3	PP1	0.0106854	LEF1,TCF7		R-MMU-3270619	IRF3-mediated induction of type I IFN	PP2	0.00847199	IRF3
	R-MMU-449147	Signaling by Interleukins	PP1	0.0149042	STAT4,FOS,STAT3		R-MMU-9018519	Estrogen-dependent gene expression	PP2	0.0102315	USF1,USF2
	R-MMU-983231	Factors involved in megakaryocyte development and platelet production	PP1	0.0244658	GATA1,GATA2		R-MMU-212436	Generic Transcription Pathway	PP2	0.0113537	ESRRA,NR5A2,MAX,PAX5,HNF4A
	R-MMU-3858494	Beta-catenin independent WNT signaling	PP1	0.0259857	LEF1,TCF7		R-MMU-1912422	Pre-NOTCH Expression and Processing	PP2	0.0118412	ELF3
	R-MMU-201681	TCF dependent signaling in response to WNT	PP1	0.033707	LEF1,TCF7		R-MMU-1834941	STING mediated induction of host immune responses	PP2	0.0118412	IRF3
	R-MMU-3108232	SUMO E3 ligases SUMOylate target proteins	PP1	0.0380873	FOXL2,RARA		R-MMU-2151201	Transcriptional activation of mitochondrial biogenesis	PP2	0.0168743	GABPA
	R-MMU-2990846	SUMOylation	PP1	0.0403551	FOXL2,RARA		R-MMU-983231	Factors involved in megakaryocyte development and platelet production	PP2	0.0179493	MAFK,NFE2
	R-MMU-8939211	ESR-mediated signaling	PP1	0.0403551	FOXA1,FOXO3		R-MMU-73857	RNA Polymerase II Transcription	PP2	0.0194404	ESRRA,NR5A2,MAX,PAX5,HNF4A
	R-MMU-383280	Nuclear Receptor transcription pathway	PP2	0	NR5A2,NR2E1,ESRRA,HNF4A,RXRA,ESRRG,ESRRB,NR2C2		R-MMU-1606322	ZBP1 (DAI) mediated induction of type I IFNs	PP2	0.0202158	IRF3
	R-MMU-212436	Generic Transcription Pathway	PP2	1.22773e-08	NR5A2,TFAP2C,NR2E1,ESRRA,HNF4A,RXRA,ESRRG,TFAP2A,ESRRB,TCF12,NR2C2		R-MMU-3134975	Regulation of innate immune responses to cytosolic DNA	PP2	0.0202158	IRF3
	R-MMU-73857	RNA Polymerase II Transcription	PP2	4.96376e-08	NR5A2,TFAP2C,NR2E1,ESRRA,HNF4A,RXRA,ESRRG,TFAP2A,ESRRB,TCF12,NR2C2		R-MMU-936440	Negative regulators of DDX58/IFIH1 signaling	PP2	0.0235464	IRF3
	R-MMU-74160	Gene expression (Transcription	PP2	1.37585e-07	NR5A2,TFAP2C,NR2E1,ESRRA,HNF4A,RXRA,ESRRG,TFAP2A,ESRRB,TCF12,NR2C2		R-MMU-2559585	Oncogene Induced Senescence	PP2	0.0252075	ETS1
	R-MMU-8866904	Negative regulation of activity of TFAP2 (AP-2) family transcription factors	PP2	7.77939e-05	TFAP2C,TFAP2A		R-MMU-936964	Activation of IRF3/IRF7 mediated by TBK1/IKK epsilon	PP2	0.0285215	IRF3
	R-MMU-8866907	Activation of the TFAP2 AP-2family of transcription factors	PP2	0.00011863	TFAP2C,TFAP2A		R-MMU-74160	Gene expression (Transcription)	PP2	0.0285362	ESRRA,NR5A2,MAX,PAX5,HNF4A
	R-MMU-8864260	Transcriptional regulation by the AP-2 (TFAP2) family of transcription factors	PP2	0.000448745	TFAP2C,TFAP2A		R-MMU-8939211	ESR-mediated signaling	PP2	0.0298375	USF1,USF2
	R-MMU-4090294	SUMOylation of intracellular receptors	PP2	0.000588132	NR5A2,RXRA		R-MMU-8953750	Transcriptional Regulation by E2F6	PP2	0.0383982	MAX
	R-MMU-3108232	SUMO E3 ligases SUMOylate target proteins	PP2	0.00156048	NR5A2,TFAP2C,RXRA		R-MMU-909733	Interferon alpha/beta signaling	PP2	0.0383982	IRF9
	R-MMU-2990846	SUMOylation	PP2	0.00170989	NR5A2,TFAP2C,RXRA		R-MMU-4090294	SUMOylation of intracellular receptors	PP2	0.0400348	NR5A2
	R-MMU-8869496	TFAP2A acts as a transcriptional repressor during retinoic acid induced cell differentiation	PP2	0.00299782	TFAP2A		R-MMU-1169408	ISG15 antiviral mechanism	PP2	0.0432999	IRF3
	R-MMU-381340	Transcriptional regulation of white adipocyte differentiation	PP2	0.00299782	RXRA		R-MMU-1592230	Mitochondrial biogenesis	PP2	0.0465542	GABPA
	R-MMU-8866911	TFAP2 (AP-2) family regulates transcription of cell cycle factors	PP2	0.00449348	TFAP2C		R-MMU-168928	DDX58/IFIH1-mediated induction of interferon-alpha/beta	PP2	0.0481774	IRF3
	R-MMU-9616222	Transcriptional regulation of granulopoiesis	PP2	0.00896743	RXRA		R-MMU-1834949	Cytosolic sensors of pathogen-associated DNA	PP2	0.0481774	IRF3
	R-MMU-9623433	NR1H2 & NR1H3 regulate gene expression to control bile acid homeostasis	PP2	0.00896743	RXRA		R-MMU-9006931	Signaling by Nuclear Receptors	PP2	0.0485782	USF1,USF2
	R-MMU-9024446	NR1H2 and NR1H3-mediated signaling	PP2	0.0163809	RXRA		R-MMU-1169410	Antiviral mechanism by IFN-stimulated genes	PP2	0.0497978	IRF3
	R-MMU-9029569	NR1H3 & NR1H2 regulate gene expression linked to cholesterol transport and efflux	PP2	0.0163809	RXRA
	R-MMU-3232118	SUMOylation of transcription factors	PP2	0.0193312	TFAP2C
	R-MMU-200425	Carnitine metabolism	PP2	0.0208032	RXRA
	R-MMU-159418	Recycling of bile acids and salts	PP2	0.022273	RXRA
	R-MMU-400206	Regulation of lipid metabolism by PPARalpha	PP2	0.0237407	RXRA
	R-MMU-204174	Regulation of pyruvate dehydrogenase (PDH) complex	PP2	0.0237407	RXRA
	R-MMU-193807	Synthesis of bile acids and bile salts via 27-hydroxycholesterol	PP2	0.0252062	RXRA
	R-MMU-193368	Synthesis of bile acids and bile salts via 7alpha-hydroxycholesterol	PP2	0.0368544	RXRA
	R-MMU-525793	Myogenesis	PP2	0.0368544	TCF12
	R-MMU-211976	Endogenous sterols	PP2	0.0397454	RXRA
	R-MMU-70268	Pyruvate metabolism	PP2	0.0411877	RXRA
	R-MMU-192105	Synthesis of bile acids and bile salts	PP2	0.0497978	RXRA
