# Supplementary material for: TLR4 is a regulator of trained immunity in a murine model of Duchenne muscular dystrophy
Source: Nat Commun. 2022 Feb 15;13:879. doi: 10.1038/s41467-022-28531-1 (PMC8847425; doi:10.1038/s41467-022-28531-1)
Supplement: Supplementary file 9 — Supplementary Data 6 [file 41467_2022_28531_MOESM9_ESM.xlsx]

## Sheet: Supplementary Data 6
	Supplementary Data 6: PCR primer sequences for targeted genes and gene promoters
	Primer targets	Primer Sequences
	Gene	Forward (5'- 3')	Reverse (5'- 3')
	IL-6	CCGGAGAGGAGACTTCACAG	CAGAATTGCCATTGCACAAC
	iNOS	CTCACTGGGACAGCACAGAA	GGCCTTGTGGTGAAGAGTGT
	TNFα	GACGTGGAACTGGCAGAAGAG	TTGGTGGTTTGTGAGTGTGAG
	IL12α	CATCGATGAGCTGATGCAGT	GAAGCAGGATGCAGAGCTTC
	TFGβ	CGGGAAGCAGTGCCCGAACC	GGGACTCTGGATTGGACTCA
	CD206	GGGACTCTGGATTGGACTCA	GCTCTTTCCAGGCTCTGATG
	YM1	AAGCTCTCCAGAAGCAATCCTG	CAGCTGGTAGGAAGATCCCAG
	Arg1	GCAGAGGTCCAGAAGAATGG	CTGGTTGTCAGGGGAGTGTT
	HPRT1	CGCAGTCCCAGCGTCGTGAT	CGAGCAAGTCTTTCAGTCCTGTCCA
	Promoter	Forward (5'- 3')	Reverse (5'- 3')
	iNOS promoter	CAGCACAGCCCATCCACTATTC	GGACACATTCATCAGGAGGTTTTC
	IL12α promoter	ATCGACGCACTTGTCCTTGA	ATTGTCTGGATAGCCGGCAG
	Arg1 promoter	GGTCATCGGGCTTGGTGTTA	CACCAGCAGAGTGTCAGCAG
	CD206 promoter	CCAGACCTTGGACTGAGCAA	GGAGAAGAGGGAGACTGGGA
	TNFα promoter	GAGGCTCCGTGGAAAACTCA	GGACCTCACAAGCCTTCTCC
	TGFβ promoter	TCAGAGACGTGGGGACTTCTT	CGATCGAGTGTCCACGACG
