# Supplementary material for: TLR4 is a regulator of trained immunity in a murine model of Duchenne muscular dystrophy
Source: Nat Commun. 2022 Feb 15;13:879. doi: 10.1038/s41467-022-28531-1 (PMC8847425; doi:10.1038/s41467-022-28531-1)
Supplement: Supplementary file 11 — Source Data [file 41467_2022_28531_MOESM11_ESM.xlsx]

## Sheet: Figure1
Figure 1a											P-Value			Figure 1b										P-Value		Figure 1c										P-Value
Genes	WT					mdx								Genes	WT					mdx						Genes	WT				mdx
iNOS	0.700755	1.07846	0.605545	1.88103	0.734208	0.127113	0.171458		0.238817	0.281985	0.020706			iNOS	1.39461	0.473177	0.419414	1.21416	1.49864	14.0172	5.95955	7.34208	9.5007	0.001215		iNOS	1.26621	0.458099	1.35207	0.92362	1.50959	2.4718	1.34492	1.51533	2.8389	0.045291
TNFα	0.758616	1.05407	0.842615	1.31378	1.03092	0.581782	0.784746		1.09304	1.29061	0.733743			TNFα	1.57054	0.971743	0.709633	0.861825	0.886263	2.1217	1.2424	2.10775	0.830824	0.124202		TNFα	0.979715	1.06237	1.01156	0.946354	1.48561	0.962701	1.98376	2.17374	2.46235	0.030888
IL6	0.951198	1.9702	0.461569	1.3664	0.250629	1.42988	3.03937	1.00365	1.8445	1.39738	0.151219			IL6	2.89834	0.133721	0.118527	0.343126	1.50628	3.96129	1.68418	8.71493	10.3717	0.028191		IL6	1.01422	0.452098	1.13021	1.40348	1.29597	3.6509	0.91958	1.23897	1.10013	0.321286
IL12α	0.589246	1.09616	0.876263	1.36624	1.07209	0.605015	0.816083		1.13668	1.34215	0.906442			IL12α	1.40462	0.476573	0.422424	1.22288	1.47351	14.1178	20.8035	7.90793	9.56889	0.002079		IL12α	0.720281	0.632757	0.697384	1.94958	5.08696	4.38945	4.28898	2.74338	5.13145	0.000598
TGFβ	0.818427	0.700607	0.577583	1.01469	1.88869	0.676757	1.10684	1.17152	0.79478	1.52666	0.847004			TGFβ	0.4121	1.03094	0.695201	1.8528	1.00896	1.47491	1.95758	1.9552	1.12338	0.096137		TGFβ	1.26806	0.89212	0.984132	0.855684	1.06439	0.911379	0.788758	0.939006	0.967414	0.51643
CD206	1.0635	1.52236	0.80871	0.842505	0.762923	1.03225	1.12748	1.07043	1.19807	0.974066	0.59575			CD206	0.628459	0.672869	0.963617	1.47454	1.26051	6.59992	4.43189	5.49897	2.98157	0.00089		CD206	1.39465	0.89552	0.85418	0.855651	0.60819	0.520141	0.51411	0.730036	0.728335	0.020722
YM1	1.26952	0.588811	0.53792	1.09147	1.51228	0.997692	0.474004	0.76343	1.34052	0.557096	0.502483			YM1	1.61296	0.787914	0.616825	0.999268	0.983036	17.2297	10.3047	4.60953	5.31293	0.013846		YM1	1.04499	1.0812	1.099	0.774806	1.22326	1.30876	1.2983	1.32433	1.2558	0.004966
Arg1	2.86102	0.83145	0.629505	0.307413	0.370617	0.737514	0.291622		0.422743	0.505411	0.379445			Arg1	1.08527	1.26636	1.10109	0.944855	0.602417	10.9081	4.63768	5.71356	7.39338	0.001415		Arg1	1.3334	0.785917	1.08201	0.798668	2.24858	1.61861	1.61137	1.28178	1.49032	0.019686
	Figure 1d									Figure 1e									Figure 1f
	p-STAT1/Actin		p-STAT1/STAT1		p-STAT3/Actin		p-STAT3/STAT3			p-STAT1/Actin		p-STAT1/STAT1		p-STAT3/Actin		p-STAT3/STAT3			p-STAT1/Actin		p-STAT1/STAT1		p-STAT3/Actin		p-STAT3/STAT3
	WT	mdx	WT	mdx	WT	mdx	WT	mdx		WT	mdx	WT	mdx	WT	mdx	WT	mdx		WT	mdx	WT	mdx	WT	mdx	WT	mdx
	1.3642	1.19102	1.71371	0.672387	1.10937	1.03998	1.30437	1.22323		1.78927	2.48396	1.74218	6.79814	0.899376	2.49923	0.644123	2.72198		0.967058	2.80891	0.295498	1.18036	0.990838	0.685022	1.28169	0.588008
	1.2363	0.525377	1.46653	0.514714	1.07385	0.977256	0.954533	1.02543		1.19236	2.07209	1.12244	4.75031	1.57146	1.7443	1.34102	1.44329		1.56567	2.23198	0.91423	0.639803	1.03011	1.12958	0.946387	0.722004
	0.867618	0.892154	0.78761	0.599002	0.864017	0.611085	0.977109	0.773751		0.859867	3.72947	0.814564	4.65334	0.68595	2.05714	0.787964	1.24497		0.653804	3.12804	0.966917	0.652239	0.97358	0.627202	0.960233	0.49029
	0.616567	0.798889	0.558356	0.524588	0.677794	0.518198	0.76295	0.61729		0.464336	2.39327	0.588001	4.56783	0.956949	3.29843	0.836083	1.92837		0.813469	3.22795	1.82336	0.88253	1.00547	0.51487	0.811686	0.43729
	0.915313	1.83759	0.473794	0.830917	1.27497	1.8808	1.00103	0.693295		0.694166	1.83982	0.732814	5.96088	0.886266	2.44929	1.39081	1.55646			1.38817		0.481507		0.985476		0.714615
	P-Value	0.8558	P-Value	0.1847	P-Value	0.9839	P-Value	0.3758		P-Value	0.0056	P-Value	<0.0001	P-Value	0.0016	P-Value	0.0327		P-Value	0.0079	P-Value	0.4749	P-Value	0.1513	P-Value	0.0072

## Sheet: Figure 2
Figure 2a left
OCR (pmol/min/OD) Kinetics								Figure 2a, right																	P-Value
Time (min)	WT			mdx					WT								mdx
	mean	SEM	N	mean	SEM	N		Basal	22.75	17.49	19.12	43.2	26.49	22.91	24.71	16.45	20.66	29.62	33.32	34.57	34.86	21.08	40.32	24.99	0.160756
1.3	89.4	2.5	8	110.5	2.9	8		Maximal	168.28	230.89	224.04	222.28	250.55	237.14	240.08	200	212.62	241.18	229.3	259.78	284.52	269.92	264.47	224.58	0.057064
7.88	82.7	2.8	8	102.9	2.8	8
14.38	78	2.4	8	100.2	2.5	8
20.98	70.4	2.9	8	88.4	3.6	8
27.48	68	2.6	8	83.8	2.8	8
34.13	68.1	2.6	8	82.6	2.5	8
40.77	293.7	6.3	8	340.6	7.2	8
47.33	277.6	5.7	8	322.3	6.7	8
53.87	270.1	5.9	8	316.9	6	8
60.5	56.3	2.6	8	68.3	2.8	8
67.06	57.3	2.5	8	71.1	2.6	8
73.56	57.6	2.7	8	70.3	2.7	8
Figure 2b left								Figure 2b, right																	P-Value
OCR (pmol/min/OD) Kinetics									WT								mdx
Time (min)	WT			mdx				Basal	73.8836	105.25	100.209	104.879	100.766	123.471	88.8751	95.6888	35.7165	75.9351	88.0945	90.4994	79.8368	84.7426	74.3199	54.9397	0.007189
	mean	SEM	N	mean	SEM	N		Maximal	120.96	183.79	181.79	189.17	173.95	197.91	154.44	130.29	36.52	101.9	128.26	120.69	106.99	96.49	88.7	68.14	0.000178
1.33	194.53	8.38	8	178.75	9.97	8
7.96	180.52	8.5	8	163.68	9.13	8
14.54	171.09	7.76	8	156.12	8.59	8
21.31	110.11	4.93	8	109.55	6.19	8
27.63	105.59	4.74	8	107.71	5.9	8
34.27	238.5	9.6	8	176.57	11.95	8
40.85	208.62	8.35	8	160.68	10.22	8
47.48	72.77	3.45	8	86.37	4.96	8
54.03	71.97	3.54	8	83.11	4.77	8
Figure 2c left								Figure 2c, right																	P-Value
OCR (pmol/min/OD) Kinetics									WT								mdx
Time (min)	WT			mdx				Basal	90.91	97.31	131.46	107.37	82.72	116.04	90.37	83.33	89.74	88.87	122.7	119.08	75.01	116.71	92.77	59.78	0.669375
	mean	SEM	N	mean	SEM	N		Maximal	138.62	113.81	138.35	113.48	88.79	133.57	111.62	122.05	186.9	173.12	227.33	211.78	147.44	208.27	202.02	130.1	0.000213
1.3	174.4	5.3	8	173.3	6.6	8
7.85	167.5	5.3	8	168.2	6.3	8
14.35	166.6	5.2	8	167.6	6.3	8					Figure 2d,
20.95	100.3	3.4	8	102.4	3.5	8					Prenecrotic		Necrotic		Fibrotic
27.47	93.6	3.4	8	97.2	3.4	8					WT	mdx	WT	mdx	WT	mdx
33.99	92.7	3.1	8	95.7	3.4	8					92.5	92.4	58.9367	109.522	152.645	134.874
40.62	194	5	8	253.7	9.4	8					67.7	63.7	79.0803	180.516	141.954	113.186
47.13	186.7	4.8	8	257.9	9.3	8					107	85	114.389	95.2614	127.784	125.424
53.62	183.7	4.7	8	260.6	9.2	8					64.4	82.2	76.9019	131.309	153.929	130.182
60.24	65.4	2.5	8	70.3	2.4	8					P-Value	0.8671	137.406	97.3461	168.186	137.765
66.76	66.4	2.6	8	70.8	2.3	8							104.579	142.506	P-Value	0.0327
73.32	66.7	2.6	8	72.1	2.4	8							116.328	196.029
													127.013	161.974
													123.341	129.183
													133.865	123.827
Figure 2e											P-Value		P-Value	0.0443
Genes	Injured (1x)					Injured (2x)
iNOS	2.31962	1.99719	0.993015	0.801617	0.661647	0.899368	0.787551	0.738965	1.69835	0.828886	0.367179
TNFα	0.792948	0.690264	1.08243	1.12481	1.09066	0.801934	0.702231	0.658908	1.51435	0.739088	0.700468
IL6	1.88382	1.91371	1.73962	0.577709	0.719314	0.643726	0.563693	0.528917	1.2156	0.593279	0.075427		Figure 2f
IL12α	0.462325	0.489794	0.256613	3.18647	1.4805	0.899368	0.787551	3.81729	1.69835	0.828886	0.602245		OCR (pmol/min/OD) Kinetics
TGFβ	0.770163	0.800681	0.842784	1.13097	1.41605	1.61847	1.42753	1.10233	1.40484	0.839871	0.160057		Time (min)	Uninjured			Injured
CD206	0.478172	0.593487	0.930081	1.05018	1.32702	1.11755	1.1028	0.994078	0.741049	1.30762	0.354342			mean	SEM	N	mean	SEM	N
YM1	3.2961	1.66745	0.678145	0.951843	1.09753	0.582051	0.509686	0.478242	1.09913	0.536437	0.099933		1.33	102.4	3.7	5	116.2	4.9	5
Arg1	2.34332	1.72561	3.69407	0.340382	0.702592	0.279109	0.244408	1.39159	0.527064	0.539753	0.104231		7.96	91.3	3.6	5	105.9	4.7	5
													14.51	89.5	3.7	5	101.6	4.7	5
													21.19	90.2	5.4	5	102.7	5.3	5
													27.74	90.8	4.3	5	103.2	4.9	5
													34.34	89	4	5	101.5	4.7	5
													41.06	180.1	9.2	5	186.6	8.9	5
													47.71	189.7	9.2	5	199.2	9.3	5
													54.37	185.9	8.9	5	198.4	9.1	5
													61.01	64.1	4	5	77.4	4.1	5
													67.71	61.3	3.8	5	74.3	3.8	5
													74.28	60	3.7	5	72.8	4.1	5

## Sheet: Figure 3
Figure 3a													OneWay Anova Analysis for Figure 3a								Figure 3b													OneWay Anova Analysis for Figure 3b
Genes	Duration	WT					mdx						Genes	Duration	Comparision				P-Value		Genes	Duration	WT					mdx						Genes	Duration	Comparision				P-Value
iNOS	4 h	1360.61	774.391	766.761	755.089	913.543	1381.96	1007.79	1469.46	1263.62	1468.22		iNOS	4 h	WT stimulated vs. WT unstimulated				<0.0001		TGFβ	4 h	0.596423	0.746785	0.653821	0.739172	0.806934	1.6069	1.3835	1.73965	1.14955	1.30064		TGFβ	4 h	WT stimulated vs. WT unstimulated				0.2155
	24 h	2172.53	2267.14	2255.68	2641.52	2379.45	3225.64	3073.01	3173.07	3589.55	4936.99				mdx stimulated vs. WT unstimulated				<0.0001			24 h	2.04373	2.99327	2.27515	2.92116	2.3758	4.49147	4.54016	6.55092	5.9802	4.97425				mdx stimulated vs. WT unstimulated				0.0495
TNFα	4 h	2.20317	2.66333	2.23197	2.27935	1.99473	2.46484	3.34062	4.18835	7.10741	4.21251				mdx stimulated vs. WT stimulated				0.0126		CD206	4 h	0.910433	1.31561	0.736363	0.999795	1.05896	2.78554	2.41821	2.12998	2.63502	2.21588				mdx stimulated vs. WT stimulated				0.0021
	24 h	0.327474	0.782514	0.478877	0.770591	0.638767	1.11572	0.888529	1.14257	1.06462	0.845592		iNOS	24 h	WT stimulated vs. WT unstimulated				<0.0001			24 h	0.866465	5.83273	2.78674	6.17038	1.92032	8.10772	8.55442	12.2561	10.3068	4.83797		TGFβ	24 h	WT stimulated vs. WT unstimulated				0.0057
IL6	4 h	145.84	195.235	189.961	196.881	103.705	290.505	384.862	326.196	337.251	216.816				mdx stimulated vs. WT unstimulated				<0.0001		YM1	4 h	1.53072	1.80345	2.30157	1.81241	2.15185	6.0908	6.85925	4.357	4.55145	3.26964				mdx stimulated vs. WT unstimulated				<0.0001
	24 h	3.23385	4.34415	2.83543	5.1864	3.29474	6.56289	6.95321	7.31441	4.61531	5.21102				mdx stimulated vs. WT stimulated				0.0026			24 h	3.26034	5.19517	1.60308	6.02119	8.12614	11.102	8.06524	10.6486	10.4151	6.09885				mdx stimulated vs. WT stimulated				<0.0001
IL12α	4 h	22.2977	43.9797	23.7569	20.121	24.3263	106.954	137.816	80.001	100.86	44.0126		TNFα	4 h	WT stimulated vs. WT unstimulated				0.1769		Arg1	4 h	66.2686	49.6027	89.2104	69.5742	63.9506	78.8123	82.4581	74.23	136.34	95.9837		CD206	4 h	WT stimulated vs. WT unstimulated				0.9999
	24 h	9.36054	9.003	7.48632	7.10338	8.76619	25.1199	25.9171	14.8685	20.497	21.9062				mdx stimulated vs. WT unstimulated				0.001			24 h	83.6254	110.422	116.578	112.153	100.712	158.19	333.969	307.569	102.138	290.374				mdx stimulated vs. WT unstimulated				0.0006
															mdx stimulated vs. WT stimulated				0.0284																	mdx stimulated vs. WT stimulated				0.0006
Figure 3c													TNFα	24 h	WT stimulated vs. WT unstimulated				0.0023		Figure 3d													CD206	24 h	WT stimulated vs. WT unstimulated				0.1835
Genes	Duration	WT			mdx										mdx stimulated vs. WT unstimulated				0.9914		Genes	Duration	WT			mdx										mdx stimulated vs. WT unstimulated				0.0002
iNOS	4 h	10216.7	10016	9548.65	18434	21403.9	12475.8								mdx stimulated vs. WT stimulated				0.0018		TGFβ	4 h	1.45062	1.45268	1.48634	2.02742	1.90777	2.02741								mdx stimulated vs. WT stimulated				0.0048
	24 h	1228.45	1054.33	1434.85	2297.1	1926.38	2101.55						IL6	4 h	WT stimulated vs. WT unstimulated				0.0002			24 h	0.835417	0.865302	1.00503	2.02285	1.52576	1.60608						YM1	4 h	WT stimulated vs. WT unstimulated				0.2665
TNFα	4 h	126.579	144.717	123.823	249.957	226.213	293.593								mdx stimulated vs. WT unstimulated				<0.0001		CD206	4 h	0.643001	0.612182	0.693206	1.1635	1.22665	0.615815								mdx stimulated vs. WT unstimulated				<0.0001
	24 h	5.50007	5.1463	6.0747	15.4371	14.9697	8.51527								mdx stimulated vs. WT stimulated				0.0005			24 h	0.07745	0.066077	0.076066	0.161771	0.145982	0.169612								mdx stimulated vs. WT stimulated				0.0003
IL6	4 h	4333.93	5271.31	4959.91	7004.72	6972.3	6909.6						IL6	24 h	WT stimulated vs. WT unstimulated				0.0013		YM1	4 h	4.7756	4.68114	3.97201	9.32872	9.60913	6.45631						YM1	24 h	WT stimulated vs. WT unstimulated				0.0204
	24 h	51.9764	57.1388	68.6643	178.969	98.0936	79.1748								mdx stimulated vs. WT unstimulated				<0.0001			24 h	0.585222	0.83088	1.07065	2.02348	2.35968	0.821016								mdx stimulated vs. WT unstimulated				<0.0001
IL12α	4 h	156.666	178.053	177.344	314.618	250.867	247.235								mdx stimulated vs. WT stimulated				0.0047		Arg1	4 h	10.8193	9.20907	10.6545	8.91018	11.1822	9.03721								mdx stimulated vs. WT stimulated				0.0086
	24 h	14.3841	16.9944	21.8251	38.0221	21.5016	26.3879						IL12α	4 h	WT stimulated vs. WT unstimulated				0.1632			24 h	1446.4	2009.66	1453.86	2440.2	3301.53	3538.77						Arg1	4 h	WT stimulated vs. WT unstimulated				0.0001
															mdx stimulated vs. WT unstimulated				<0.0001																	mdx stimulated vs. WT unstimulated				<0.0001
Figure 3e															mdx stimulated vs. WT stimulated				0.0007		Figure 3f															mdx stimulated vs. WT stimulated				0.0742
Genes	Duration	WT					mdx						IL12α	24 h	WT stimulated vs. WT unstimulated				0.0021		Genes	Duration	WT					mdx						Arg1	24 h	WT stimulated vs. WT unstimulated				0.0424
iNOS	4 h	64.2954	34.2497	65.9157	25.4725	28.4392	91.4709	35.6605	68.7725	76.4948	37.6264				mdx stimulated vs. WT unstimulated				<0.0001		TGFβ	4 h	0.451865	0.457542	0.11789	0.044939	0.105618	0.265142	0.224907	0.131821	0.364352	0.100624				mdx stimulated vs. WT unstimulated				0.0001
	24 h	46.6437	8.71345	46.5846	45.8942	44.0506	64.256	112.052	333.918	138.552	144.648				mdx stimulated vs. WT stimulated				<0.0001			24 h	1.19948	1.60826	1.59773	1.57866	1.77367	2.03941	3.94483	2.14827	2.83275	3.91827				mdx stimulated vs. WT stimulated				0.0101
TNFα	4 h	3.40896	1.17941	1.58364	0.493171	0.615765	5.46595	2.93705	0.939239	4.23803	0.730621										CD206	4 h	0.460049	0.445654	0.027282	0.01831	0.045409	0.20431	0.087169	0.093038	0.178855	0.075547
	24 h	1.12591	1.61758	1.22018	1.13121	0.853039	1.67458	1.92645	4.34304	2.89084	1.77377											24 h	0.117604	0.08209	0.093234	0.050769	0.202934	0.566453	0.25611	0.09842	0.446879	0.3047
IL6	4 h	54.2379	51.1712	39.3132	7.68855	16.4451	46.1783	85.1656	78.6374	179.692	129.979		OneWay Anova Analysis for Figure 3c								YM1	4 h	0.938817	1.25682	0.856966	0.969507	0.49975	3.83556	4.00846	2.68287	3.05591	1.43829		OneWay Anova Analysis for Figure 3d
	24 h	0.824092	1.18396	0.893091	0.827972	0.62437	1.2894	2.00798	2.08299	2.25078	1.29828		Genes	Duration	Comparision				P-Value			24 h	1.50592	4.56054	2.80282	6.6589	3.13773	13.2494	9.77842	7.73982	4.01869	6.7795		Genes	Duration	Comparision				P-Value
IL12α	4 h	1.03599	0.29433	0.267875	0.311844	0.312989	0.94267	1.00576	1.11592	0.559799	0.461989		iNOS	4 h	WT stimulated vs. WT unstimulated				0.0086		Arg1	4 h	2.25921	0.34894	0.174678	0.203349	0.225802	1.93821	0.655845	0.318689	0.365037	0.704191		TGFβ	4 h	WT stimulated vs. WT unstimulated				0.0011
	24 h	1.12591	1.61758	1.22018	1.13121	0.853039	1.67458	2.74593	3.00347	2.89084	1.77377				mdx stimulated vs. WT unstimulated				0.0005			24 h	2.35831	1.61758	1.22018	1.13121	3.43987	16.2496	15.4646	14.8953	6.82974	4.2694				mdx stimulated vs. WT unstimulated				<0.0001
															mdx stimulated vs. WT stimulated				0.0299																	mdx stimulated vs. WT stimulated				0.0006
													iNOS	24 h	WT stimulated vs. WT unstimulated				0.0002															TGFβ	24 h	WT stimulated vs. WT unstimulated				0.7852
															mdx stimulated vs. WT unstimulated				<0.0001																	mdx stimulated vs. WT unstimulated				0.0062
															mdx stimulated vs. WT stimulated				0.0011																	mdx stimulated vs. WT stimulated				0.0032
													TNFα	4 h	WT stimulated vs. WT unstimulated				0.0006															CD206	4 h	WT stimulated vs. WT unstimulated				0.2172
															mdx stimulated vs. WT unstimulated				<0.0001																	mdx stimulated vs. WT unstimulated				>0.9999
															mdx stimulated vs. WT stimulated				0.0008																	mdx stimulated vs. WT stimulated				0.2143
													TNFα	24 h	WT stimulated vs. WT unstimulated				0.1052															CD206	24 h	WT stimulated vs. WT unstimulated				0.0001
															mdx stimulated vs. WT unstimulated				0.0016																	mdx stimulated vs. WT unstimulated				0.0002
															mdx stimulated vs. WT stimulated				0.0166																	mdx stimulated vs. WT stimulated				0.6395
													IL6	4 h	WT stimulated vs. WT unstimulated				<0.0001															YM1	4 h	WT stimulated vs. WT unstimulated				0.0169
															mdx stimulated vs. WT unstimulated				<0.0001																	mdx stimulated vs. WT unstimulated				0.0003
															mdx stimulated vs. WT stimulated				0.0002																	mdx stimulated vs. WT stimulated				0.009
													IL6	24 h	WT stimulated vs. WT unstimulated				0.1315															YM1	24 h	WT stimulated vs. WT unstimulated				0.9225
															mdx stimulated vs. WT unstimulated				0.0083																	mdx stimulated vs. WT unstimulated				0.296
															mdx stimulated vs. WT stimulated				0.1236																	mdx stimulated vs. WT stimulated				0.1836
													IL12α	4 h	WT stimulated vs. WT unstimulated				0.0003															Arg1	4 h	WT stimulated vs. WT unstimulated				<0.0001
															mdx stimulated vs. WT unstimulated				<0.0001																	mdx stimulated vs. WT unstimulated				<0.0001
															mdx stimulated vs. WT stimulated				0.0042																	mdx stimulated vs. WT stimulated				0.7711
													IL12α	24 h	WT stimulated vs. WT unstimulated				0.0205															Arg1	24 h	WT stimulated vs. WT unstimulated				0.0047
															mdx stimulated vs. WT unstimulated				0.0018																	mdx stimulated vs. WT unstimulated				0.0002
															mdx stimulated vs. WT stimulated				0.1034																	mdx stimulated vs. WT stimulated				0.0082
													OneWay Anova Analysis for Figure 3e																					OneWay Anova Analysis for Figure 3f
													Genes	Duration	Comparision				P-Value															Genes	Duration	Comparision				P-Value
													iNOS	4 h	WT stimulated vs. WT unstimulated				0.0079															TGFβ	4 h	WT stimulated vs. WT unstimulated				0.0079
															mdx stimulated vs. WT unstimulated				0.0005																	mdx stimulated vs. WT unstimulated				0.0005
															mdx stimulated vs. WT stimulated				0.2871																	mdx stimulated vs. WT stimulated				0.2871
													iNOS	24 h	WT stimulated vs. WT unstimulated				0.567															TGFβ	24 h	WT stimulated vs. WT unstimulated				0.567
															mdx stimulated vs. WT unstimulated				0.0035																	mdx stimulated vs. WT unstimulated				0.0035
															mdx stimulated vs. WT stimulated				0.0222																	mdx stimulated vs. WT stimulated				0.0222
													TNFα	4 h	WT stimulated vs. WT unstimulated				0.8645															CD206	4 h	WT stimulated vs. WT unstimulated				0.8645
															mdx stimulated vs. WT unstimulated				0.1291																	mdx stimulated vs. WT unstimulated				0.1291
															mdx stimulated vs. WT stimulated				0.2854																	mdx stimulated vs. WT stimulated				0.2854
													TNFα	24 h	WT stimulated vs. WT unstimulated				0.8969															CD206	24 h	WT stimulated vs. WT unstimulated				0.8969
															mdx stimulated vs. WT unstimulated				0.0097																	mdx stimulated vs. WT unstimulated				0.0097
															mdx stimulated vs. WT stimulated				0.0217																	mdx stimulated vs. WT stimulated				0.0217
													IL6	4 h	WT stimulated vs. WT unstimulated				0.2804															YM1	4 h	WT stimulated vs. WT unstimulated				0.2804
															mdx stimulated vs. WT unstimulated				0.0008																	mdx stimulated vs. WT unstimulated				0.0008
															mdx stimulated vs. WT stimulated				0.0126																	mdx stimulated vs. WT stimulated				0.0126
													IL6	24 h	WT stimulated vs. WT unstimulated				0.8877															YM1	24 h	WT stimulated vs. WT unstimulated				0.8877
															mdx stimulated vs. WT unstimulated				0.0369																	mdx stimulated vs. WT unstimulated				0.0369
															mdx stimulated vs. WT stimulated				0.016																	mdx stimulated vs. WT stimulated				0.016
													IL12α	4 h	WT stimulated vs. WT unstimulated				0.1689															Arg1	4 h	WT stimulated vs. WT unstimulated				0.1689
															mdx stimulated vs. WT unstimulated				0.8015																	mdx stimulated vs. WT unstimulated				0.8015
															mdx stimulated vs. WT stimulated				0.4196																	mdx stimulated vs. WT stimulated				0.4196
													IL12α	24 h	WT stimulated vs. WT unstimulated				0.745															Arg1	24 h	WT stimulated vs. WT unstimulated				0.745
															mdx stimulated vs. WT unstimulated				0.0004																	mdx stimulated vs. WT unstimulated				0.0004
															mdx stimulated vs. WT stimulated				0.0012																	mdx stimulated vs. WT stimulated				0.0012

## Sheet: Figure 4
	Figure 4b												OneWay Anova Analysis for Figure 4b								OneWay Anova Analysis for Figure 4c
		RPMI					Fib						Genes	Stimulation	Comparision (Fibrinogen st. group)				P-Value		Genes	Stimulation	Comparision (Fibrinogen st. group)				P-Value
iNOS	PBS	0.956345	1.05142	0.690765	1.20794	1.09353	19722.9	21723.4	22791.4	20157.8	22537		iNOS	RPMI	PBS Trained vs WT-ME Trained				0.9951		TGFβ	RPMI	PBS Trained vs WT-ME Trained				0.9441
	WT-ME	1.04467	1.85411	1.30518	0.453628	0.191001	14804.7	18844.5	23022.5	18269.5	23969				PBS Trained vs mdx-ME Trained				0.716				PBS Trained vs mdx-ME Trained				0.2668
	mdx-ME	0.541514	0.284768	1.67211	0.508263	0.724816	26578.9	32727.3	38929.1	26790.3	28466.7				WT-ME Trained vs mdx-ME Trained				0.7705				WT-ME Trained vs mdx-ME Trained				0.1633
IL6	PBS	0.961054	1.58401	0.87163	0.692329	0.890973	31.1672	24.6948	26.2333	33.033	34.4601		iNOS	Fibrinogen	PBS Trained vs WT-ME Trained				0.7856		TGFβ	Fibrinogen	PBS Trained vs WT-ME Trained				0.088
	WT-ME	0.75899	0.742393	0.670659	0.74481	0.736172	40.247	38.9058	56.5314	39.2164	54.9141				PBS Trained vs mdx-ME Trained				0.0057				PBS Trained vs mdx-ME Trained				0.044
	mdx-ME	1.31883	0.876057	1.00101	0.829152	1.00105	46.0778	37.2725	51.4821	41.7661	47.4272				WT-ME Trained vs mdx-ME Trained				0.0018				WT-ME Trained vs mdx-ME Trained				0.9167
TNFα	PBS	1.84897	0.953881	0.794211	0.789629	0.613309	15364.5	7934.42	8770.23	7655.58	7926.35		TNFα	RPMI	PBS Trained vs WT-ME Trained				0.1869		CD206	RPMI	PBS Trained vs WT-ME Trained				0.899
	WT-ME	1.62283	2.1984	0.576107	0.369309	0.438206	7153.85	6787.04	8780.45	6489.67	11192				PBS Trained vs mdx-ME Trained				0.9993				PBS Trained vs mdx-ME Trained				0.7568
	mdx-ME	0.690363	0.214178	0.794035	0.57817	0.329236	8849.3	6362.37	6638.65	7875.93	7143.87				WT-ME Trained vs mdx-ME Trained				0.1766				WT-ME Trained vs mdx-ME Trained				0.4971
IL12α	PBS	1.4613	0.628644	1.35812	0.968686	0.583251	883.018	523.419	946.136	940.424	826.434		TNFα	Fibrinogen	PBS Trained vs WT-ME Trained				0.0057		CD206	Fibrinogen	PBS Trained vs WT-ME Trained				0.8357
	WT-ME	1.84188	0.89421	0.534517	0.569334	1.70082	2178.98	962.704	1373.82	946.684	1417.01				PBS Trained vs mdx-ME Trained				0.0094				PBS Trained vs mdx-ME Trained				0.5265
	mdx-ME	0.567794	1.79719	1.34305	1.03791	0.558028	1205.03	1305.14	2278.92	1321.68	1451.11				WT-ME Trained vs mdx-ME Trained				0.9577				WT-ME Trained vs mdx-ME Trained				0.856
													IL6	RPMI	PBS Trained vs WT-ME Trained				0.9929		YM1	RPMI	PBS Trained vs WT-ME Trained				0.4956
															PBS Trained vs mdx-ME Trained				0.4078				PBS Trained vs mdx-ME Trained				0.9319
	Figure 4c														WT-ME Trained vs mdx-ME Trained				0.3523				WT-ME Trained vs mdx-ME Trained				0.7071
		RPMI					Fib						IL6	Fibrinogen	PBS Trained vs WT-ME Trained				0.5883		YM1	Fibrinogen	PBS Trained vs WT-ME Trained				0.9589
TGFβ	PBS	0.916896	1.05114	1.31688	0.752468	0.962615	1.6713	1.46818	1.2365	1.08346	1.31206				PBS Trained vs mdx-ME Trained				0.3282				PBS Trained vs mdx-ME Trained				0.5492
	WT-ME	1.3112	0.989262	1.21012	0.956051	0.744434	2.15323	1.25854	2.70935	1.88938	2.11229				WT-ME Trained vs mdx-ME Trained				0.8776				WT-ME Trained vs mdx-ME Trained				0.3977
	mdx-ME	1.10477	0.679135	0.728495	0.639998	0.777699	3.08391	1.82601	1.90766	2.06608	1.80971		IL12α	RPMI	PBS Trained vs WT-ME Trained				0.9438		Arg1	RPMI	PBS Trained vs WT-ME Trained				0.0493
CD206	PBS	1.0135	0.844591	1.67968	0.708179	0.754056	1.35818	1.43255	3.07376	1.54557	1.45501				PBS Trained vs mdx-ME Trained				0.9818				PBS Trained vs mdx-ME Trained				0.0016
	WT-ME	1.20738	1.2598	1.14678	1.02724	0.768733	1.80811	1.80631	2.29309	1.55294	2.45446				WT-ME Trained vs mdx-ME Trained				0.9889				WT-ME Trained vs mdx-ME Trained				0.1688
	mdx-ME	0.716071	0.6231	1.27565	0.850733	0.866407	1.93803	1.39545	2.10421	2.83643	2.61688		IL12α	Fibrinogen	PBS Trained vs WT-ME Trained				0.205		Arg1	Fibrinogen	PBS Trained vs WT-ME Trained				0.0039
YM1	PBS	1.28953	1.90751	0.441041	0.795267	0.566659	1.57993	3.00686	1.1887	0.573976	0.978156				PBS Trained vs mdx-ME Trained				0.0437				PBS Trained vs mdx-ME Trained				0.0023
	WT-ME	0.82006	0.495632	0.681807	0.265861	0.614767	1.26283	1.39957	1.75742	1.12632	0.86407				WT-ME Trained vs mdx-ME Trained				0.8601				WT-ME Trained vs mdx-ME Trained				0.9474
	mdx-ME	0.596048	0.328927	0.561057	2.22787	0.631882	1.67406	1.97767	4.81232	1.49684	0.919838
Arg1	PBS	1.05632	1.06991	1.06268	0.84315	0.967933	2.20124	4.84429	4.43501	3.94776	5.22485
	WT-ME	1.22428	3.07553	2.44504	2.04582	1.72262	10.381	15.6106	12.2853	6.15948	7.8332
	mdx-ME	2.08563	3.85251	3.82112	2.62282	2.13864	10.6713	11.8189	12.4352	11.5151	8.25033		OneWay Anova Analysis for Figure 4e								OneWay Anova Analysis for Figure 4f
													Genes	Duration	Comparision				P-Value		Genes	Duration	Comparision				P-Value
	Figure 4e												iNOS	4 h	WT stimulated vs. WT unstimulated				<0.0001		TGFβ	4 h	WT stimulated vs. WT unstimulated				0.7238
Genes	Duration	WT					mdx								mdx stimulated vs. WT unstimulated				<0.0001				mdx stimulated vs. WT unstimulated				0.0075
iNOS	4 h	16904.5	17128.1	25093	22777.5	27120.1	34299	40760.9	45431.7	41349.6	33053.8				mdx stimulated vs. WT stimulated				<0.0001				mdx stimulated vs. WT stimulated				0.0303
	24 h	2140.06	3359.84	2059.45	2391.8	2632.67	1904.15	1614.14	2155.6	2285	2857.09		iNOS	24 h	WT stimulated vs. WT unstimulated				<0.0001		TGFβ	24 h	WT stimulated vs. WT unstimulated				0.9674
TNFα	4 h	38.4256	45.1143	52.7743	59.3871	96.9022	175.269	115.454	159.259	93.7191	78.2705				mdx stimulated vs. WT unstimulated				<0.0001				mdx stimulated vs. WT unstimulated				0.2903
	24 h	7.7389	19.7813	6.41811	14.771	20.638	6.22785		9.75356	4.26262	9.18597				mdx stimulated vs. WT stimulated				0.379				mdx stimulated vs. WT stimulated				0.403
IL6	4 h	3466.3	2728.62	4926.73	3507.6	4895.81	5059.16	9737.82	7396.54	5339.42	5745.3		TNFα	4 h	WT stimulated vs. WT unstimulated				0.0158		CD206	4 h	WT stimulated vs. WT unstimulated				0.348
	24 h	72.2981	61.29	50.6488	47.126	51.8694	68.7939	70.0693	54.3545	55.4806	103.595				mdx stimulated vs. WT unstimulated				<0.0001				mdx stimulated vs. WT unstimulated				0.9459
IL12α	4 h	271.165	228.167	343.259	417.07	558.333	472.812	701.424	622.147	469.347	927.259				mdx stimulated vs. WT stimulated				0.0067				mdx stimulated vs. WT stimulated				0.1898
	24 h	24.4484	8.7658	33.1475	22.6438	13.9706	21.4405	35.3874	31.6228	19.2369	56.0428		TNFα	24 h	WT stimulated vs. WT unstimulated				0.0014		CD206	24 h	WT stimulated vs. WT unstimulated				0.9606
															mdx stimulated vs. WT unstimulated				0.1058				mdx stimulated vs. WT unstimulated				0.5205
	Figure 4f														mdx stimulated vs. WT stimulated				0.0967				mdx stimulated vs. WT stimulated				0.3762
Genes	Duration	WT					mdx						IL6	4 h	WT stimulated vs. WT unstimulated				0.001		YM1	4 h	WT stimulated vs. WT unstimulated				0.9889
TGFβ	4 h	1.41426	1.12413	1.00598	1.20386	2.79767	3.11218	4.35506	2.43084	5.34302	1.97308				mdx stimulated vs. WT unstimulated				<0.0001				mdx stimulated vs. WT unstimulated				0.4635
	24 h	1.17042	1.74941	0.637045	1.4329	0.886164	5.41132	1.34214	0.875581	1.90076	1.11509				mdx stimulated vs. WT stimulated				0.0121				mdx stimulated vs. WT stimulated				0.389
CD206	4 h	0.622956	0.564535	0.522099	1.09144	0.637523	0.841616	0.85179	0.653372	1.56171	1.43291		IL6	24 h	WT stimulated vs. WT unstimulated				<0.0001		YM1	24 h	WT stimulated vs. WT unstimulated				0.0678
	24 h	0.753593	0.692133	1.08513	1.19025	1.50559	1.04335	1.12882	0.477815	0.64798	0.763132				mdx stimulated vs. WT unstimulated				<0.0001				mdx stimulated vs. WT unstimulated				<0.0001
YM1	4 h	0.951463	0.688176	0.92562	1.65217	0.547798	1.5012	1.68095	1.80655	1.31245	0.710141				mdx stimulated vs. WT stimulated				0.2488				mdx stimulated vs. WT stimulated				<0.0001
	24 h	2.08527	1.73612	1.14756	1.51927	2.10192	4.48327	3.57601	2.76039	3.93471	3.84972		IL12α	4 h	WT stimulated vs. WT unstimulated				0.0027		Arg1	4 h	WT stimulated vs. WT unstimulated				0.0017
Arg1	4 h	3.34214	9.0918	19.1963	16.4514	18.5841	11.6255	6.87391	6.95933	11.805	6.81				mdx stimulated vs. WT unstimulated				<0.0001				mdx stimulated vs. WT unstimulated				0.0338
	24 h	2.75558	4.11686	5.19293	6.29578	5.49408	16.8924	32.45	26.176	16.3179	7.76583				mdx stimulated vs. WT stimulated				0.017				mdx stimulated vs. WT stimulated				0.2558
													IL12α	24 h	WT stimulated vs. WT unstimulated				0.0246		Arg1	24 h	WT stimulated vs. WT unstimulated				0.551
	Figure 4g														mdx stimulated vs. WT unstimulated				0.0009				mdx stimulated vs. WT unstimulated				0.0005
Genes	Duration	WT					mdx								mdx stimulated vs. WT stimulated				0.1804				mdx stimulated vs. WT stimulated				0.0028
iNOS	4 h	246.84	323.888	182.456	178.365	282.573	513.156	466.83	538.129	372.506	295.088
	24 h	264.204	163.626	81.3844	99.7413	44.0893	227.734	131.125	63.6003	130.145	75.0808		OneWay Anova Analysis for Figure 4g								OneWay Anova Analysis for Figure 4h
TNFα	4 h	48.1488	41.8513	43.12	26.307	38.2444	81.514	73.4489		76.7439	70.83		Genes	Duration	Comparision				P-Value		Genes	Duration	Comparision				P-Value
	24 h	35.7525	12.9286	4.07271	3.94684	12.5985	4.37849	12.4201	10.3069	20.022	2.16874		iNOS	4 h	WT stimulated vs. WT unstimulated				0.0003		TGFβ	4 h	WT stimulated vs. WT unstimulated				0.9961
IL6	4 h	244.559	335.857	349.65	416.218	400.35	668.088	826.413	872.419	709.093	591.023				mdx stimulated vs. WT unstimulated				<0.0001				mdx stimulated vs. WT unstimulated				0.9995
	24 h	12.4814	10.2728	7.8207	12.1983	15.0285	31.6115	28.3694	19.3042	10.0155	12.1374				mdx stimulated vs. WT stimulated				0.0021				mdx stimulated vs. WT stimulated				0.9984
IL12α	4 h	19.8101	16.8061	17.241	10.8726	10.438	23.5349	39.8835	26.6171	24.7216	34.9465		iNOS	24 h	WT stimulated vs. WT unstimulated				0.0166		TGFβ	24 h	WT stimulated vs. WT unstimulated				0.9396
	24 h	17.2228	3.69821	1.85992	2.01523	0.288201	1.92611	3.26298	4.23695	0.638701	1.23668				mdx stimulated vs. WT unstimulated				0.0209				mdx stimulated vs. WT unstimulated				0.406
															mdx stimulated vs. WT stimulated				0.9909				mdx stimulated vs. WT stimulated				0.2878
	Figure 4h												TNFα	4 h	WT stimulated vs. WT unstimulated				<0.0001		CD206	4 h	WT stimulated vs. WT unstimulated				0.0043
Genes	Duration	WT					mdx								mdx stimulated vs. WT unstimulated				<0.0001				mdx stimulated vs. WT unstimulated				0.0083
TGFβ	4 h	0.58888	1.08919	0.951271	1.23629	0.980718	1.31634	0.587546	1.5902	0.60959	0.841428				mdx stimulated vs. WT stimulated				<0.0001				mdx stimulated vs. WT stimulated				0.9134
	24 h		1.01328	0.809088	0.978945	0.621278	3.21524	1.58758	1.19674	0.983181	0.712462		TNFα	24 h	WT stimulated vs. WT unstimulated				0.0822		CD206	24 h	WT stimulated vs. WT unstimulated				0.0553
CD206	4 h	0.20062	0.280205	0.331059	0.346687	0.589417	0.394924	0.236124	0.819989	0.174263	0.42453				mdx stimulated vs. WT unstimulated				0.2673				mdx stimulated vs. WT unstimulated				0.3328
	24 h		0.576241	0.484209	0.540016	0.348564	0.709667	0.847499	0.340312	1.40924	0.329996				mdx stimulated vs. WT stimulated				0.7447				mdx stimulated vs. WT stimulated				0.4575
YM1	4 h	1.10701	0.543743	2.52641	1.00282	0.666418	0.762029	1.51483	2.6399	1.88417	1.7642		IL6	4 h	WT stimulated vs. WT unstimulated				<0.0001		YM1	4 h	WT stimulated vs. WT unstimulated				0.9262
	24 h	2.46187	1.17362	0.820086	1.53018	3.44025	1.76863	11.5749	4.70495	3.47088	2.42837				mdx stimulated vs. WT unstimulated				<0.0001				mdx stimulated vs. WT unstimulated				0.2929
Arg1	4 h	2.15302	3.35961	3.50629	2.57334	6.5386	6.32072	3.1585	3.29636	1.66739	1.40009				mdx stimulated vs. WT stimulated				<0.0001				mdx stimulated vs. WT stimulated				0.4745
	24 h	1.92717	0.190744	0.170752	0.532405	0.481852	1.52395	0.405557	0.632199	0.274477	0.207833		IL6	24 h	WT stimulated vs. WT unstimulated				0.0336		YM1	24 h	WT stimulated vs. WT unstimulated				0.8274
															mdx stimulated vs. WT unstimulated				0.0005				mdx stimulated vs. WT unstimulated				0.0635
															mdx stimulated vs. WT stimulated				0.0809				mdx stimulated vs. WT stimulated				0.1701
													IL12α	4 h	WT stimulated vs. WT unstimulated				0.0015		Arg1	4 h	WT stimulated vs. WT unstimulated				0.0499
															mdx stimulated vs. WT unstimulated				<0.0001				mdx stimulated vs. WT unstimulated				0.1108
															mdx stimulated vs. WT stimulated				0.0009				mdx stimulated vs. WT stimulated				0.8887
													IL12α	24 h	WT stimulated vs. WT unstimulated				0.3069		Arg1	24 h	WT stimulated vs. WT unstimulated				0.6419
															mdx stimulated vs. WT unstimulated				0.8801				mdx stimulated vs. WT unstimulated				0.5589
															mdx stimulated vs. WT stimulated				0.5562				mdx stimulated vs. WT stimulated				0.9893

## Sheet: Figure 5
	Figure 5a																																															OneWay Anova Analysis for Figure 5a
	Figure 5a, Prenecrotic phase															Figure 5a, necrotic phase															Figure 5a, Fibrotic phase																		P-Value for Prenecrotic phase
Genes	WT					mdx					mdxTLR4-/-					WT					mdx					mdxTLR4-/-					WT					mdx					mdxTLR4-/-							Genes	WT vs mdx
iNOS	0.3989	0.851894	1.52043	1.51428	0.714493	0.351422	0.495869	0.252072	0.872544		1.25065	1.41359	0.240762	0.498215	0.888532	1.10284	0.535756	0.619037	1.83391	0.908456	4.60659	3.97636	10.245	5.15749	5.10389	0.000424	0.039594	0.000808	0.060991	0.020797	0.55478	0.794942	1.17123	0.374621	2.10443	2.62454	5.30602	2.40412	3.53219	3.39794	1.00113	0.912777	1.2585	4.08719	0.669106			iNOS	0.2515
TNFα	0.55175	1.51167	0.779342	1.16895	0.988281	0.870224	2.74308	0.949837	0.965551	0.075088	0.234504	1.04494	0.351623	3.01462	0.129062	1.25454	0.532561	1.47106	1.04309	0.698754	1.95357	0.33055	1.38736	2.59715	0.228435	0.027614	0.042531	0.218571	0.50886	0.38122	0.4824	0.4191	3.43639	0.325749	0.336358	2.28215	1.29997	2.09048	3.07139	2.95466	0.460205	0.793698	0.405709	0.601663	0.581816			TNFα	0.9767
IL6	1.17467	1.43119	0.75702	0.097356	1.53977	0.786583	0.547916	1.59991	1.49525	1.20141	0.855689	0.489088	2.32224	1.50621	0.547353	0.77654	0.450536	0.336256	1.42405	2.01262	3.57252	2.44271	2.65718	6.32301	5.71154	0.00809	0.002422	0.004261	0.000233	0.009656	0.77791	1.10969	0.818974	1.15198	1.14144	0.209397	0.210308	0.793444	1.07149	1.10862	0.632486	0.15488	0.607048	0.94717	0.21031			IL6	0.9444
IL12α	0.81694	1.19618	2.72429	0.143093	0.119503	0.380418	0.575196	1.59009	0.723141	0.384102	0.567343	0.376588	0.695265	1.46221	1.70074	2.10965	0.520381	0.998307	0.360352	1.01131	6.21657	6.12481	9.40987		8.84201	2.11326	1.42601	1.15813	0.808801	1.50736	0.71997	0.499895	2.46583	1.23653	0.0777792	5.45047	1.5715	2.65455	3.4248	7.27629	0.488385	0.628155	1.66941	0.202421	0.515522			IL12α	0.843
TGFβ	0.83394	1.06972	0.922951	1.17468	0.998711	1.12696	0.691945	0.762662	0.932444	0.764294	0.951381	0.565989	0.548096	1.35179	0.654438	2.43969	0.439723	1.24196	0.617209	0.261418	2.60083	1.88445	1.81486	1.38802	1.35026	0.418983	0.435488	0.44324	0.588298	0.919083	0.8397	0.784822	0.752422	1.52351	1.09955	0.585132	1.51468	0.778992	0.783968	1.4079	0.65767	0.844238	1.53739	0.608913	0.556021			TGFβ	0.6059
CD206	0.97718	1.1883	0.822356	1.16588	0.846279	1.38439	0.68675	0.376382	0.394797	0.627072	0.715323	0.327886	0.277078	0.855929	0.22036	0.79907	0.934398	0.411342	2.08441	0.770782	8.09657	4.03677	4.63818	5.31789	2.02191	1.95993	1.99107	2.0696	1.86459	2.09804	0.70496	0.647861	0.760377	1.47039	1.41641	0.536637	1.72567	0.77459	0.9959	2.7248	0.613803	0.855076	1.2552	0.705715	0.592801			CD206	0.2891
YM1	0.56349	1.2034	0.795921	1.19382	1.24337	1.85466	0.71287	0.753401	1.36383	1.28232	0.967203	0.919849	1.11532	1.6931	1.1556	0.86696	0.889091	0.422221	2.29122	0.530509	3.05301	7.2385	7.42008	7.95477	5.4538	0.041883	0.006422	0.013084	0.015691	0.010692	0.70736	1.57062	0.25342	1.85653	0.612067	2.98532	1.54312	1.64653	0.512725	2.57686	0.941546	1.19452	2.48786	5.19138	1.8715			YM1	0.6954
Arg1	1.22869	1.81671	0.58314	0.192315	1.17915	1.09861	1.08105	0.729058	1.54972	1.16045	1.0403	1.07217	0.807786	0.583547	1.53053	1.90703	0.636076	0.362374	1.24583	0.848685	2.25787	3.62983	6.48259	7.35195	3.01403	0.51717	0.218172	0.472292	0.562276	0.286886	1.29186	0.452924	0.896418	0.781283	1.57752	1.32288	2.76419	1.24742	1.56385	4.1072	1.93315	1.67561	1.33783	0.878495	2.23737			Arg1	0.9013
Figure 5c, left
OCR (pmol/min/OD) Kinetics								Figure 5c, Right											P-Value
Time (min)	mdx			mdxTLR4-/-					mdx					mdxTLR4-/-
	mean	SEM	N	mean	SEM	N		Basal	125.22	147.77	171.47	167.49	105.73	161.54	150.82	148.15	106.34	129.41	0.793827
1.3494	230.54	7.16	5	222.67	6.02	5		Maximal	111.99	108.43	148.71	124.14	75.36	248.75	225.61	226.08	190.67	185.78	0.000307
7.98747	214.74	6.67	5	206.85	5.1	5
14.6188	212.56	6.65	5	201.27	4.96	5
21.3427	105.45	4.29	5	100.02	2.68	5
27.9696	96.44	3.75	5	93.85	2.55	5
34.5892	90.79	3.69	5	86.84	2.66	5
41.2948	182.75	7.22	5	277.4	9.59	5
47.9485	166.62	6.46	5	252.31	8.27	5
54.538	158.83	6.28	5	247.43	8.28	5
61.2592	72.7	6.85	5	62.92	9.37	5
67.9342	71.42	6.89	5	63.15	9.07	5
74.6251	69.03	6.76	5	62.02	9.01	5
Figure 5d								Figure 5d, Right											P-Value
OCR (pmol/min/OD) Kinetics									mdx					mdxTLR4-/-
Time (min)	mdx			mdxTLR4-/-				Basal	113.82	40.54	85.02	70.68	84.2	59.4	82.95	51.06	73.25	57.5	0.31992
	mean	SEM	N	mean	SEM	N		Maximal	186.63	124.53	149.16	157.24	148.23	226.24	246.38	177.62	174.25	181.92	0.026767
1.3494	144.81	10.24	5	122.51	10.54	5
7.98747	137.72	8.15	5	123.81	9.19	5
14.6188	135.11	8.33	5	115.95	8.62	5
21.3427	69.43	7.16	5	72.78	8.71	5
27.9696	66.29	7.13	5	68.8	8.67	5
34.5892	63.23	7	5	64.07	9.27	5
41.2948	209.41	9.96	5	248.4	17.15	5
47.9485	199.16	9.23	5	238.68	14.79	5
54.538	199.97	9.51	5	219.23	13.16	5
61.2592	58.63	11.91	5	51.12	6.63	5
67.9342	58.25	11.94	5	54.75	6.59	5
74.6251	56.25	11.52	5	55.45	6.13	5
Figure 5e																		OneWay Anova Analysis for Figure 5e								OneWay Anova Analysis for Figure 5f
Genes	stm	WT					mdx					mdxTLR4-/-						Genes	Duration	Comparision				P-Value		Genes	Duration	Comparision				P-Value
iNOS	4 h	777.763	607.103	491.595	994.637	693.973	2565.82	1329.8	4082.5	2649.01	1498.57	13.8637	8.53377	11.6479	11.5235	10.7731		iNOS	4 h	WT vs mdx				0.0033		TGFβ	4 h	WT vs mdx				<0.0001
	24 h	2349.77	2630.3	2874.86	2315.22	2048.06	2598.29	2425.53	5623.54	6336.69	6592.29	10.3732	4.22798	7.49816	12.1893	6.86638				WT vs mdxTLR4-/-				0.2395				WT vs mdxTLR4-/-				0.0359
TNFα	4 h	2.51286	1.73358	3.4501	2.26813	2.58327	4.7118	3.82882	6.97112	10.6221	4.69914	0.400927	0.442733	0.81463	0.928005	0.451516				mdx vs mdxTLR4-/-				0.0002				mdx vs mdxTLR4-/-				<0.0001
	24 h	0.550799	0.988064	0.691729	0.939181	0.622954	1.01942	1.10648	0.775668	0.716906	1.00649	0.2016	0.295919	0.315838	0.144315	0.225382		iNOS	24 h	WT vs mdx				0.0273		TGFβ	24 h	WT vs mdx				0.0026
IL6	4 h	119.351	152.148	140.802	163.475	180.887	265.694	150.692	287.371	202.887	228.089	1.27669	0.88071	0.768816	0.726077	1.21642				WT vs mdxTLR4-/-				0.0185				WT vs mdxTLR4-/-				0.4798
	24 h	18.742	19.7514	26.3083	23.082	25.2327	37.2835	48.3939	37.8539	38.4235	61.334	1.70568	0.690115	0.561708	0.591037	0.764024				mdx vs mdxTLR4-/-				0.0001				mdx vs mdxTLR4-/-				0.0004
IL12α	4 h	50.9366	49.2796	43.8797	69.827	68.1792	95.9759	102.086	111.602	117.734	97.2981	0.457838	0.625308	0.975965	0.801943	0.883759		TNFα	4 h	WT vs mdx				0.0105		CD206	4 h	WT vs mdx				0.088
	24 h	8.29917	8.18793	4.3465	13.3084	17.0085	15.5833	34.6775	16.3403	14.2668	28.2744	0.08364	0.088097	1.55139	0.662893	1.21181				WT vs mdxTLR4-/-				0.1983				WT vs mdxTLR4-/-				0.0207
																				mdx vs mdxTLR4-/-				0.0004				mdx vs mdxTLR4-/-				0.6973
Figure 5f																		TNFα	24 h	WT vs mdx				0.2424		CD206	24 h	WT vs mdx				0.0046
Genes	stm	WT					mdx					mdxTLR4-/-								WT vs mdxTLR4-/-				0.0005				WT vs mdxTLR4-/-				0.9998
TGFβ	4 h	0.796633	0.871175	0.770845	1.05369	0.802824	1.42433	1.37642	1.32255	1.43631	1.40739	0.707081	0.85939	0.573743	0.684067	0.46663				mdx vs mdxTLR4-/-				<0.0001				mdx vs mdxTLR4-/-				0.0047
	24 h	0.907854	0.952477	0.888642	0.940249	1.21576	1.15477	1.32457	1.57207	1.81301	1.86562	0.932428	0.919453	0.670811	0.711904	0.893645		IL6	4 h	WT vs mdx				0.0106		YM1	4 h	WT vs mdx				0.0002
CD206	4 h	0.683445	0.817413	0.940308	1.39386	1.08636	1.37111	1.25316	1.55616	1.74378	1.53746	1.63024	2.26302	1.63414	1.906	0.919721				WT vs mdxTLR4-/-				<0.0001				WT vs mdxTLR4-/-				0.1914
	24 h	3.5545	1.8758	1.46732	3.54716	4.30885	3.26521	6.14949	6.49192	7.04793	7.25833	2.79305	2.94066	4.00829	2.68647	2.39949				mdx vs mdxTLR4-/-				<0.0001				mdx vs mdxTLR4-/-				0.0032
YM1	4 h	2.25716	2.45132	3.10872	2.33995	2.84466	6.5626	5.95768	9.02192	6.23449	8.03594	2.38853	5.58728	4.48308	5.18469	2.35161		IL6	24 h	WT vs mdx				0.0004		YM1	24 h	WT vs mdx				0.0004
	24 h	3.09104	8.47423	6.31919	2.67393	2.74478	9.76605	16.8975	15.6305	16.5481	15.4652	10.9158	15.4474	7.61365	10.8194	15.3589				WT vs mdxTLR4-/-				0.0004				WT vs mdxTLR4-/-				0.0054
Arg1	4 h	42.2115	43.5141	41.9127	37.0454	45.3476	33.1878	48.034	181.529	61.0321	46.9758	64.9602	67.4345	43.7382	44.1684	59.8145				mdx vs mdxTLR4-/-				<0.0001				mdx vs mdxTLR4-/-				0.3236
	24 h	80.869	118.782	89.715	93.6823	79.9354	164.406	153.231	117.904	134.183	163.814	137.466	119.535	161.171	164.245	202.444		IL12α	4 h	WT vs mdx				<0.0001		Arg1	4 h	WT vs mdx				0.6789
																				WT vs mdxTLR4-/-				<0.0001				WT vs mdxTLR4-/-				0.0837
Figure 5g																				mdx vs mdxTLR4-/-				<0.0001				mdx vs mdxTLR4-/-				0.3724
Genes	stm	WT			mdx			mdxTLR4-/-										IL12α	24 h	WT vs mdx				0.0252		Arg1	24 h	WT vs mdx				0.0084
iNOS	4 h	4586.55	5168.51	5120.25	5990.33	7029.01	6047.88	330.923	922.524	365.186										WT vs mdxTLR4-/-				0.0665				WT vs mdxTLR4-/-				0.0025
	24 h	418.562	340.256	343.177	513.093	963.224	795.203	0.215212	0.275272	0.33698										mdx vs mdxTLR4-/-				0.0003				mdx vs mdxTLR4-/-				0.771
TNFα	4 h	121.8	98.8527	96.9634	190.149	173.17	179.168	55.5326	57.8998	73.8333
	24 h	6.23733	8.48906	7.20285	18.765	29.095	15.3645	0.933438	1.05265	0.86339
IL6	4 h	2869.38	2440.21	2529.3	3364.93	3467.25	2970.01	32.5384	47.7239	36.5404															OneWay Anova Analysis for Figure 5g								OneWay Anova Analysis for Figure 5h
	24 h	26.1824	19.812	22.3572	48.1877	59.5639	33.4395	0.373164	0.355825	0.24607															Genes	Duration	Comparision				P-Value		Genes	Duration	Comparision				P-Value
IL12α	4 h	112.972	103.931	105.527	141.807	126.339	123.224	14.3658	21.1344	14.6592															iNOS	4 h	WT vs mdx				0.0172		TGFβ	4 h	WT vs mdx				0.005
	24 h	8.82407	6.29339	6.96486	10.3217	17.5101	12.958	0.391134	0.310796	0.490483																	WT vs mdxTLR4-/-				<0.0001				WT vs mdxTLR4-/-				0.2088
																											mdx vs mdxTLR4-/-				<0.0001				mdx vs mdxTLR4-/-				0.001
Figure 5h																									iNOS	24 h	WT vs mdx				0.0274		TGFβ	24 h	WT vs mdx				<0.0001
Genes	stm	WT			mdx			mdxTLR4-/-																			WT vs mdxTLR4-/-				0.0351				WT vs mdxTLR4-/-				0.007
TGFβ	4 h	1.5684	1.37464	1.59617	2.04334	2.11284	1.82133	1.32546	1.36825	1.30608																	mdx vs mdxTLR4-/-				0.0011				mdx vs mdxTLR4-/-				<0.0001
	24 h	0.884694	0.803544	0.881048	1.64712	1.91038	1.64971	0.527226	0.4721	0.467979															TNFα	4 h	WT vs mdx				0.0004		CD206	4 h	WT vs mdx				0.0028
CD206	4 h	0.516468	0.582878	0.65068	0.795539	0.886846	0.788275	0.38156	0.371892	0.351882																	WT vs mdxTLR4-/-				0.007				WT vs mdxTLR4-/-				0.0049
	24 h	0.092824	0.103957	0.103236	0.147718	0.176061	0.201908	0.255259	0.269576	0.385069																	mdx vs mdxTLR4-/-				<0.0001				mdx vs mdxTLR4-/-				<0.0001
YM1	4 h	1.69436	2.39111	2.23496	2.84811	3.37148	2.8529	2.15169	2.39781	2.23613															TNFα	24 h	WT vs mdx				0.0161		CD206	24 h	WT vs mdx				0.1726
	24 h	0.168539	0.313701	0.277056	0.326193	0.534829	0.237136	0.174813	0.134483	0.097115																	WT vs mdxTLR4-/-				0.229				WT vs mdxTLR4-/-				0.0032
Arg1	4 h	25.0168	24.9975	26.4584	40.3329	51.7619	33.0067	225.027	231.676	273.081																	mdx vs mdxTLR4-/-				0.0026				mdx vs mdxTLR4-/-				0.0278
	24 h	974.822	780.992	857.817	2452.79	1456.77	1547.56	6.68417	8.46363	11.9933															IL6	4 h	WT vs mdx				0.0167		YM1	4 h	WT vs mdx				0.0172
																											WT vs mdxTLR4-/-				<0.0001				WT vs mdxTLR4-/-				0.7876
																											mdx vs mdxTLR4-/-				<0.0001				mdx vs mdxTLR4-/-				0.0376
																	OneWay Anova Analysis for Figure 5i								IL6	24 h	WT vs mdx				0.0205		YM1	24 h	WT vs mdx				0.4119
											Figure 5i						Proteins	Comparision		P-value							WT vs mdxTLR4-/-				0.0286				WT vs mdxTLR4-/-				0.3864
											iNOS/Actin			Arg1/Actin			iNOS	WT vs mdx		0.0047							mdx vs mdxTLR4-/-				0.0008				mdx vs mdxTLR4-/-				0.07
											WT	mdx	mdxTLR4-/-	WT	mdx	mdxTLR4-/-		WT vs mdxTLR4-/-		0.7116					IL12α	4 h	WT vs mdx				0.014		Arg1	4 h	WT vs mdx				0.4746
											0.871227	1.52653	1.25236	1.03093	2.57545	0.47811		mdx vs mdxTLR4-/-		0.0107							WT vs mdxTLR4-/-				<0.0001				WT vs mdxTLR4-/-				<0.0001
											1.0636	1.71667	1.19774	1.02436	2.78515	0.170656	Arg1	WT vs mdx		<0.0001							mdx vs mdxTLR4-/-				<0.0001				mdx vs mdxTLR4-/-				<0.0001
											1.06518	1.73809	0.856809	0.944714	2.6031	0.501265		WT vs mdxTLR4-/-		0.0026					IL12α	24 h	WT vs mdx				0.0326		Arg1	24 h	WT vs mdx				0.0266
																		mdx vs mdxTLR4-/-		<0.0001							WT vs mdxTLR4-/-				0.0205				WT vs mdxTLR4-/-				0.0391
																											mdx vs mdxTLR4-/-				0.0009				mdx vs mdxTLR4-/-				0.0011
																	OneWay Anova Analysis for Figure 5j
											Figure 5j						Proteins	Comparision		P-value
											TNFα			IL6			TNFα	WT vs mdx		<0.0001
											WT	mdx	mdxTLR4-/-	WT	mdx	mdxTLR4-/-		WT vs mdxTLR4-/-		0.1081
											132.774	208.285	150.603	911.759	1496.86	141.795		mdx vs mdxTLR4-/-		<0.0001
											142.213	216.675	167.383	890.795	1681.72	105.584	IL6	WT vs mdx		<0.0001
											148.506	204.09	139.067	963.217	1426.34	115.113		WT vs mdxTLR4-/-		<0.0001
											132.774	213.529	155.847	858.395	1384.41	137.984		mdx vs mdxTLR4-/-		<0.0001	TwoWay Anova Analysis for Figure 5k
																					Genes	Comparision			P-Value
										Figure 5k											iNOS	PBS: WT vs PBS:TLR4			<0.0001
												WT				TLR4-/-						PBS: WT vs ME:WT			<0.0001
										iNOS	PBS	9848.47	11823.1	8466.47	10307.4	124.044	100.296	123.768	117.7			ME:WT vs ME:TLR4			<0.0001
											ME	27164	23747.6	19626.4	20647.3	46.125	47.7212	46.4754	66.0719		TNFα	PBS: WT vs PBS:TLR4			0.0469
										TNFα	PBS	17.4809	12.1475	17.6774	21.5259	3.9123	4.33992	2.60962	2.92783			PBS: WT vs ME:WT			<0.0001
											ME	42.4207	45.0087	56.9802	68.2168	9.11591	11.588	4.16907	5.78971			ME:WT vs ME:TLR4			<0.0001
										IL12α	PBS	467.258	420.478	538.833	342.625	116.071	97.5467	58.8606	61.9448		IL12α	PBS: WT vs PBS:TLR4			0.0484
											ME	777.658	720.522	942.881	1436.88	32.5995	128.404	109.237	74.5716			PBS: WT vs ME:WT			0.0037
										Arg1	PBS	9.33604	10.9561	7.83324	9.69054	27.7149	26.83	38.0279	52.5954			ME:WT vs ME:TLR4			<0.0001
											ME	124.665	63.9883	59.4498	70.686	43.9141	43.339	35.5482	42.1547		Arg1	PBS: WT vs PBS:TLR4			0.1503
																						PBS: WT vs ME:WT			0.0003
																						ME:WT vs ME:TLR4			0.0277
										Figure 5l
												WT				TLR4-/-					TwoWay Anova Analysis for Figure 5l
										iNOS	PBS	3.02685	3.17164	3.65044	3.05888	3.13773	2.07241	3.08132	4.07443		Gene	Comparision			P-Value
											ME	32.75	19.0314	13.5953	12.6128	3.51962	2.73343	1.61244	2.16357		iNOS	PBS: WT vs PBS:TLR4			>0.9999
										TNFα	PBS	3.35916	12.4933	5.88316	14.4961	3.69338	4.88393	7.51487	14.31			PBS: WT vs ME:WT			0.0001
											ME	92.2509	80.4545	117.525	140.315	53.0221	56.9377	53.0067	38.26			ME:WT vs ME:TLR4			<0.0001
										IL12α	PBS	1.76728	1.98358	1.60184	2.25427	1.18103	1.94419	1.60912	1.21827		TNFα	PBS: WT vs PBS:TLR4			>0.9999
											ME	10.2269	7.9233	11.5283	15.9303	2.16618	2.58988	2.26439	2.92327			PBS: WT vs ME:WT			0.0001
										Arg1	PBS	0.108726	0.407051	0.332695	0.545504	0.0604162	0.074099	0.390194	0.749826			ME:WT vs ME:TLR4			0.0234
											ME	3.62223	4.52659	7.36846	3.3276	1.17267	1.21222	2.53307	1.8818		IL12α	PBS: WT vs PBS:TLR4			0.9988
																						PBS: WT vs ME:WT			<0.0001
																						ME:WT vs ME:TLR4			<0.0001
																					Arg1	PBS: WT vs PBS:TLR4			>0.9999
																						PBS: WT vs ME:WT			0.0004
																						ME:WT vs ME:TLR4			0.0151
[truncated: 5 more columns]

## Sheet: Figure 6
Figure 6f											P-Value
Genes	WT					mdx
iNOS	10.3233	7.46682	6.97185	3.28775	5.34846	2.81927	4.62901		3.41921	2.65752	0.048251
TNFα	1.6182	0.678158	0.238072	1.3479	0.948422	0.084929	0.552222	2.37162	0.542614	1.1536	0.958162
IL12α	9.88245	10.6496	9.00918	17.1999	11.6643	2.99535	5.5237		4.56239	4.73705	0.003857
TGFβ	4.25507	2.69807	0.400997	2.19433	1.78883	0.741327	6.3592	3.75548	2.62751	1.18938	0.589671
CD206	2.2909	1.30482	0.386765	2.06391	1.89744	0.389695	0.814615		0.729605	0.663375	0.049488
Arg1	1.6376	0.751857	1.25792	1.72924	2.0418	0.313549	0.629524		0.448315	0.487615	0.005638
Figure 6g											P-Value
Genes	mdx					mdxTLR4-/-
iNOS	2.02975	2.12184	5.05114	3.2248	2.20643	5.7886	8.79431	9.13006	6.8512	3.14283	0.014756
TNFα	1.68703	3.03074	4.88527	1.30134	0.138007	3.87481	7.31743	3.08874	6.55129	1.14568	0.155688
IL12α	7.09224	7.50771	9.5045	7.76682	4.66836	17.6777	42.2525	20.152	20.2018	8.22166	0.034153
TGFβ	0.832737	2.92209	2.94368	1.27125	0.364268	5.63707	7.46717	5.60665	4.56779	1.75115	0.014892
CD206	2.91046	1.99489	5.70975	3.19107	1.47104	6.10735	8.17618	3.31014	6.84694	1.27639	0.187899
Arg1	1.2946	2.14624	3.3129	2.75088	1.21421	5.21212	5.63063	2.83629	4.80987	1.0655	0.099757

## Sheet: Figure 7
Figure 7b											P-Value
	WT					mdx
CLP	1272.96	1842.12	1899.12	435	1551	981.06	2549.28	1053.36	1077.12	3102.84	0.516937
CMP	10368	20898	14268	22200	9588	25398	6768	4356	6732	9792	0.323051
GMP	4245.12	12384	10824	10800	3417.84	10956	6204	4356	6732	7956	0.626785
MEP	144000	232200	157440	150000	129720	69720	163560	126720	104040	220320	0.43623
Figure 7c											P-Value
	WT					mdx
Eosinophils	1078760	1059680	1217160	1154400	1098000	1512720	982800	1236480	1218320	1199520	0.258283
Neutrophils	20416800	22840400	23101200	27066000	21154800	24218800	16328000	23318400	22733600	21481200	0.493077
Monocytes	2787400	2828200	2815200	3088800	2766960	3674840	2168400	3118080	2926480	3457800	0.449803
Macrophages	289600	250600	223560	241800	248880	236840	145600	174720	175840	189720	0.006956
Figure 7d											P-Value
	WT					mdx
B cells	13075200	12848400	8511600	13260000	9531600	10707000	11392800	7880400	13035600	13280400	0.897479
CD3 T cells	737280	1006200	551040	882000	479400	378480	586560	411840	526320	728280	0.117942
CD4 T cells	149760	193500	103320	186000	90240	64740	118440	87120	91800	165240	0.187448
CD8 T cells	288000	387000	211560	336000	141000	119520	236880	162360	165240	299880	0.198857
Figure 7e				Figure 7f				Figure 7g
PBS	WT	mdx		PBS	WT	mdx		WT	mdx
8427.86	8434.86	6196.62		0.201294	271.79	377.358		18.2692	47.7273
13461.6	3740.35	11100.6		0.786887	176.544	621.442		39.7436	30.8511
13471.8	2545.45	2788.57		0.963791	106.983	228.571		32.9545	43.0108
6739.6	6512.48	2985.26		0.358621	393.692	186.118		22.4299	41.2371
9196	12234.4	3938.61		0.26664		199.628		28.3951	34.8624
2604.89	3377.93	5436.05		0.11451	173.913	255.814		21.3783	28.4238
4514.9	7763.06	8631.76		0.117805	252.3	370.495		13.9135	30.662
4721.55	4857.14	7667.02		0.112772	167.619	333.193		7.80279	62.0253
7574.74	4936.92	5055.56		0.180674	243.433	280.222		22.801	23.1532
4836.73	2704.43	7128.7		0.128776	216.89	406.821		12.156	25.0316
2744.29	2196.34	2516.8		2.22457	135.021	144.703		P-Value	0.0074
2684.21	4495.14	2394.19		1.29925	110.595	114.983
2320.65	2926.05	5936.71		0.597283	44.5874	350
2495.36	4678.13	1423.15		1.03638	117.936	81.8082
1921.87	1938.07	2000.25		1.79862	80.2752	125.158
WT vs mdx P-Value		0.9046		WT vs mdx P-Value		0.0461
Figure 7h			Figure 7j				Figure 7k
WT	mdx		PBS	mdx	mdxTLR4-/-		PBS	mdx	mdxTLR4-/-
7.11538	4.77273		3845.96	3808.29	5065.55		0.251925	143.264	147.914
2.69231	8.19149		1901.85	4577.16	4350.67		0.199782	166.625	185.438
9.20454	3.33333		6635.68	6032.26	1906.85		0.544649	374.193	115.069
3.92523	8.76289		2926.33	6000	2367.91		0.109604	334.247	141.632
4.69136	8.80734		3519.81	4029.48	3602.01		0.130536	245.7	124.685
4.07	2.68		14389.4	5191.4	4363.64		WT vs mdx P-Value		0.0468
4.58	1.19			11300	14819.8
2.88	3.18			5497.51	10389.3
3.3	1.72			7179.49	4604.65
3.06	1.07			9325.79	8572.08
P-Value	0.8801		WT vs mdx P-Value		0.8476
Figure 7l			Figure 7m
mdx	mdxTLR4-/-		mdx	mdxTLR4-/-
55.4455	52.5		1.58416	1.75
68.8073	54.4		0.731193	1.84
71.4286	59.0476		0.40625	1.80952
70	53.75		0.554	1.375
61.5385	50		1.86813	3.59649
P-Value	0.0092		P-Value	0.0643

## Sheet: Supplementary Figure 2
Supplementary Figure 2a, LPS+IFNγ exposure												OneWay Anova Analysis for Supplemetary Figure 2a, LPS+IFNγ exposure								Supplementary Figure 2a, IL4 exposure												OneWay Anova Analysis for Supplemetary Figure 2a, IL4 exposure
Genes	Duration	WT				mdx						Genes	Duration	Comparision				P-Value		Genes	Duration	WT				mdx						Genes	Duration	Comparision				P-Value
iNOS	4 h	271.231	357.029	258.27	830.369	1381.24	388.934	681.692	864.94	1222.46		iNOS	4 h	WT stimulated vs. WT unstimulated				0.1487		TGFβ	4 h	0.862678	0.284619	1.04983	0.524283	1.63339	1.25547	0.856105	1.59819	0.510726		TGFβ	4 h	WT stimulated vs. WT unstimulated				0.6954
	24 h	4840.24	7698.42	7700.06	8773.89	11521.5	16153	14391	10880.4	8028.11				mdx stimulated vs. WT unstimulated				0.0026			24 h	0.747625	0.907324	0.47772	1.45258	0.336989	1.64888	1.40124	0.830349	0.98647				mdx stimulated vs. WT unstimulated				0.8885
TNFα	4 h	2.10114	2.88016	0.642335	1.44483	4.68401	4.25292	7.519	7.77062	11.6867				mdx stimulated vs. WT stimulated				0.0835		CD206	4 h	1.80786	1.85933	3.16036	2.8285	1.79043	5.04958	3.02071	4.03915	1.8188				mdx stimulated vs. WT stimulated				0.4075
	24 h	0.381935	0.933507	1.09365	4.31834	1.85878	2.19345	1.26279	3.28651	2.03901		iNOS	24 h	WT stimulated vs. WT unstimulated				0.0024			24 h	1.74938	1.52378	1.08027	2.41782	0.650364	1.87898	1.47342	1.97006	2.7497		TGFβ	24 h	WT stimulated vs. WT unstimulated				0.9565
IL6	4 h	584.267	346.073	32.4316	636.317	1612.1	860.949	860.166	1651.6	864.545				mdx stimulated vs. WT unstimulated				<0.0001		YM1	4 h	4.61323	0.681578	1.76096	4.81135	4.40011	2.63389	1.78192	2.11867	0.631547				mdx stimulated vs. WT unstimulated				0.9924
	24 h	25.8461	19.4638	36.4313	44.3065	74.1069	57.9724	96.0614	45.1575	40.5323				mdx stimulated vs. WT stimulated				0.0186			24 h	6.47515	2.35287	3.16667	6.19714	6.42599	7.73625	8.58431	7.62037	7.71305				mdx stimulated vs. WT stimulated				0.9089
IL12α	4 h	39.8319	35.6696	146.661	134.429	280.404	167.57	121.479	230.772	465.431		TNFα	4 h	WT stimulated vs. WT unstimulated				0.8505		Arg1	4 h	78.6337	105.018	339.555	207.452	318.287	448.585	186.882	344.904	136.14		CD206	4 h	WT stimulated vs. WT unstimulated				0.1507
	24 h	116.04	25.3736	6.5038	23.4414	49.3233	19.392	51.6329	29.0753	33.8645				mdx stimulated vs. WT unstimulated				0.0024			24 h	143.16	201.286	62.2673	136.914	362.754	418.464	264.682	493.051	466.368				mdx stimulated vs. WT unstimulated				0.0208
														mdx stimulated vs. WT stimulated				0.0058																mdx stimulated vs. WT stimulated				0.5269
Supplementary Figure 2b, Fibrinogen exposure												TNFα	24 h	WT stimulated vs. WT unstimulated				0.6731		Supplementary Figure 2c, β-glucan exposure												CD206	24 h	WT stimulated vs. WT unstimulated				0.311
Genes	Duration	WT				mdx								mdx stimulated vs. WT unstimulated				0.3278		Genes	Duration	WT				mdx								mdx stimulated vs. WT unstimulated				0.2338
iNOS	4 h	2670.88	1585.12	555.7	1149.76	1364.34	1308.73	3561.16	8236.92	2738.21				mdx stimulated vs. WT stimulated				0.8249		iNOS	4 h	9.89255	24.7887	10.677	18.2674	17.0313	19.7095	22.9636	15.2448	19.8533				mdx stimulated vs. WT stimulated				0.9919
	24 h	2728.73	4335	946.11	4401.73	2117.11	4125.72	2096.48	2434.78	1275.21		IL6	4 h	WT stimulated vs. WT unstimulated				0.2066			24 h	50.5631	34.2962	38.8233	30.8035	79.9515	38.727	51.4486	49.5102	23.2654		YM1	4 h	WT stimulated vs. WT unstimulated				0.184
TNFα	4 h	14.9253	14.277	13.3685	15.459	31.6001	13.5182	16.2483	45.1132	24.1042				mdx stimulated vs. WT unstimulated				0.0005		TNFα	4 h	2.46236	5.10435	2.91088	2.80382	4.18664	5.06804	6.73877	3.26712	3.70399				mdx stimulated vs. WT unstimulated				0.4017
	24 h	1.09777	1.91119	0.666884	1.19217	0.275213	1.32447	2.73316	4.11778	0.79605				mdx stimulated vs. WT stimulated				0.0097			24 h	0.309705	0.76261	0.083746	0.327649	2.06127	2.55917	1.92012	0.194751	0.355296				mdx stimulated vs. WT stimulated				0.7847
IL6	4 h	2027.58	2862.38	2107.32	1385.4	2826.44	3792.16	6996.33	15644.4	3560.69		IL6	24 h	WT stimulated vs. WT unstimulated				0.0479		IL6	4 h	27.5922	59.0497	35.7034	40.38	121.559	103.947	84.1601	74.5498	81.83		YM1	24 h	WT stimulated vs. WT unstimulated				0.0118
	24 h	54.1696	63.6563	33.0602	45.0937	118.276	88.0056	75.5752	54.6194	37.2792				mdx stimulated vs. WT unstimulated				0.0004			24 h	2.36568	2.29756	4.04122	4.21439		6.25026	8.67314	5.73853	3.3581				mdx stimulated vs. WT unstimulated				<0.0001
IL12α	4 h	346.409	127.08	265.415	60.8028	599.016	136.589	412.518	875.423	855.283				mdx stimulated vs. WT stimulated				0.0333		IL12α	4 h	0.328863	1.24824	0.246904	0.422399	24.7528	33.5795	22.9946	6.01581	0.671545				mdx stimulated vs. WT stimulated				0.0199
	24 h	5.00867	12.6117	6.75557	29.8658	21.8372	38.3484	25.1848	10.9853	2.80183		IL12α	4 h	WT stimulated vs. WT unstimulated				0.2938			24 h	0.456598	1.20844	1.18788	0.653588	1.14686	0.595668	1.64257	1.28412	0.616744		Arg1	4 h	WT stimulated vs. WT unstimulated				0.0736
TGFβ	4 h	0.738205	0.457952	0.385734	0.889922	0.448695	0.905277	0.6465	0.852077	0.569317				mdx stimulated vs. WT unstimulated				0.001		TGFβ	4 h	0.242478	0.342236	0.336306	0.252214	0.63878	0.637391	0.902768	0.44917	0.561025				mdx stimulated vs. WT unstimulated				0.0051
	24 h	1.558	0.498404	0.436481	0.9121	0.986242	0.599453	1.47259	1.51187	0.611811				mdx stimulated vs. WT stimulated				0.0127			24 h	1.26728	0.660995	0.379016	0.838907	1.15501	1.73462	3.22808	0.561641	0.882158				mdx stimulated vs. WT stimulated				0.3251
CD206	4 h	1.68325	0.588366	0.332558	0.21718	0.387247	0.490811	0.310649	0.87215	0.340545		IL12α	24 h	WT stimulated vs. WT unstimulated				0.1443		CD206	4 h	0.133584	0.37007	0.357869	0.44148	0.163094	0.23973	0.348078	0.272004	0.283786		Arg1	24 h	WT stimulated vs. WT unstimulated				0.0376
	24 h	0.098663	0.166802	0.042054	0.11919	0.063526	0.141534	0.084683	0.133917	0.068362				mdx stimulated vs. WT unstimulated				0.1984			24 h	0.262429	0.287289	0.179292	0.591887	0.270669	0.983646	1.03184	0.433892	0.209519				mdx stimulated vs. WT unstimulated				<0.0001
YM1	4 h	1.97504	1.35696	2.13439	0.272223	8.29977	3.35441	4.13773	14.5736	5.1496				mdx stimulated vs. WT stimulated				0.9442		YM1	4 h	1.00417	3.25353	1.45274	1.05871	3.22003	1.70584	5.38523	2.06435	2.17138				mdx stimulated vs. WT stimulated				0.0003
	24 h	0.283253	0.255023	0.090331	0.106741	0.084891	0.833995	0.874596	0.257812	0.66358											24 h	0.507518	0.311142	0.663404	0.394191	1.29569	2.18718	3.31845	0.580955	2.53092
Arg1	4 h	2.63334	3.69634	1.68465	2.26323	5.58919	5.92881	16.1058	4.53181	37.2127										Arg1	4 h	0.165805	0.389102	0.30802	0.869686	0.624521	1.66452	1.74817	0.533157	0.818891		OneWay Anova Analysis for Supplemetary Figure 2b, Fibrinogen exposure
	24 h	153.619	211.303	43.0592	74.2368	394.711	348.871	245.108	316.827	107.363		OneWay Anova Analysis for Supplemetary Figure 2b, Fibrinogen exposure									24 h	1.55693	0.538448	1.59346	0.979076	4.71361	5.8409	6.6153	7.97283	2.92165		Genes	Duration	Comparision				P-Value
												Genes	Duration	Comparision				P-Value														TGFβ	4 h	WT stimulated vs. WT unstimulated				0.477
												iNOS	4 h	WT stimulated vs. WT unstimulated				0.5186																mdx stimulated vs. WT unstimulated				0.5647
														mdx stimulated vs. WT unstimulated				0.0492																mdx stimulated vs. WT stimulated				0.9736
														mdx stimulated vs. WT stimulated				0.306														TGFβ	24 h	WT stimulated vs. WT unstimulated				0.9141
												iNOS	24 h	WT stimulated vs. WT unstimulated				0.0071																mdx stimulated vs. WT unstimulated				0.994
														mdx stimulated vs. WT unstimulated				0.0227																mdx stimulated vs. WT stimulated				0.8577
														mdx stimulated vs. WT stimulated				0.6363														CD206	4 h	WT stimulated vs. WT unstimulated				0.5758
												TNFα	4 h	WT stimulated vs. WT unstimulated				0.0926																mdx stimulated vs. WT unstimulated				0.1847
														mdx stimulated vs. WT unstimulated				0.0025																mdx stimulated vs. WT stimulated				0.6943
														mdx stimulated vs. WT stimulated				0.1313														CD206	24 h	WT stimulated vs. WT unstimulated				0.0023
												TNFα	24 h	WT stimulated vs. WT unstimulated				0.9553																mdx stimulated vs. WT unstimulated				0.0015
														mdx stimulated vs. WT unstimulated				0.4842																mdx stimulated vs. WT stimulated				0.9989
														mdx stimulated vs. WT stimulated				0.6601														YM1	4 h	WT stimulated vs. WT unstimulated				0.9763
												IL6	4 h	WT stimulated vs. WT unstimulated				0.9847																mdx stimulated vs. WT unstimulated				0.0282
														mdx stimulated vs. WT unstimulated				0.0383																mdx stimulated vs. WT stimulated				0.0405
														mdx stimulated vs. WT stimulated				0.0512														YM1	24 h	WT stimulated vs. WT unstimulated				0.2235
												IL6	24 h	WT stimulated vs. WT unstimulated				0.0221																mdx stimulated vs. WT unstimulated				0.562
														mdx stimulated vs. WT unstimulated				0.001																mdx stimulated vs. WT stimulated				0.6949
														mdx stimulated vs. WT stimulated				0.2088														Arg1	4 h	WT stimulated vs. WT unstimulated				0.9655
												IL12α	4 h	WT stimulated vs. WT unstimulated				0.4047																mdx stimulated vs. WT unstimulated				0.1222
														mdx stimulated vs. WT unstimulated				0.0056																mdx stimulated vs. WT stimulated				0.1837
														mdx stimulated vs. WT stimulated				0.0556														Arg1	24 h	WT stimulated vs. WT unstimulated				0.1496
												IL12α	24 h	WT stimulated vs. WT unstimulated				0.2629																mdx stimulated vs. WT unstimulated				0.0012
														mdx stimulated vs. WT unstimulated				0.0589																mdx stimulated vs. WT stimulated				0.0364
														mdx stimulated vs. WT stimulated				0.6647
																																OneWay Anova Analysis for Supplemetary Figure 2c, β-glucan exposure
												OneWay Anova Analysis for Supplemetary Figure 2c, β-glucan exposure																				Genes	Duration	Comparision				P-Value
												Genes	Duration	Comparision				P-Value														TGFβ	4 h	WT stimulated vs. WT unstimulated				0.0949
												iNOS	4 h	WT stimulated vs. WT unstimulated				0.0016																mdx stimulated vs. WT unstimulated				0.4439
														mdx stimulated vs. WT unstimulated				0.0003																mdx stimulated vs. WT stimulated				0.4769
														mdx stimulated vs. WT stimulated				0.5573														TGFβ	24 h	WT stimulated vs. WT unstimulated				0.9196
												iNOS	24 h	WT stimulated vs. WT unstimulated				0.0089																mdx stimulated vs. WT unstimulated				0.5988
														mdx stimulated vs. WT unstimulated				0.0013																mdx stimulated vs. WT stimulated				0.3755
														mdx stimulated vs. WT stimulated				0.558														CD206	4 h	WT stimulated vs. WT unstimulated				<0.0001
												TNFα	4 h	WT stimulated vs. WT unstimulated				0.0401																mdx stimulated vs. WT unstimulated				<0.0001
														mdx stimulated vs. WT unstimulated				0.0022																mdx stimulated vs. WT stimulated				0.7213
														mdx stimulated vs. WT stimulated				0.2659														CD206	24 h	WT stimulated vs. WT unstimulated				0.0746
												TNFα	24 h	WT stimulated vs. WT unstimulated				0.482																mdx stimulated vs. WT unstimulated				0.2797
														mdx stimulated vs. WT unstimulated				0.6893																mdx stimulated vs. WT stimulated				0.5909
														mdx stimulated vs. WT stimulated				0.1399														YM1	4 h	WT stimulated vs. WT unstimulated				0.6759
												IL6	4 h	WT stimulated vs. WT unstimulated				0.0069																mdx stimulated vs. WT unstimulated				0.0738
														mdx stimulated vs. WT unstimulated				<0.0001																mdx stimulated vs. WT stimulated				0.2922
														mdx stimulated vs. WT stimulated				0.0007														YM1	24 h	WT stimulated vs. WT unstimulated				0.6968
												IL6	24 h	WT stimulated vs. WT unstimulated				0.1276																mdx stimulated vs. WT unstimulated				0.2863
														mdx stimulated vs. WT unstimulated				0.0022																mdx stimulated vs. WT stimulated				0.0766
														mdx stimulated vs. WT stimulated				0.0561														Arg1	4 h	WT stimulated vs. WT unstimulated				0.2164
												IL12α	4 h	WT stimulated vs. WT unstimulated				0.9972																mdx stimulated vs. WT unstimulated				0.9631
														mdx stimulated vs. WT unstimulated				0.0422																mdx stimulated vs. WT stimulated				0.1257
														mdx stimulated vs. WT stimulated				0.0373														Arg1	24 h	WT stimulated vs. WT unstimulated				0.981
												IL12α	24 h	WT stimulated vs. WT unstimulated				0.8794																mdx stimulated vs. WT unstimulated				0.0007
														mdx stimulated vs. WT unstimulated				0.9695																mdx stimulated vs. WT stimulated				0.001
														mdx stimulated vs. WT stimulated				0.7406

## Sheet: Supplementary Figure 3
Supplementary Figure 3a, LPS+IFNγ exposure											OneWay Anova Analysis for Supplemetary Figure 3a, LPS+IFNγ exposure								Supplementary Figure 3a, IL4 exposure											OneWay Anova Analysis for Supplemetary Figure 3a, IL4 exposure
Genes	Duration	WT				mdx					Genes	Duration	Comparision				P-Value		Genes	Duration	WT				mdx					Genes	Duration	Comparision				P-Value
iNOS	4 h	8522.76	11401	6366.57	8824.43	10024.3	7574.27	10555.8	19023.9		iNOS	4 h	WT stimulated vs. WT unstimulated				0.0081		TGFβ	4 h	1.22791	1.13949	1.19125	1.30425	1.44001	0.658578	1.50768	1.43307		TGFβ	4 h	WT stimulated vs. WT unstimulated				0.4883
	24 h	2460.23	2114.38	2165.62	2113.46	1865.45	1414.86	1940.54	2756.15				mdx stimulated vs. WT unstimulated				0.0012			24 h	1.82528	1.64453	1.30436	1.50953	1.53906	1.57371	1.758	1.72563				mdx stimulated vs. WT unstimulated				0.366
TNFα	4 h	92.2867	102.283	70.1005	70.7909	63.9327	137.217	164.61	88.0579				mdx stimulated vs. WT stimulated				0.3963		CD206	4 h	1.28541	1.17207	1.76873	1.98884	1.97188	5.01875	2.79915	1.80435				mdx stimulated vs. WT stimulated				0.968
	24 h	14.2467	10.2232	10.892	4.31465	6.23416	10.6126	6.40174	25.0312		iNOS	24 h	WT stimulated vs. WT unstimulated				<0.0001			24 h	1.63836	1.60238	1.94653	2.74137	1.86326	1.54056	1.87455	2.4397		TGFβ	24 h	WT stimulated vs. WT unstimulated				0.0019
IL6	4 h	2952.39	4074.24	3142.09	2128.32	3233.15	3305.87	3863.56	3039.92				mdx stimulated vs. WT unstimulated				<0.0001		YM1	4 h	1.28866	1.18493	2.60546	4.93851	2.00463	0.295209	6.15632	4.19972				mdx stimulated vs. WT unstimulated				0.0008
	24 h	20.8343	26.3183	19.7354	23.7144	26.1715	22.201	26.2352	36.6148				mdx stimulated vs. WT stimulated				0.6412			24 h	26.5318	19.8729	12.3055	10.7933	10.5862	1.02341	21.34	7.49371				mdx stimulated vs. WT stimulated				0.7767
IL12α	4 h	318.973	380.631	290.975	373.355	376.814	418.965	562.763	622.411		TNFα	4 h	WT stimulated vs. WT unstimulated				0.006		Arg1	4 h	48.6399	33.9254	26.4839	36.9201	55.976	59.2149	61.8085	61.9473		CD206	4 h	WT stimulated vs. WT unstimulated				0.6617
	24 h	28.614	24.1612	27.2304	21.6349	23.0134	13.8429	26.7584	36.1362				mdx stimulated vs. WT unstimulated				0.0008			24 h	122.746	39.1485	58.9734	84.39	241.942	124.72	258.367	278.279				mdx stimulated vs. WT unstimulated				0.034
													mdx stimulated vs. WT stimulated				0.3379															mdx stimulated vs. WT stimulated				0.1337
Supplementary Figure 3b, Fibrinogen exposure											TNFα	24 h	WT stimulated vs. WT unstimulated				0.1198		Supplementary Figure 3c, β-glucan exposure											CD206	24 h	WT stimulated vs. WT unstimulated				0.0133
Genes	Duration	WT				mdx							mdx stimulated vs. WT unstimulated				0.0523		Genes	Duration	WT				mdx							mdx stimulated vs. WT unstimulated				0.018
iNOS	4 h	8717.67	6015.25	9095.55	8741.21	8869.81	9729.2	7725.55	10191.1				mdx stimulated vs. WT stimulated				0.8556		iNOS	4 h	103.9	46.7474	27.6674	65.8922	166.076	51.3839	86.2014	88.8798				mdx stimulated vs. WT stimulated				0.9792
	24 h	1058.01	1572.44	1202.47	1405.84	909.735	1057.65	1514.82	908.683		IL6	4 h	WT stimulated vs. WT unstimulated				<0.0001			24 h	17.5023	21.0274	36.1357	21.9923	22.9616	34.4657	27.8172	22.9097		YM1	4 h	WT stimulated vs. WT unstimulated				0.4927
TNFα	4 h	65.7297	102.14	107.214	124.556	132.983	166.309	100.982	100.378				mdx stimulated vs. WT unstimulated				<0.0001		TNFα	4 h	39.0688	26.2515	41.9081	26.7029	35.9068	19.5476	28.7114	30.1207				mdx stimulated vs. WT unstimulated				0.2577
	24 h	3.12846	4.94467	2.52101	15.5931	6.20972	3.29652	6.4878	9.5741				mdx stimulated vs. WT stimulated				0.7106			24 h	1.13724	2.55633	1.36577	0.733671	1.35732	0.767562	1.16248	2.05249				mdx stimulated vs. WT stimulated				0.8647
IL6	4 h	8139.92	7237.99	8439.99	7711.17	7420.6	8025.08	4713.42	9377.91		IL6	24 h	WT stimulated vs. WT unstimulated				<0.0001		IL6	4 h	122.584	72.8851	38.4353	109.347	125.513	91.0587	126.82	171.756		YM1	24 h	WT stimulated vs. WT unstimulated				0.0146
	24 h	69.7062	74.547	48.948	48.6424	56.5827	45.3141	63.5554	52.7264				mdx stimulated vs. WT unstimulated				<0.0001			24 h	3.66231	5.90211	3.26667	5.98108	3.68299	5.72012	3.42005	1.88489				mdx stimulated vs. WT unstimulated				0.1689
IL12α	4 h	162.291	133.792	156.726	128.853	145.362	163.826	118.808	264.482				mdx stimulated vs. WT stimulated				0.2118		IL12α	4 h	3.66131	3.35712	2.17912	4.61673	3.74182	2.16381	3.1228	5.58115				mdx stimulated vs. WT stimulated				0.2979
	24 h	22.3052	22.8159	11.6525	19.2664	20.0173	13.958	19.1522	29.2133		IL12α	4 h	WT stimulated vs. WT unstimulated				0.0002			24 h	0.57699	0.922332	1.11239	0.829086	0.22308	1.11347	1.31157	0.252215		Arg1	4 h	WT stimulated vs. WT unstimulated				<0.0001
TGFβ	4 h	1.00239	0.65604	1.06194	0.947961	0.893892	0.960962	0.904829	1.1697				mdx stimulated vs. WT unstimulated				<0.0001		TGFβ	4 h	0.89116	0.65241	0.714553	0.697922	1.25181	0.86169	0.949386	0.872821				mdx stimulated vs. WT unstimulated				<0.0001
	24 h	0.892033	0.891516	0.825987	1.26927	1.24812	1.39466	0.954454	0.95393				mdx stimulated vs. WT stimulated				0.0337			24 h	0.866205	0.948963	0.801104	0.904308	0.737736		0.923485	0.797605				mdx stimulated vs. WT stimulated				0.0006
CD206	4 h	1.37512	0.329037	1.05831	1.23901	0.983585	1.24169	1.07636	1.40778		IL12α	24 h	WT stimulated vs. WT unstimulated				0.0005		CD206	4 h	0.79615	0.533951	0.656141	0.775559	1.40117	0.632205	0.764986	0.801777		Arg1	24 h	WT stimulated vs. WT unstimulated				0.0964
	24 h	0.138841	0.112291	0.10629	0.172029	0.154207	0.278287	0.259624	0.158433				mdx stimulated vs. WT unstimulated				0.0005			24 h	0.512832	0.558742	0.409942	0.509754	0.303616	0.442872	0.326313	0.267856				mdx stimulated vs. WT unstimulated				0.0002
YM1	4 h	3.0061	4.35492	6.84494	4.34084	3.10147	4.03849	0.158003	3.35593				mdx stimulated vs. WT stimulated				0.9923		YM1	4 h	1.32725	2.5197	0.809146	5.17173	5.17281	3.54331	1.6749	1.5184				mdx stimulated vs. WT stimulated				0.0029
	24 h	0.114449	1.06314	0.251056	0.243514	0.030931	1.65236	1.9983	1.08688											24 h	1.2503	1.34844	2.42154	1.36251	0.518995	0.537669	0.243724	1.05272
Arg1	4 h	1.22667	0.862452	2.44695	1.35422	1.71532	1.5061	1.79176	3.50809										Arg1	4 h	0.131514	0.126309	0.139985		2.02885	0.439063	1.55392	1.25143
	24 h	15.4503	18.0729	6.43806	23.2701	14.0653	18.2899	29.813	11.2751			OneWay Anova Analysis for Supplemetary Figure 3b, Fibrinogen exposure								24 h	0.066133	0.163844	0.12671	0.149565	0.096596	0.190894	0.102417	0.067877				OneWay Anova Analysis for Supplemetary Figure 3c, β-glucan exposure
												Genes	Duration	Comparision				P-Value														Genes	Duration	Comparision				P-Value
												iNOS	4 h	WT stimulated vs. WT unstimulated				<0.0001														iNOS	4 h	WT stimulated vs. WT unstimulated				0.0761
Supplementary Figure 3d, LPS+IFNγ exposure														mdx stimulated vs. WT unstimulated				<0.0001		Supplementary Figure 3d, IL4 exposure														mdx stimulated vs. WT unstimulated				0.007
Genes	Duration	WT				mdx								mdx stimulated vs. WT stimulated				0.4062		Genes	Duration	WT				mdx								mdx stimulated vs. WT stimulated				0.3117
iNOS	4 h	1057.36	667.533	716.559	850.562	776.481	793.508	572.561	663.939	775.969		iNOS	24 h	WT stimulated vs. WT unstimulated				<0.0001		TGFβ	4 h	0.282095	0.225209	0.228999	0.230225	0.261324	0.284453	0.288227	0.299287	0.312415		iNOS	24 h	WT stimulated vs. WT unstimulated				0.0007
	24 h	1095.08	1064.32	466.296	1327.35	206.116	1445.51	1364.35	1593.78	1980.13				mdx stimulated vs. WT unstimulated				0.0001			24 h	3.93007	5.16598	10.0695	5.28377	6.32671	7.95441	3.9926	3.4708	2.42694				mdx stimulated vs. WT unstimulated				0.0003
TNFα	4 h	10.2149	8.01617	8.88103	14.1239	13.2467	7.12495	7.8292	23.9846	7.8747				mdx stimulated vs. WT stimulated				0.3705		CD206	4 h	1.28583	1.21609	0.982396	1.5766	0.928412	1.46033	1.33029	1.06682	1.14721				mdx stimulated vs. WT stimulated				0.7633
	24 h	6.32325	1.11678	0.671312	0.702013	3.43619	1.35437	2.50121	1.86332	1.02548		TNFα	4 h	WT stimulated vs. WT unstimulated				0.0005			24 h	5.79511	4.9642	7.62686	5.30926	5.62603	8.96378	9.48406	9.04132	5.86286		TNFα	4 h	WT stimulated vs. WT unstimulated				<0.0001
IL6	4 h	882.182	822.278	712.859	2084.52	1645.39	986.945	1951.67	2278.57	1642.51				mdx stimulated vs. WT unstimulated				<0.0001		YM1	4 h	0.977802	0.764311	0.521486	0.672743	0.597944	0.839983	1.07934	0.874102	1.28933				mdx stimulated vs. WT unstimulated				0.0003
	24 h	38.9735	50.5093	160.294	0.702013	3.43619	1.35437	108.018	454.063	1.02548				mdx stimulated vs. WT stimulated				0.3153			24 h	1.96759	4.54025	6.80684	1.80378	5.81142	7.68493	14.4045	9.76439	3.5289				mdx stimulated vs. WT stimulated				0.5198
IL12α	4 h	38.53	38.5073	32.8505	31.3178	29.3404	32.2969	47.3975	21.3191	23.2056		TNFα	24 h	WT stimulated vs. WT unstimulated				0.1591		Arg1	4 h	24.9591	19.2444	19.4679	14.6204	15.5659	14.6376	18.9954	11.2934	14.6955		TNFα	24 h	WT stimulated vs. WT unstimulated				0.6382
	24 h	1.20611	1.25246	5.00099	0.787306	3.85369	1.51892	1.90502	2.08971	1.15008				mdx stimulated vs. WT unstimulated				0.1729			24 h	198.544	203.671	305.273	272.678	231.625	247.686	529.435	190.148	227.342				mdx stimulated vs. WT unstimulated				0.7738
														mdx stimulated vs. WT stimulated				0.9982																mdx stimulated vs. WT stimulated				0.9703
Supplementary Figure 3e, Fibrinogen exposure												IL6	4 h	WT stimulated vs. WT unstimulated				<0.0001		OneWay Anova Analysis for Supplemetary Figure 3d, LPS+IFNγ exposure												IL6	4 h	WT stimulated vs. WT unstimulated				0.0065
Genes	Duration	WT				mdx								mdx stimulated vs. WT unstimulated				<0.0001		Genes	Duration	Comparision				P-Value								mdx stimulated vs. WT unstimulated				0.0004
iNOS	4 h	2835.5	4472.27	2680.93	2898.1	3236.29	2525.12	2813.97	2915.7	6890.18				mdx stimulated vs. WT stimulated				0.8229		iNOS	4 h	WT stimulated vs. WT unstimulated				<0.0001								mdx stimulated vs. WT stimulated				0.1467
	24 h	778.558	760.083	1024.91	756.39	720.07	562.582	455.607	1451.81	935.601		IL6	24 h	WT stimulated vs. WT unstimulated				<0.0001				mdx stimulated vs. WT unstimulated				<0.0001						IL6	24 h	WT stimulated vs. WT unstimulated				0.0067
TNFα	4 h	20.0543	27.1102	21.6154	35.4545	19.4388	58.7054	23.7508	33.1374	53.9305				mdx stimulated vs. WT unstimulated				<0.0001				mdx stimulated vs. WT stimulated				0.3749								mdx stimulated vs. WT unstimulated				0.0377
	24 h	2.91619	5.80899	2.7385	1.96	3.5037	2.38481	3.09892	1.99741	2.37325				mdx stimulated vs. WT stimulated				0.637		iNOS	24 h	WT stimulated vs. WT unstimulated				0.0282								mdx stimulated vs. WT stimulated				0.5154
IL6	4 h	5233.58	11246.4	8723.55	11040.5	11016.1	8560.8	7796.74	11657.8	22304.7		IL12α	4 h	WT stimulated vs. WT unstimulated				0.0012				mdx stimulated vs. WT unstimulated				0.0064						IL12α	4 h	WT stimulated vs. WT unstimulated				0.0197
	24 h	122.321	5.80899	2.7385	97.9786	3.5037	232.176	3.09892	400.349	239.85				mdx stimulated vs. WT unstimulated				0.0003				mdx stimulated vs. WT stimulated				0.7423								mdx stimulated vs. WT unstimulated				0.0129
IL12α	4 h	69.7677	93.4656	61.653	69.1249	27.2366	42.1528	45.9956	45.8371	141.666				mdx stimulated vs. WT stimulated				0.5767		TNFα	4 h	WT stimulated vs. WT unstimulated				0.0478								mdx stimulated vs. WT stimulated				0.9594
	24 h	3.27051	28.2174	3.07123	7.28083	3.92939	2.67456	10.689	2.2401	2.66159		IL12α	24 h	WT stimulated vs. WT unstimulated				0.0011				mdx stimulated vs. WT unstimulated				0.0156						IL12α	24 h	WT stimulated vs. WT unstimulated				0.9002
TGFβ	4 h	1.53092	1.92828	1.2296	1.20904	1.38573	1.11245	0.851639	1.51532	1.24564				mdx stimulated vs. WT unstimulated				0.0006				mdx stimulated vs. WT stimulated				0.8567								mdx stimulated vs. WT unstimulated				0.6748
	24 h	0.935988	0.883467	1.31354	0.529423	0.932087	1.12224	0.989411	0.501519	1.0884				mdx stimulated vs. WT stimulated				0.8862		TNFα	24 h	WT stimulated vs. WT unstimulated				0.5731								mdx stimulated vs. WT stimulated				0.9064
CD206	4 h	0.854939	1.4235	0.515289	0.702273	0.719259	0.538145	0.661515	0.71536	2.51724		TGFβ	4 h	WT stimulated vs. WT unstimulated				0.7589				mdx stimulated vs. WT unstimulated				0.6293						TGFβ	4 h	WT stimulated vs. WT unstimulated				0.1023
	24 h	0.150273	0.145791	0.164362	0.127996	0.154594	0.068683	0.091287	0.208915	0.316186				mdx stimulated vs. WT unstimulated				0.9872				mdx stimulated vs. WT stimulated				0.9874								mdx stimulated vs. WT unstimulated				0.9887
YM1	4 h	1.16737	1.4149	2.18941	0.898769	13.3135	0.854541	1.61452	0.799452	8.14122				mdx stimulated vs. WT stimulated				0.8411		IL6	4 h	WT stimulated vs. WT unstimulated				0.0163								mdx stimulated vs. WT stimulated				0.1272
	24 h	0.875855	1.06157	1.00206	0.674329	1.5849	1.01732	0.791375	0.449987	6.44081		TGFβ	24 h	WT stimulated vs. WT unstimulated				0.9721				mdx stimulated vs. WT unstimulated				0.0007						TGFβ	24 h	WT stimulated vs. WT unstimulated				0.3262
Arg1	4 h	3.61114	1.26955	1.4051	0.987376	0.270773	1.8812	0.803526	0.662934	0.301618				mdx stimulated vs. WT unstimulated				0.5764				mdx stimulated vs. WT stimulated				0.2038								mdx stimulated vs. WT unstimulated				0.2699
	24 h	53.6824	32.6638	65.4028	61.4939	47.1005	48.053	43.4397	40.2669					mdx stimulated vs. WT stimulated				0.4509		IL6	24 h	WT stimulated vs. WT unstimulated				0.7837								mdx stimulated vs. WT stimulated				0.9889
												CD206	4 h	WT stimulated vs. WT unstimulated				>0.9999				mdx stimulated vs. WT unstimulated				0.4283						CD206	4 h	WT stimulated vs. WT unstimulated				0.1516
OneWay Anova Analysis for Supplemetary Figure 3e, Fibrinogen exposure														mdx stimulated vs. WT unstimulated				0.6769				mdx stimulated vs. WT stimulated				0.83								mdx stimulated vs. WT unstimulated				0.7871
Genes	Duration	Comparision				P-Value								mdx stimulated vs. WT stimulated				0.678		IL12α	4 h	WT stimulated vs. WT unstimulated				<0.0001								mdx stimulated vs. WT stimulated				0.3806
iNOS	4 h	WT stimulated vs. WT unstimulated				0.0107						CD206	24 h	WT stimulated vs. WT unstimulated				<0.0001				mdx stimulated vs. WT unstimulated				0.0002						CD206	24 h	WT stimulated vs. WT unstimulated				<0.0001
		mdx stimulated vs. WT unstimulated				0.0033								mdx stimulated vs. WT unstimulated				<0.0001				mdx stimulated vs. WT stimulated				0.5951								mdx stimulated vs. WT unstimulated				<0.0001
		mdx stimulated vs. WT stimulated				0.8497								mdx stimulated vs. WT stimulated				0.3972		IL12α	24 h	WT stimulated vs. WT unstimulated				0.5017								mdx stimulated vs. WT stimulated				0.0775
iNOS	24 h	WT stimulated vs. WT unstimulated				0.0029						YM1	4 h	WT stimulated vs. WT unstimulated				0.0116				mdx stimulated vs. WT unstimulated				0.4419						YM1	4 h	WT stimulated vs. WT unstimulated				0.4022
		mdx stimulated vs. WT unstimulated				0.0021								mdx stimulated vs. WT unstimulated				0.2531				mdx stimulated vs. WT stimulated				0.9987								mdx stimulated vs. WT unstimulated				0.2115
		mdx stimulated vs. WT stimulated				0.9996								mdx stimulated vs. WT stimulated				0.1605																mdx stimulated vs. WT stimulated				0.8804
TNFα	4 h	WT stimulated vs. WT unstimulated				0.0329						YM1	24 h	WT stimulated vs. WT unstimulated				0.3735		OneWay Anova Analysis for Supplemetary Figure 3d, IL4 exposure												YM1	24 h	WT stimulated vs. WT unstimulated				0.1546
		mdx stimulated vs. WT unstimulated				0.0024								mdx stimulated vs. WT unstimulated				0.888		Genes	Duration	Comparision				P-Value								mdx stimulated vs. WT unstimulated				0.3712
		mdx stimulated vs. WT stimulated				0.3411								mdx stimulated vs. WT stimulated				0.1988		TGFβ	4 h	WT stimulated vs. WT unstimulated				0.0001								mdx stimulated vs. WT stimulated				0.0173
TNFα	24 h	WT stimulated vs. WT unstimulated				0.0224						Arg1	4 h	WT stimulated vs. WT unstimulated				0.6097				mdx stimulated vs. WT unstimulated				0.0002						Arg1	4 h	WT stimulated vs. WT unstimulated				0.0641
		mdx stimulated vs. WT unstimulated				0.0848								mdx stimulated vs. WT unstimulated				0.1019				mdx stimulated vs. WT stimulated				0.899								mdx stimulated vs. WT unstimulated				0.5661
		mdx stimulated vs. WT stimulated				0.6								mdx stimulated vs. WT stimulated				0.4016		TGFβ	24 h	WT stimulated vs. WT unstimulated				0.0144								mdx stimulated vs. WT stimulated				0.0126
IL6	4 h	WT stimulated vs. WT unstimulated				0.0234						Arg1	24 h	WT stimulated vs. WT unstimulated				0.0205				mdx stimulated vs. WT unstimulated				0.0478						Arg1	24 h	WT stimulated vs. WT unstimulated				0.0205
		mdx stimulated vs. WT unstimulated				0.0027								mdx stimulated vs. WT unstimulated				0.0085				mdx stimulated vs. WT stimulated				0.6389								mdx stimulated vs. WT unstimulated				0.0085
		mdx stimulated vs. WT stimulated				0.4822								mdx stimulated vs. WT stimulated				0.8339		CD206	4 h	WT stimulated vs. WT unstimulated				0.2364								mdx stimulated vs. WT stimulated				0.8339
IL6	24 h	WT stimulated vs. WT unstimulated				0.7685																mdx stimulated vs. WT unstimulated				0.4292
		mdx stimulated vs. WT unstimulated				0.1025																mdx stimulated vs. WT stimulated				0.851
		mdx stimulated vs. WT stimulated				0.307														CD206	24 h	WT stimulated vs. WT unstimulated				0.0012
IL12α	4 h	WT stimulated vs. WT unstimulated				0.0166																mdx stimulated vs. WT unstimulated				<0.0001
		mdx stimulated vs. WT unstimulated				0.0352																mdx stimulated vs. WT stimulated				0.1502
		mdx stimulated vs. WT stimulated				0.8013														YM1	4 h	WT stimulated vs. WT unstimulated				0.5449
IL12α	24 h	WT stimulated vs. WT unstimulated				0.1819																mdx stimulated vs. WT unstimulated				0.9595
		mdx stimulated vs. WT unstimulated				0.7475																mdx stimulated vs. WT stimulated				0.6716
		mdx stimulated vs. WT stimulated				0.431														YM1	24 h	WT stimulated vs. WT unstimulated				0.4107
TGFβ	4 h	WT stimulated vs. WT unstimulated				0.1029																mdx stimulated vs. WT unstimulated				0.0112
		mdx stimulated vs. WT unstimulated				0.5171																mdx stimulated vs. WT stimulated				0.1101
		mdx stimulated vs. WT stimulated				0.4339														Arg1	4 h	WT stimulated vs. WT unstimulated				<0.0001
TGFβ	24 h	WT stimulated vs. WT unstimulated				0.9121																mdx stimulated vs. WT unstimulated				<0.0001
		mdx stimulated vs. WT unstimulated				0.9257																mdx stimulated vs. WT stimulated				0.0993
		mdx stimulated vs. WT stimulated				0.9982														Arg1	24 h	WT stimulated vs. WT unstimulated				0.0096
CD206	4 h	WT stimulated vs. WT unstimulated				0.9493																mdx stimulated vs. WT unstimulated				0.0025
		mdx stimulated vs. WT unstimulated				0.9966																mdx stimulated vs. WT stimulated				0.7956
		mdx stimulated vs. WT stimulated				0.9153
CD206	24 h	WT stimulated vs. WT unstimulated				<0.0001
		mdx stimulated vs. WT unstimulated				<0.0001
		mdx stimulated vs. WT stimulated				0.9524
YM1	4 h	WT stimulated vs. WT unstimulated				0.985
		mdx stimulated vs. WT unstimulated				0.2707
		mdx stimulated vs. WT stimulated				0.3425
YM1	24 h	WT stimulated vs. WT unstimulated				0.9961
		mdx stimulated vs. WT unstimulated				0.6099
		mdx stimulated vs. WT stimulated				0.558
Arg1	4 h	WT stimulated vs. WT unstimulated				0.4026
		mdx stimulated vs. WT unstimulated				0.926
		mdx stimulated vs. WT stimulated				0.2202
Arg1	24 h	WT stimulated vs. WT unstimulated				0.143
		mdx stimulated vs. WT unstimulated				0.0411
		mdx stimulated vs. WT stimulated				0.7887

## Sheet: Supplementary Figure 4
Supplementary Figure 4a, WT-ME training											P-Value (24 hr)	P-Value (5 days)		Supplementary Figure 4b, mdx-ME training											P-Value (24 hr)	P-Value (5 days)
Genes	Actute (24 hours)					After resting (5 days)								Genes	Actute (24 hours)					After resting (5 days)
iNOS	0.258036	3.87105	3.22627	1.14681	1.3597	1.04467	1.85411	1.30518	0.453628	0.191001	0.217557	0.924652		iNOS	0.2475	3.38666	0.598429	3.53573	2.53575	0.541514	0.284768	1.67211	0.508263	0.724816	0.189917	0.352533
TNFα	1.58757	2.59071	1.70582	2.52495	1.0752	0.75899	0.742393	0.670659	0.74481	0.736172	0.023671	0.117048		TNFα	0.936683	1.45451	1.02794	1.16973	1.00198	1.31883	0.876057	1.00101	0.829152	1.00105	0.499504	0.976923
IL6	1.2883	4.5614	2.57208	2.01493	2.84761	1.62283	2.1984	0.576107	0.369309	0.438206	0.038102	0.926136		IL6	1.69264	3.81699	1.35088	4.27088	4.2322	0.690363	0.214178	0.794035	0.57817	0.329236	0.02418	0.085973
IL12α	3.49449	2.56533	1.52943	3.30963	2.45674	1.84188	0.89421	0.534517	0.569334	1.70082	0.002254	0.753172		IL12α	4.10774	1.86343	2.27224	3.05901	3.66023	0.567794	1.79719	1.34305	1.03791	0.558028	0.003368	0.843257
TGFβ	1.24357	1.30393	1.11613	1.02978	1.00992	1.3112	0.989262	1.21012	0.956051	0.744434	0.354181	0.764844		TGFβ	1.06016	1.46181	0.847443	1.00969		1.10477	0.679135	0.728495	0.639998	0.777699	0.561128	0.124154
CD206	1.22553	1.06388	1.16799	0.851766	0.902639	1.20738	1.2598	1.14678	1.02724	0.768733	0.70656	0.689791		CD206	1.12827	1.69032	1.45387	1.87872	1.22759	0.716071	0.6231	1.27565	0.850733	0.866407	0.018512	0.542275
YM1	0.743811	1.46659	0.76435	1.22367	0.952803	0.82006	0.495632	0.681807	0.265861	0.614767	0.842114	0.174797		YM1	0.883713	2.07016	0.900501	1.68982	1.82482	0.596048	0.328927	0.561057	2.22787	0.631882	0.094438	0.772079
Arg1	2.05233	3.56014	3.22748	2.0684	2.12227	1.22428	3.07553	2.44504	2.04582	1.72262	0.002241	0.008453		Arg1	7.07829	4.96876	3.57825	6.3396	6.74408	2.08563	3.85251	3.82112	2.62282	2.13864	0.000103	0.001311
Supplementary Figure 4c					OneWay Anova Analysis for Supplemetary Figure 4c						Supplementary Figure 4d					OneWay Anova Analysis for Supplemetary Figure 4d							Supplementary Figure 4e
	Concentration (mg/ml)				Genes	Comparision			P-Value			Time duration (hours)				Genes	Comparision			P-Value				WT				mdx
	0.1	0.5	1		iNOS	PBS vs 0.1 mg/ml			0.5986			2	8	24		iNOS	PBS vs 2 hours			0.1562			iNOS	2.56024	1.62054	2.98242	4.41828	2.90394	2.40818	1.06608	2.38741
iNOS	1.11144	1.78787	2.60844			PBS vs 0.5 mg/ml			0.0114		iNOS	2.77579	2.79585	2.59562			PBS vs 8 hours			0.0038			TNFα	1.9978	2.7408	12.8083	2.91862	11.1162	3.63761	0.84698	3.09758
	1.24993	2.01992	2.71815			PBS vs 1 mg/ml			<0.0001			2.68608	4.47746	2.65973			PBS vs 24 hours			0.0078			IL6	2.04712	2.05457	1.16438	1.66546	3.57697	2.8412	2.29584	5.05206
	1.32923	1.58143	2.24559		TNFα	PBS vs 0.1 mg/ml			0.9198			2.09021	4.03785	4.78756		TNFα	PBS vs 2 hours			0.3657			IL12α	2.07162	2.18477	3.54451	4.17419	5.25366	3.78913	2.45657	2.34766
	1.16099	1.22191	2.38051			PBS vs 0.5 mg/ml			0.9863			1.65437	3.01276	3.2885			PBS vs 8 hours			0.2497			Arg1	9.89255	7.24042	7.27403	11.7836	3.9801	5.85598	4.92586	5.01723
TNFα	0.903172	1.07447	2.80554			PBS vs 1 mg/ml			<0.0001		TNFα	1.22762	2.59918	4.06456			PBS vs 24 hours			0.0009
	1.39881	1.09679	2.25877		IL12α	PBS vs 0.1 mg/ml			0.9912			1.30412	1.86929	3.58042		IL12α	PBS vs 2 hours			0.7879				Supplementary Figure 4f, Left			Supplementary Figure 4f, Right
	1.15105	0.751908	2.01153			PBS vs 0.5 mg/ml			0.9933			1.9927	2.45764	3.05266			PBS vs 8 hours			0.9996
	1.02293	0.824237	2.60178			PBS vs 1 mg/ml			<0.0001			2.7257	0.86068	3.85893			PBS vs 24 hours			0.0022				WT→WT	mdx→WT		WT→WT	mdx→WT
IL12α	1.33018	1.01629	4.26641		Arg1	PBS vs 0.1 mg/ml			0.7856		IL12α	0.580315	0.955755	2.39935		Arg1	PBS vs 2 hours			0.9874				37.0869	16.8382		81.3	73.4
	1.45692	0.748392	5.17421			PBS vs 0.5 mg/ml			0.8311			0.512563	0.996627	2.07552			PBS vs 8 hours			0.0365				20.5941	13.2075		73.9	74.4
	0.734615	0.834535	5.54148			PBS vs 1 mg/ml			0.0001			1.05543	0.933245	3.45959			PBS vs 24 hours			0.002				24.612	28.6017		69.5	77.9
	0.87481	1.03817	6.06898									0.708896	0.989234	2.09817										18.0328	20.4778		66.8	79.8
Arg1	1.94265	3.17438	5.38992								Arg1	2.58694	2.66154	3.33747		OneWay Anova Analysis for Supplemetary Figure 4e								24.1503	10.6762		76.4	76.2
	2.08645	1.34435	6.35447									0.988224	3.5395	4.99559		Genes	Comparision			P-Value				P-Value	0.1647		P-Value	0.3536
	1.70149	0.711705	4.45608									0.304199	2.53357	2.88748		iNOS	PBS vs WT serum			0.0588
	0.881125	1.12783	7.35786									0.909411	3.0094	4.82159			PBS vs mdx serum			0.2279
																	WT serum vs mdx serum			0.5111
																TNFα	PBS vs WT serum			0.4397
																	PBS vs mdx serum			0.5126
																	WT serum vs mdx serum			0.9878
																IL6	PBS vs WT serum			0.4721
																	PBS vs mdx serum			0.0087
																	WT serum vs mdx serum			0.0357
																IL12α	PBS vs WT serum			0.0883
																	PBS vs mdx serum			0.0377
																	WT serum vs mdx serum			0.8102
																Arg1	PBS vs WT serum			0.0002
																	PBS vs mdx serum			0.0176
																	WT serum vs mdx serum			0.0096

[truncated: 3 more sheets: Supplementary Figure 7, Supplementary Figure 10, Supplementary Figure 11]
